# Supplementary material for: Heparan Sulfate Glycosaminoglycan Is Predicted to Stabilize Inflammatory Infiltrate Formation and RANKL/OPG Ratio in Severe Periodontitis in Humans
Source: Bioengineering (Basel). 2022 Oct 18;9(10):566. doi: 10.3390/bioengineering9100566 (PMC9598302; doi:10.3390/bioengineering9100566)
Supplement: Supplementary file 1 [file bioengineering-09-00566-s001.zip]

Archive with 4 entries (4 files):
- Supplementary Dataset S1 - First and second level models_Matrices.xlsx
- Supplementary Dataset S2 - Second level models_Calculator.xlsx
- Supplementary Dataset S3 - Dataset for Results section.xlsx
- Supplementary Dataset S4 - Third level models_Predicted expression profiles.xlsx
