# Supplementary material for: Heparan Sulfate Glycosaminoglycan Is Predicted to Stabilize Inflammatory Infiltrate Formation and RANKL/OPG Ratio in Severe Periodontitis in Humans
Source: Bioengineering (Basel). 2022 Oct 18;9(10):566. doi: 10.3390/bioengineering9100566 (PMC9598302; doi:10.3390/bioengineering9100566)
Supplement: Supplementary file 1 [file bioengineering-09-00566-s001.zip › Supplementary Dataset S1 - First and second level models_Matrices.xlsx]

## Sheet: MODULE 1 - HPSE1, Sdcs & HS GAG
	Spatial gradients T-D plots - moving averages (5000 interval)						Spatial gradients - descriptive statistics and correlation (Pearson) of T-D plots							FIRST LEVEL MODELS - SplR and MLRs matrices (T-D plots moving averages input)																				SECOND LEVEL MODELS - Matrices (predictions input from the first level models)
					Spline FIT										HPSE1 vs. HSPGs			Spline FIT	HSPGs		Spline FIT	HSPGs		Spline FIT	Multi Linear (HSPGs vs. Spline FIT HS10E4)			Spline FIT % HS10E4								Spline FIT - HPSE1 vs. Sdcs & Multi Linear % HS10E4								Multi Lin % HS10E4 vs Spline FIT % HS10E4
AVG:	2.80124	5.07486	10.4915	4.10087	6.54086		Descr. Statistics	% Sdc1	% Sdc2	% Sdc4	% HPSE1	% HS10E4		AVG	4.10087		5.8213	2.80037		8.52928	5.07487		12.0032	10.4915	y-intercept	-5.21987	6.54086		10.3147	6.54091				Baseline	4.10087	2.80037		5.07487		10.4915		6.54086		Baseline	6.54086	6.54091
Distance	% Sdc1	% Sdc2	% Sdc4	% HPSE1	% HS10E4		Mean	2.80124	5.07486	10.4915	4.10087	6.54086		Dist.	% HPSE1		0.496286	% Sdc1		3.5579	% Sdc2		8.38268	% Sdc4	b1 (Spline FIT % Sdc1)	2.13932	% HS10E4		3.52771	% HS10E4			fold*	Change % HPSE1		Spline FIT % Sdc1		Spline FIT % Sdc2		Spline FIT % Sdc4		Multi Lin % HS10E4		Change % Multi Lin		Spline FIT % HS10E4
1	4.5755	5.79764	9.13896	2.81153	9.86864		Standard Error	0.0146456	0.0144287	0.0116018	0.00548114	0.0290562		1	2.81153	K1		4.63592	K1		5.89924	K1		9.05855	b2 (Spline FIT % Sdc2)	-0.440551	9.0111	K1		9.86905			0	-100	0	5.36433	91.5582	7.03208	38.5662	8.25364	-21.3303	9.45063	44.4861	-100	0	3.43772	-47.4427
2	4.69605	5.96941	8.95259	2.81161	9.86991		Median	2.4209	4.89026	10.3763	4.19678	6.44272		2	2.81161	b0:	8.8653	4.63579	b0:	16.048	5.89893	b0:	0	9.05889	b3 (Spline FIT % Sdc4)	0.763055	9.01122	b0:	9.9889	9.86905			0.01	-99	0.0410087	5.30913	89.5871	6.97893	37.4448	8.25155	-21.3502	9.35862	43.0793	-99	0.0654086	3.4627	-47.0609
3	4.73232	6.1452	8.85653	2.74747	9.8712		Standard Deviation	1.22542	1.20728	0.970744	0.458618	2.43119		3	2.74747	b1:	-1.5043	4.73228	b1:	-3.6097	6.13046	b1:	2.4378	8.80308			8.92044	b1:	-0.0133	9.87026			0.02	-98	0.0820173	5.25461	87.6404	6.92661	36.3426	8.25013	-21.3638	9.26805	41.6947	-98	0.130817	3.48782	-46.6768
4	4.70691	6.21819	8.76804	2.71847	9.87252		Sample Variance	1.50166	1.45752	0.942344	0.21033	5.91069		4	2.71847	b0:	37.79	4.70623			6.23514	b2:	0.2789	8.68818		0	8.73091			9.87278			0.025	-97.5	0.102522	5.22761	86.6761	6.90075	35.7987	8.24966	-21.3682	9.22331	41.0107	-97.5	0.163521	3.50043	-46.484
5	4.66886	6.24043	8.70187	2.7216	9.87389		Kurtosis	-0.436362	-0.225297	-1.51287	0.348232	-1.48254		5	2.7216	b1:	-12.17	4.66819			6.22386			8.70054		3.47586	8.66392			9.87367			0.05	-95	0.205043	5.09513	81.9453	6.77452	33.1498	8.24979	-21.367	9.005	37.6731	-95	0.327043	3.56403	-45.5118
6	4.64759	6.29049	8.62978	2.71971	9.87524		Skewness	0.793875	0.800793	0.140799	-1.04429	0.155715		6	2.71971	b0:	3.9165	4.64756			6.23067			8.69307		-1.81409	8.6111			9.87437			0.075	-92.5	0.307565	4.96685	77.3645	6.65332	30.6175	8.25394	-21.3274	8.79562	34.472	-92.5	0.490564	3.62849	-44.5262
7	4.64191	6.32461	8.56205	2.6986	9.87656		Range	4.50591	4.97121	3.61661	2.30382	6.78948		7	2.6986	b1:	0.2688	4.64188			6.30685			8.60974		0.575339	8.50181			9.87583			0.1	-90	0.410087	4.84273	72.932	6.53708	28.1997	8.26204	-21.2502	8.59508	31.406	-90	0.654086	3.69382	-43.5275
8	4.62941	6.37585	8.51432	2.67225	9.87785		Minimum	1.31681	3.55763	8.38631	2.48534	3.52775		8	2.67225	b0:	0	4.62999			6.40197	K2		8.43527			8.30132			9.87849			0.2	-80	0.820173	4.38699	56.6578	6.12034	19.6323	8.33223	-20.5812	7.87964	20.468	-80	1.30817	3.96357	-39.4034
9	4.61503	6.38763	8.47256	2.66784	9.87914		Maximum	5.82272	8.52885	12.0029	4.78917	10.3172		9	2.66784	b1:	-0.0602	4.61443			6.41791	b0:	7.6833	8.43403		ORIG	8.26006			9.87904			0.25	-75	1.02522	4.183	49.3736	5.93994	15.982	8.38886	-20.0414	7.57274	15.776	-75	1.63521	4.10338	-37.266
10	4.59932	6.37479	8.43858	2.66371	9.88043		Sum	19611.5	35529.1	73451.1	28710.2	45792.6		10	2.66371	b2:	0.6709	4.59993	K2		6.37264	b1:	0.2814	8.43287		-5.22137	8.2481			9.8792			0.4	-60	1.64035	3.6627	30.7939	5.50399	7.36637	8.6371	-17.6754	6.84711	4.68207	-60	2.61634	4.54163	-30.5658
11	4.5854	6.34953	8.42233	2.63844	9.88172		Count	7001	7001	7001	7001	7001		11	2.63844	K5		4.58569	b0:	0	6.35106			8.42576		2.1385	8.22173	K2		9.88159			0.5	-50	2.05043	3.38896	21.0187	5.29557	3.4034	8.86133	-15.5381	6.51903	-0.333731	-50	3.27043	4.84873	-25.8707
12	4.58888	6.29687	8.40529	2.58376	9.88299									12	2.58376	b0:	4.7717	4.58955	b1:	3.9456	6.30181			8.41037		-0.439708	8.23993	b0:	9.3184	9.88284			0.6	-40	2.46052	3.17069	13.2244	5.14778	0.710807	9.12646	-13.011	6.30909	-3.54338	-40	3.92452	5.16708	-21.0037
13	4.59785	6.24954	8.39089	2.51941	9.88428		Pearson's R	% Sdc1	% Sdc2	% Sdc4	% HPSE1	% HS10E4		13	2.51941	b1:	-0.0705	4.59408	b2:	-0.5831	6.2394			8.39226		0.763013	8.26331	b1:	0.0685	9.88444			0.7	-30	2.87061	3.0053	7.31811	5.05623	-0.843598	9.42726	-10.1439	6.2118	-5.03087	-30	4.5786	5.49607	-15.974
14	4.59393	6.19865	8.38631	2.48534	9.88562		% Sdc1	1						14	2.48534			4.59648			6.2044			8.38268			8.27655			9.88534			0.75	-25	3.07565	2.94161	5.04401	5.03016	-1.2353	9.58941	-8.59834	6.20368	-5.15503	-25	4.90564	5.66437	-13.4009
15	4.57848	6.11117	8.38757	2.50322	9.88705		% Sdc2	0.989079	1					15	2.50322	K6		4.60397	K3		6.10141			8.38771		ALT	8.34179	K3		9.88696			0.8	-20	3.28069	2.89018	3.20714	5.01649	-1.39202	9.75852	-6.98646	6.22165	-4.88015	-20	5.23269	5.8351	-10.7907
16	4.55255	6.01807	8.39697	2.56105	9.88854		% Sdc4	0.282423	0.317252	1				16	2.56105	b0:	6.3312	4.56408	b0:	9.2377	6.02896			8.40398		-5.21987	8.30077	b0:	10.254	9.88877			0.85	-15	3.48574	2.85066	1.79589	5.01468	-1.33031	9.93394	-5.31447	6.26505	-4.21671	-15	5.55973	6.0082	-8.14436
17	4.52577	5.95009	8.42192	2.62164	9.89007		% HPSE1	-0.727475	-0.699585	0.373257	1			17	2.62164	b1:	-0.69	4.52227	b1:	-1.2529	5.95304			8.42103		2.13932	8.25778	b1:	-0.044	9.89066			0.9	-10	3.69078	2.82273	0.798687	5.02417	-1.06667	10.115	-3.58858	6.33317	-3.1752	-10	5.88677	6.18358	-5.46312
18	4.50665	5.89067	8.47055	2.67015	9.89161		% HS10E4	0.949348	0.945023	0.540595	-0.520451	1		18	2.67015			4.4888			5.89227	K3		8.46571		-0.440551	8.24705			9.89113			0.95	-5	3.89582	2.80607	0.203922	5.04442	-0.617645	10.3011	-1.81501	6.42534	-1.76613	-5	6.21382	6.36116	-2.7481
19	4.48954	5.84702	8.53753	2.71133	9.89315									19	2.71133			4.46038			5.84068	b0:	0	8.53649		0.763055	8.263	K4		9.89397			0.96	-4	3.93683	2.80407	0.132241	5.04971	-0.507046	10.3388	-1.45513	6.4466	-1.44114	-4	6.27922	6.39694	-2.20114
20	4.46269	5.82852	8.60501	2.75621	9.89464		Designations!!!							20	2.75621			4.42941	K4		5.81682	b1:	4.6001	8.61158			8.26455	b0:	10.498	9.89386			0.98	-2	4.01885	2.80136	0.0354094	5.0615	-0.266114	10.4149	-0.730581	6.49189	-0.74863	-2	6.41004	6.46874	-1.10336
21	4.43437	5.8416	8.6738	2.79969	9.89609		AVG.	Mean value of spatial gradient (T-D plot)						21	2.79969			4.39941	b0:	0	5.85693	b2:	-0.5354	8.68225			8.23663	b1:	-0.0731	9.8959			0.99	-1	4.05986	2.80065	0.0100734	5.06799	-0.136045	10.4531	-0.36602	6.51592	-0.381289	-1	6.47545	6.50477	-0.552542
22	4.41027	5.87676	8.73468	2.83181	9.8975		K	SplR knot - simple linear regression fit						22	2.83181			4.37725	b1:	3.2799	5.88553			8.73316			8.21546			9.89745			1	0	4.10087	2.80037	0	5.07487	0	10.4915	0	6.54086	0	0	6.54086	6.54088	0
23	4.38694	5.92327	8.78449	2.86088	9.89885		K	SplR knot - polynomial (2nd order) fit						23	2.86088			4.35719	b2:	-0.4243	5.91066			8.77828			8.19591			9.89888			1.01	1	4.14187	2.80051	0.00509656	5.08214	0.14264	10.5301	0.367429	6.5667	0.395151	1	6.60627	6.57708	0.552881
24	4.36681	5.97794	8.82462	2.86819	9.90012		K	SplR knot - polynomial (3rd order) fit						24	2.86819			4.35215	K5		5.98005	K4		8.81484			8.18245	K5		9.90089			1.02	2	4.18288	2.80107	0.0252703	5.08978	0.29099	10.5687	0.736218	6.59345	0.804082	2	6.67168	6.61335	1.10747
25	4.35335	6.02943	8.86972	2.85877	9.90139		fold*	second level models - multiplier for predictor						25	2.85877			4.35865	b0:	19.657	6.02498	b0:	27.664	8.87677			8.22382	b0:	9.5785	9.90252			1.05	5	4.30591	2.80527	0.175327	5.11497	0.770488	10.6856	1.85024	6.67905	2.11271	5	6.8679	6.72266	2.77865
26	4.34046	6.06931	8.92362	2.84867	9.90264		% Change	change in expresion from the periodontitis baseline (percentage)						26	2.84867			4.36561	b1:	-4.7685	6.0731	b1:	-6.5718	8.94308			8.26812	b1:	0.0394	9.90426			1.1	10	4.51095	2.82048	0.718306	5.16418	1.67654	10.8828	3.72948	6.83922	4.56149	10	7.19494	6.90642	5.58808
27	4.32963	6.10378	8.97218	2.84245	9.90389		Distance - expressed in px (1 px increments); Distance = height of panoramic image in px							27	2.84245			4.36991			6.10277			8.98397			8.29543			9.90534			1.15	15	4.716	2.84566	1.61734	5.22193	2.70189	11.0823	5.63151	7.02069	7.33585	15	7.52199	7.09209	8.42667
28	4.32345	6.13448	9.01555	2.84205	9.90513									28	2.84205			4.37019	K6		6.1552			8.98661			8.27494			9.90453			1.2	20	4.92104	2.88048	2.86084	5.28769	3.83	11.2836	7.55009	7.22276	10.4253	20	7.84903	7.2796	11.2933
29	4.32474	6.16099	9.05549	2.84791	9.90639		Values in T-D plots are expressed as percentage of MAX px Grey Value (255 = 100%)!!!							29	2.84791			4.36615	b0:	0	6.17001	K5		9.06254			8.31771			9.90622			1.25	25	5.12608	2.92462	4.4372	5.36089	5.04435	11.486	9.479	7.44476	13.8193	25	8.17607	7.46886	14.1868
30	4.3398	6.17648	9.09396	2.85778	9.90766									30	2.85778	K7		4.32768	b1:	1.8034	6.195	b0:	0	9.11294			8.26286			9.90406			1.275	27.5	5.2286	2.95009	5.34658	5.40012	5.6787	11.5874	10.4454	7.56302	15.6273	27.5	8.33959	7.56412	15.6432
31	4.36146	6.18474	9.13266	2.86546	9.909									31	2.86546	b0:	0	4.37349	b2:	0.1275	6.21446	b1:	1.2681	9.15222			8.38227			9.90876			1.3	30	5.33113	2.97776	6.33483	5.441	6.32842	11.6888	11.412	7.68599	17.5074	30	8.50312	7.6598	17.1059
32	4.38571	6.20208	9.16703	2.86927	9.91037									32	2.86927	b1:	-2.9235	4.39625			6.22411	b2:	0.6721	9.17172			8.4416			9.9111			1.35	35	5.53617	3.03957	8.54213	5.52745	7.66567	11.8914	13.3429	7.94578	21.4791	35	8.83016	7.85235	20.0497
33	4.41268	6.22255	9.20168	2.87284	9.90011									33	2.87284	b2:	1.5529	4.41766			6.23316			9.19003			8.49737	K6		9.89975			1.4	40	5.74121	3.10973	11.0475	5.61971	9.03959	12.0931	15.2655	8.22342	25.7239	40	9.1572	8.04643	23.0169
34	4.44408	6.24216	9.23463	2.87531	9.89459									34	2.87531			4.4325			6.23943			9.20272			8.53604	b0:	10.543	9.89682			1.45	45	5.94626	3.18792	13.8394	5.7172	10.4336	12.2933	17.1735	8.51825	30.2313	45	9.48424	8.24196	26.0063
35	4.47453	6.26478	9.26517	2.88177	9.88884									35	2.88177			4.47135			6.25582			9.23589			8.63726	b1:	-0.0757	9.88916			1.5	50	6.1513	3.2738	16.9061	5.8194	11.8313	12.4913	19.0608	8.82956	34.9908	50	9.81129	8.43888	29.0168
36	4.50079	6.29867	9.28999	2.88971	9.88303									36	2.88971	K8		4.51541			6.27597			9.27674			8.75381	K7		9.89147			1.55	55	6.35634	3.36705	20.2361	5.92575	13.2161	12.6864	20.921	9.15668	39.992	55	10.1383	8.6371	32.0473
37	4.52446	6.33315	9.3144	2.89671	9.87726									37	2.89671	b0:	1.7491	4.52212			6.29377			9.31286			8.78788	b0:	12.248	9.8823			1.6	60	6.56139	3.46735	23.8179	6.03568	14.5714	12.8781	22.748	9.49891	45.2242	60	10.4654	8.83655	35.0966
38	4.54213	6.36675	9.33389	2.90747	9.87153									38	2.90747	b1:	0.9573	4.53242			6.32113			9.36846			8.84028	b1:	-0.2692	9.8682			1.65	65	6.76643	3.57438	27.6397	6.14867	15.8808	13.0657	24.5355	9.85557	50.677	65	10.7924	9.03716	38.1635
39	4.55659	6.40529	9.34544	2.92354	9.86585									39	2.92354			4.54781			6.36207	K6		9.34104			8.83424			9.86982			1.75	75	7.17652	3.8073	35.9572	6.38157	18.2955	13.4257	27.9674	10.6094	62.2025	75	11.4465	9.44153	44.3458
40	4.5718	6.44322	9.35622	2.95054	9.86019									40	2.95054			4.57365			6.43097	b0:	0	9.36207			8.87522			9.85879			1.8	80	7.38156	3.93254	40.4298	6.50039	19.3678	13.5969	29.5992	11.0053	68.2542	80	11.7735	9.64515	47.4588
41	4.59261	6.47404	9.37032	2.97564	9.85452									41	2.97564			4.59768			6.49521	b1:	5.5892	9.38055			8.91243			9.84877			1.9	90	7.79165	4.19899	49.9444	6.74	21.1597	13.9184	32.6636	11.8313	80.883	90	12.4276	10.0549	53.7227
42	4.61069	6.49506	9.3813	2.98865	9.84885									42	2.98865			4.61013			6.52856	b2:	-0.8189	9.38972			8.93138			9.84367			2	100	8.20173	4.48453	60.1411	6.97859	22.3711	14.2077	35.4209	12.6986	94.1423	100	13.0817	10.4674	60.0297
43	4.62148	6.5134	9.39174	2.98746	9.84313									43	2.98746	K9		4.62939			6.52552			9.3889			8.97328			9.83239			2.25	125	9.22695	5.26491	88.0082	7.54162	21.9926	14.7556	40.6435	15.0112	129.498	125	14.7169	11.5071	75.9248
44	4.63042	6.53012	9.40105	2.98757	9.83729									44	2.98757	b0:	3.1488	4.62944	K7		6.52037			9.38897			8.97572			9.83174			2.3	130	9.43199	5.4298	93.8961	7.64409	21.2006	14.8299	41.3518	15.4929	136.864	130	15.044	11.7159	79.1164
45	4.63897	6.55705	9.40606	3.00105	9.83132									45	3.00105	b1:	0.4956	4.63612	b0:	0	6.53938			9.39821			8.98868			9.82825			2.4	140	9.84208	5.76577	105.893	7.83449	18.7681	14.9381	42.3825	16.4702	151.806	140	15.6981	12.1336	85.5033
46	4.64544	6.58962	9.41086	3.02625	9.82537									46	3.02625			4.64861	b1:	2.9515	6.57465			9.41467			9.01242			9.82186			2.5	150	10.2522	6.10785	118.109	8.00184	15.0942	14.9879	42.8571	17.4613	166.958	150	16.3521	12.5512	91.887
47	4.65623	6.6195	9.41349	3.05586	9.81946									47	3.05586			4.66329	b2:	-0.2574	6.6157	K7		9.41006			9.02221			9.81922			2.6	160	10.6623	6.45344	130.45	8.14173	10.0466	14.9741	42.7259	18.4607	182.237	160	17.0062	12.9679	98.2585
48	4.67197	6.65303	9.41452	3.08952	9.81358									48	3.08952			4.67996			6.6618	b0:	9.0568	9.41395			9.04056			9.81428			2.75	175	11.2774	6.97274	148.994	8.29045	-0.389757	14.8228	41.284	19.9633	205.21	175	17.9874	13.5902	107.772
49	4.69394	6.6907	9.41562	3.12277	9.80768									49	3.12277			4.69645			6.70678	b1:	0.1156	9.41779			9.05894			9.80933			2.9	190	11.8925	7.48534	167.299	8.3526	-14.6605	14.4991	38.1989	21.4537	227.995	190	18.9685	14.2073	117.207
50	4.7155	6.73359	9.41773	3.15734	9.8017									50	3.15734			4.71358			6.75292			9.42179			9.0783			9.80412			2.95	195	12.0976	7.65319	173.293	8.35151	-20.3467	14.3499	36.7763	21.9446	235.5	195	19.2955	14.4115	120.329
51	4.73679	6.78045	9.4227	3.19313	9.79563									51	3.19313			4.73132			6.80005			9.42593			9.09864			9.79864			2.975	197.5	12.2001	7.73638	176.263	8.34657	-23.3733	14.2671	35.9876	22.1885	239.229	197.5	19.4591	14.5133	121.885
52	4.7554	6.82676	9.42861	3.22338	9.78953									52	3.22338			4.74631			6.83937			9.42942			9.11606			9.79396			3	200	12.3026	7.81901	179.214	8.3386	-26.525	14.1789	35.1462	22.4313	242.941	200	19.6226	14.6148	123.437
53	4.77024	6.86746	9.43441	3.24907	9.78354									53	3.24907			4.75904			6.8724			9.43239			9.13102			9.78993			3.25	225	13.3278	8.60605	207.319	8.07748	-65.3771	12.9744	23.6658	24.7794	278.841	225	21.2578	15.6156	138.738
54	4.78507	6.90908	9.43774	3.27436	9.79439									54	3.27436			4.77157			6.90458			9.43532			9.14588	K8		9.79505			3.3	230	13.5329	8.75279	212.559	7.98209	-74.8553	12.6591	20.6601	25.2271	285.685	230	21.5848	15.8121	141.741
55	4.79696	6.95038	9.43985	3.30124	9.79182									55	3.30124			4.78489			6.93842			9.43842			9.16185	b0:	11.616	9.79188			3.35	235	13.7379	8.8952	217.644	7.87102	-84.9414	12.3174	17.4034	25.6659	292.394	235	21.9119	16.0071	144.723
56	4.80454	6.98472	9.44251	3.32995	9.78895									56	3.32995			4.79912			6.97415			9.44174			9.17907	b1:	-0.1991	9.78845			3.4	240	13.9429	9.03297	222.564	7.74373	-95.6518	11.9487	13.8894	26.0951	298.955	240	22.2389	16.2007	147.683
57	4.81006	7.0172	9.44317	3.36059	9.78464									57	3.36059			4.81431			7.01182			9.44528			9.19767			9.78474			3.45	245	14.148	9.16578	227.307	7.59967	-107.003	11.5524	10.112	26.514	305.359	245	22.566	16.3927	150.619
58	4.81548	7.05032	9.44639	3.38862	9.78									58	3.38862			4.8282			7.04586	K8		9.44538			9.21247			9.7818			3.5	250	14.353	9.29329	231.86	7.43827	-119.012	11.1278	6.06478	26.9219	311.596	250	22.893	16.5831	153.529
59	4.82244	7.08128	9.45437	3.41478	9.77765									59	3.41478			4.84116			7.07725	b0:	7.9432	9.45697			9.23521			9.77727			3.55	255	14.5581	9.41519	236.213	7.25901	-131.694	10.6742	1.74167	27.3182	317.654	255	23.22	16.7718	156.414
60	4.83278	7.11291	9.46709	3.43454	9.77546									60	3.43454	K10		4.81748	K8		7.10778	b1:	0.4433	9.46573			9.17778	K9		9.77513			3.75	275	15.3782	9.84012	251.387	6.35215	-189.495	8.55744	-18.4346	28.7729	339.895	275	24.5282	17.508	167.669
61	4.8474	7.14328	9.47849	3.44793	9.77014									61	3.44793	b0:	0	4.84874	b0:	0	7.14124	K9		9.47866			9.23978	b0:	10.424	9.77075			4	300	16.4035	10.206	264.451	4.75029	-278.892	5.18172	-50.6104	30.2466	362.425	300	26.1634	18.3807	181.012
62	4.86638	7.1679	9.48494	3.45836	9.76675									62	3.45836	b1:	0.4743	4.87315	b1:	1.6419	7.16733	b0:	0	9.48361			9.2843	b1:	-0.0707	9.7676
63	4.89182	7.18887	9.48821	3.46759	9.76387									63	3.46759	b2:	0.2703	4.89482	b2:	0.1245	7.19045	b1:	5.0161	9.48788			9.32371			9.76481
64	4.92049	7.21743	9.49174	3.4801	9.76158									64	3.4801			4.92423			7.2218	b2:	-0.6575	9.49348			9.3771			9.76104
65	4.95038	7.25323	9.49764	3.49526	9.75693									65	3.49526			4.96001			7.25986			9.5			9.44185	K10		9.75821
66	4.98537	7.29203	9.50389	3.51041	9.75712									66	3.51041			4.99589			7.29796			9.50621			9.50657	b0:	9.931	9.75703
67	5.02414	7.32874	9.50939	3.52277	9.75707									67	3.52277			5.02524			7.32906			9.51105			9.55934	b1:	-0.0183	9.75606
68	5.06334	7.36082	9.51752	3.53086	9.75599									68	3.53086			5.04451			7.34945			9.51411			9.59391			9.75543
69	5.10333	7.39485	9.52586	3.53376	9.75425									69	3.53376	K11		5.11288	K9		7.42508	K10		9.52941			9.71855			9.75315
70	5.14079	7.43493	9.53439	3.53151	9.75235									70	3.53151	b0:	30.169	5.12884	b0:	21.893	7.4343	b0:	15.17	9.53301			9.75137			9.75255
71	5.17337	7.47979	9.54545	3.52475	9.75052									71	3.52475	b1:	-7.0905	5.17678	b1:	-4.0942	7.46198	b1:	-1.5962	9.5438			9.84997			9.75075
72	5.20087	7.52139	9.55727	3.51508	9.74864									72	3.51508	K12		5.22206			7.50155			9.55923			9.94118			9.74908
73	5.22177	7.56307	9.5672	3.50206	9.74727									73	3.50206	b0:	7.2819	5.22969			7.55487	K11		9.56814			9.94082	K11		9.74606
74	5.23763	7.60165	9.57302	3.48646	9.74639									74	3.48646	b1:	-0.586	5.23883			7.61873	b0:	10.257	9.57121			9.93458	b0:	9.8067	9.7461
75	5.24984	7.62894	9.57466	3.47496	9.74602									75	3.47496			5.24557	K10		7.63977	b1:	-0.1967	9.57348			9.94146	b1:	-0.0061	9.74606
76	5.2602	7.64755	9.57644	3.46524	9.74584									76	3.46524			5.25127	b0:	9.9249	7.64616			9.57539			9.95228			9.74599
77	5.26911	7.66174	9.57681	3.45358	9.74578									77	3.45358			5.2581	b1:	-0.6576	7.65383			9.57768			9.96528			9.74591
78	5.27766	7.67	9.57632	3.43907	9.74575									78	3.43907			5.2666			7.66336	K12		9.57496			9.97718			9.74584
79	5.2855	7.67535	9.57802	3.42416	9.74569									79	3.42416			5.27534			7.67317	b0:	10.693	9.57981			9.99526			9.74573
80	5.29188	7.68149	9.58281	3.40967	9.7455									80	3.40967			5.28383			7.6827	b1:	-0.3251	9.58452			10.0128			9.74562
81	5.29847	7.68878	9.58951	3.39278	9.7497									81	3.39278			5.29373			7.69381			9.59001			10.0333	K12		9.74915
82	5.30516	7.69685	9.59715	3.3723	9.74972									82	3.3723			5.30573	K11		7.68753			9.59666			10.0668	b0:	9.7331	9.74921
83	5.31245	7.70959	9.60879	3.3515	9.74973									83	3.3515			5.31792	b0:	11.161	7.70895	K13		9.60185			10.0874	b1:	0.0016	9.74924
84	5.32016	7.7257	9.62317	3.3318	9.74976									84	3.3318			5.32946	b1:	-1.03	7.72924	b0:	13.072	9.62225			10.1187			9.74929
85	5.32771	7.74108	9.6376	3.31302	9.74982									85	3.31302			5.34047			7.74859	b1:	-1.0354	9.6417			10.1486			9.74934
86	5.33834	7.75757	9.65309	3.29615	9.74989									86	3.29615			5.35035			7.76596			9.65916			10.1754			9.74938
87	5.35221	7.77628	9.6688	3.28272	9.74995									87	3.28272			5.35823			7.7798			9.67307			10.1968			9.74941
88	5.36787	7.79429	9.68387	3.27208	9.74998									88	3.27208			5.36446			7.79076			9.68409			10.2137			9.74944
89	5.38794	7.81337	9.69641	3.26197	9.74183									89	3.26197			5.37038		***	7.80117			9.69455			10.2297	K13		9.74175
90	5.41038	7.83764	9.70606	3.25297	9.74176									90	3.25297	K13		5.40562	K12		7.81948			9.70387			10.3042	b0:	9.7663	9.74157
91	5.43028	7.86774	9.71595	3.24655	9.74153									91	3.24655	b0:	19.099	5.43264	b0:	36.768	7.8766			9.71052			10.3419	b1:	-0.0024	9.74148
92	5.44544	7.8985	9.72649	3.24237	9.74143									92	3.24237	b1:	-4.2095	5.45024	b1:	-8.8991	7.91382	K14		9.72767			10.3762	K14		9.74099
93	5.45745	7.92498	9.73578	3.23981	9.74174									93	3.23981			5.461			7.93657	b0:	19.934	9.73571			10.3954	b0:	9.4847	9.74147
94	5.46898	7.94831	9.74145	3.23853	9.74207									94	3.23853			5.46642			7.94803	b1:	-3.1478	9.73977			10.405	b1:	0.0247	9.7417
95	5.47908	7.97042	9.74498	3.23634	9.74227									95	3.23634			5.47561			7.96746			9.74664			10.4214			9.74211
96	5.48747	7.99142	9.74606	3.23346	9.74251									96	3.23346			5.48773			7.99308	b0:	0	9.74699			10.4363			9.74248
97	5.49415	8.01151	9.74302	3.23161	9.74273									97	3.23161			5.49554			8.00958	b1:	2.5669	9.74057			10.4408			9.74259
98	5.50156	8.02841	9.7363	3.2311	9.74295									98	3.2311			5.49771			8.01416	b2:	0.1384	9.73879			10.4421			9.74262
99	5.51012	8.04475	9.72638	3.23098	9.74321									99	3.23098	K14		5.51207	K13		8.04955	K16		9.72183			10.4442			9.74267
100	5.51838	8.06119	9.71509	3.22616	9.74334									100	3.22616	b0:	9.0432	5.51733	b0:	15.169	8.06015	b0:	0	9.71491			10.4455			9.74271
101	5.52518	8.07618	9.70352	3.22029	9.75326									101	3.22029	b1:	-1.0929	5.52375	b1:	-2.2035	8.0731	b1:	4.5834	9.70644			10.4471	K15		9.75323
102	5.53067	8.08945	9.69432	3.21455	9.75366									102	3.21455			5.53002			8.08574	b2:	-0.4873	9.69814			10.4486	b0:	4.4837	9.75399
103	5.53548	8.10116	9.68736	3.2094	9.75424									103	3.2094			5.53565			8.09709			9.69065			10.45	b1:	0.5044	9.75466
104	5.54225	8.11286	9.68129	3.20234	9.75508									104	3.20234			5.54336			8.11264			9.68036			10.4517			9.75556
105	5.55034	8.12252	9.67479	3.1961	9.75645									105	3.1961			5.55019			8.1264			9.6712			10.4533			9.75635
106	5.55802	8.13519	9.66967	3.19547	9.75771									106	3.19547	K15		5.56166	K14		8.14679	K17		9.66878			10.467	K16		9.75762
107	5.56473	8.14938	9.6666	3.19706	9.75849									107	3.19706	b0:	0	5.56443	b0:	0	8.1518	b0:	12.391	9.66742			10.4697	b0:	6.606	9.75843
108	5.57096	8.16437	9.66436	3.19922	9.7599									108	3.19922	b1:	1.744	5.56819	b1:	1.9596	8.15858	b1:	-0.8519	9.66558			10.4733	b1:	0.3011	9.75952
109	5.57868	8.17949	9.66271	3.20316	9.76156									109	3.20316	b2:	-0.0011	5.57502	b2:	0.1846	8.17095			9.66223			10.48			9.76152
110	5.58753	8.19463	9.66214	3.20973	9.76206									110	3.20973			5.58643			8.19159	K18		9.66195			10.4951	K17		9.76209
111	5.59611	8.20906	9.66275	3.21624	9.76209									111	3.21624			5.59775			8.21209	b0:	8.7353	9.66383			10.5117	b0:	9.7306	9.76214
112	5.60483	8.22315	9.66554	3.22102	9.76228									112	3.22102	K16		5.62786			8.22714	b1:	0.2887	9.66521			10.5705	b1:	0.003	9.76231
113	5.61464	8.23619	9.66964	3.2222	9.76253									113	3.2222	b0:	30.996	5.61857	K15		8.25188	K19		9.67154			10.5446	K18		9.76263
114	5.62634	8.25229	9.67306	3.22201	9.7636									114	3.22201	b1:	-7.8758	5.62009	b0:	43.883	8.254	b0:	14.655	9.67184			10.5471	b0:	8.3001	9.76298
115	5.63829	8.27001	9.67555	3.22073	9.7655									115	3.22073			5.63015	b1:	-11.058	8.26813	b1:	-1.5466	9.67381			10.5639	b1:	0.1387	9.76532
116	5.65002	8.2898	9.6761	3.21939	9.73069									116	3.21939			5.64076			8.28302			9.6759			10.5816	K19		9.73063
117	5.66124	8.30884	9.67657	3.21798	9.73095									117	3.21798			5.65182			8.29856			9.67807			10.6001	b0:	9.6227	9.73082
118	5.67294	8.326	9.67973	3.21549	9.73123									118	3.21549			5.67147			8.32615			9.68193			10.633	b1:	0.0102	9.73116
119	5.68442	8.3427	9.68432	3.21304	9.73151									119	3.21304			5.6907			8.35315			9.68571			10.6651	K20		9.73056
120	5.69573	8.36205	9.68907	3.21258	9.73181									120	3.21258	K17		5.70057	K16		8.37045			9.68642			10.6791	b0:	9.2261	9.73122
121	5.70708	8.38059	9.69135	3.21458	9.73212									121	3.21458	b0:	0	5.70546	b0:	0	8.37669	K20		9.69242			10.6914	b1:	0.0473	9.7318
122	5.7182	8.39366	9.68996	3.21761	9.73244									122	3.21761	b1:	1.1072	5.71285	b1:	2.0989	8.3861	b0:	12.465	9.68981			10.7011			9.73226
123	5.72828	8.40422	9.68604	3.22335	9.73279									123	3.22335	b2:	0.2077	5.7269	b2:	0.1577	8.40399	b1:	-0.8625	9.68486			10.7195			9.73313
124	5.73694	8.41484	9.68174	3.22811	9.73325									124	3.22811			5.73854			8.41882			9.68076			10.7347			9.73385
125	5.74309	8.42486	9.67818	3.23033	9.73387									125	3.23033			5.74398			8.42574			9.67884			10.7418			9.73419
126	5.74919	8.43247	9.67589	3.2322	9.73464									126	3.2322			5.74855			8.43157			9.67723			10.7478			9.73447
127	5.75555	8.43949	9.67513	3.23462	9.73539									127	3.23462	K18		5.76234			8.43913			9.67514			10.7724			9.73563
128	5.76294	8.44845	9.67589	3.23517	9.73614									128	3.23517	b0:	20.607	5.75985	K17		8.44967			9.67467			10.7621			9.73515
129	5.77179	8.45576	9.67777	3.2335	9.73705									129	3.2335	b1:	-4.5893	5.76751	b0:	14.195	8.45263			9.67611			10.7782			9.73591
130	5.78283	8.46151	9.68073	3.23	9.73808									130	3.23			5.78354	b1:	-1.7759	8.45884			9.67912			10.8121			9.73751
131	5.79193	8.46863	9.68472	3.22494	9.73916									131	3.22494	K19		5.78962			8.46784			9.68349			10.8245	K21		9.73911
132	5.79618	8.47635	9.69069	3.21891	9.74032									132	3.21891	b0:	7.4453	5.79271			8.47854			9.68869			10.8304	b0:	6.9767	9.74061
133	5.79715	8.48573	9.69522	3.21223	9.74158									133	3.21223	b1:	-0.5134	5.79614			8.49041			9.69446			10.8369	b1:	0.2552	9.74227
134	5.79774	8.4972	9.69909	3.20653	9.74288									134	3.20653			5.79907			8.50053			9.69937			10.8424			9.74368
135	5.79877	8.50856	9.70319	3.20272	9.74423									135	3.20272			5.80102			8.50729			9.70266			10.8461			9.74463
136	5.80123	8.51803	9.70638	3.20009	9.74569									136	3.20009			5.80238			8.51197			9.70493			10.8487			9.74529
137	5.80357	8.52232	9.70693	3.19863	9.74717									137	3.19863			5.80312	K18		8.52265	K21		9.70698			10.8471	K22		9.74693
138	5.80436	8.52399	9.706	3.19674	9.7487									138	3.19674			5.80409	b0:	9.1998	8.52305	b0:	0	9.70596			10.8483	b0:	1.8437	9.74775
139	5.80404	8.52366	9.70532	3.19419	9.75031									139	3.19419			5.8054	b1:	-0.2117	8.52359	b1:	5.5319	9.70457			10.8498	b1:	0.7286	9.74885
140	5.80395	8.52353	9.70333	3.19023	9.75189									140	3.19023			5.80744			8.52443	b2:	-0.7807	9.7024			10.8521			9.75054
141	5.80676	8.52469	9.69918	3.18478	9.75324									141	3.18478			5.81023			8.52558			9.69938			10.8553			9.75285
142	5.81214	8.52665	9.69075	3.1789	9.75451									142	3.1789			5.81325			8.52683	K22		9.70105			10.8625	K23		9.75642
143	5.81686	8.52832	9.67841	3.17362	9.75582									143	3.17362			5.81596			8.52794	b0:	0	9.67601			10.8487	b0:	10.658	9.75756
144	5.82062	8.52885	9.66416	3.16941	9.75712									144	3.16941			5.81813			8.52884	b1:	1.3583	9.65606			10.8377	b1:	-0.083	9.75847
145	5.82272	8.52704	9.64838	3.16602	9.75842									145	3.16602			5.81986	K19		8.52928	b2:	0.5327	9.64004			10.829			9.7592
146	5.82256	8.52199	9.63301	3.16323	9.75979									146	3.16323			5.8213	b0:	0	8.51995			9.62681			10.826			9.75944
147	5.82096	8.51457	9.61854	3.16133	9.76107									147	3.16133	K20		5.81001	b1:	2.0532	8.51364			9.61785			10.7979			9.76178
148	5.81625	8.50462	9.60566	3.15934	9.76229									148	3.15934	b0:	0	5.80322	b2:	0.2024	8.50701			9.60846			10.7791			9.76334
149	5.80935	8.49129	9.59533	3.15942	9.76352									149	3.15942	b1:	0.2597	5.80349	K20		8.46884			9.60882			10.7967			9.76187
150	5.80138	8.47619	9.58713	3.16116	9.76483									150	3.16116	b2:	0.4992	5.80943	b0:	0	8.47591	K23		9.58005			10.7844			9.7629
151	5.79244	8.46129	9.58051	3.16032	9.76628									151	3.16032			5.80654	b1:	1.3011	8.47247	b0:	0	9.57913			10.779			9.76334
152	5.78244	8.44827	9.5743	3.15659	9.76771									152	3.15659			5.79381	b2:	0.4366	8.45733	b1:	4.9715	9.57505			10.7553			9.76531
153	5.77168	8.43541	9.56959	3.15188	9.76912									153	3.15188			5.77777			8.43825	b2:	-0.614	9.56988			10.7255			9.76778
154	5.76008	8.4207	9.56686	3.14806	9.77046									154	3.14806			5.76477			8.42278			9.56567			10.7013			9.76979
155	5.74829	8.40463	9.56606	3.14377	9.77166									155	3.14377			5.75016			8.40538	K24		9.56544			10.6775			9.77177
156	5.73778	8.38683	9.56883	3.13822	9.77292									156	3.13822			5.73132			8.38295	b0:	12.779	9.57112			10.6514			9.77393
157	5.72739	8.36704	9.5769	3.13327	9.77421									157	3.13327			5.71456			8.36298	b1:	-1.0222	9.57617			10.6282			9.77586
158	5.71741	8.34832	9.58971	3.13051	9.7755									158	3.13051			5.7052		***	8.35183	K25		9.58678			10.6212			9.77644
159	5.70892	8.33098	9.60627	3.12968	9.77691									159	3.12968			5.70239	K21		8.34806	b0:	62.267	9.60075			10.6275	K24		9.7765
160	5.70112	8.31391	9.62421	3.12795	9.77838									160	3.12795			5.69654	b0:	0	8.30603	b1:	-16.828	9.62984			10.6557	b0:	9.1516	9.77816
161	5.69343	8.29575	9.64252	3.12613	9.77978									161	3.12613			5.6904	b1:	-18.99	8.26192			9.6604			10.6853	b1:	0.0588	9.7799
162	5.68563	8.27834	9.65862	3.12571	9.78105									162	3.12571			5.68896	b2:	6.92	8.2516			9.66756			10.6923			9.7803
163	5.67748	8.26061	9.67072	3.12606	9.78234									163	3.12606			5.69015			8.26013			9.66164			10.6865	K25		9.78275
164	5.66837	8.24033	9.68011	3.12585	9.78347									164	3.12585			5.68942			8.25491			9.66526			10.69	b0:	10.705	9.78245
165	5.65911	8.21911	9.68642	3.12472	9.78436									165	3.12472	K21		5.65435	K22		8.19349			9.6842			10.6565	b1:	-0.0863	9.78534
166	5.65115	8.19867	9.69126	3.12478	9.78516									166	3.12478	b0:	20.089	5.65408	b0:	27.648	8.19313			9.68322			10.6553			9.78544
167	5.6448	8.17684	9.6947	3.12619	9.78594									167	3.12619	b1:	-4.6195	5.64757	b1:	-6.226	8.18435	K26		9.69552			10.6547			9.7855
168	5.63885	8.15421	9.69623	3.12836	9.78684									168	3.12836			5.63756			8.17085	b0:	11.786	9.69407			10.6381			9.78693
169	5.63285	8.13342	9.69483	3.13227	9.78776									169	3.13227	K22		5.62823			8.14649	b1:	-0.6687	9.69145			10.6269			9.7879
170	5.62763	8.11302	9.69088	3.13653	9.78863									170	3.13653	b0:	7.3018	5.62595			8.11998			9.6886			10.6315			9.7875
171	5.62341	8.09229	9.68553	3.14094	9.82174									171	3.14094	b1:	-0.5343	5.6236	K23		8.08754			9.68565			10.6385	K26		9.82381
172	5.61964	8.07414	9.6802	3.14574	9.82447									172	3.14574			5.62103	b0:	14.904	8.07711			9.68244			10.6352	b0:	11.743	9.82442
173	5.61524	8.05872	9.67551	3.15142	9.82618									173	3.15142			5.61799	b1:	-2.1702	8.06478			9.67864			10.6312	b1:	-0.1804	9.82513
174	5.61053	8.04385	9.67009	3.15893	9.8266									174	3.15893			5.61398			8.04848			9.67362			10.626			9.82608
175	5.60622	8.02925	9.66481	3.16724	9.82625									175	3.16724			5.60954			8.03045			9.66806			10.6202			9.82712
176	5.60415	8.01413	9.6604	3.17541	9.82664									176	3.17541			5.60518			8.01272			9.6626			10.6145			9.82815
177	5.60258	7.99913	9.65597	3.18439	9.82773									177	3.18439			5.60038			7.99324			9.6566			10.6082			9.82928
178	5.5998	7.98291	9.65192	3.19262	9.82898									178	3.19262			5.59598			7.97538			9.6511			10.6025			9.83031
179	5.5959	7.96629	9.64893	3.19885	9.83109									179	3.19885			5.59265			7.96185			9.64693			10.5981			9.8311
180	5.59067	7.94912	9.64535	3.20382	9.83354									180	3.20382			5.59			7.95107			9.6436			10.5947			9.83172
181	5.58442	7.9312	9.64125	3.20743	9.83529									181	3.20743			5.58807		**	7.94324			9.64119			10.5921			9.83218
182	5.57714	7.91229	9.63571	3.20804	9.83675									182	3.20804	K23		5.57324	K24		7.90661	K27		9.63089			10.5687			9.83641
183	5.56987	7.89366	9.62941	3.2069	9.83842									183	3.2069	b0:	0	5.5705	b0:	0	7.89605	b0:	0	9.62771			10.5651			9.83706
184	5.56418	7.87651	9.62405	3.20528	9.83968									184	3.20528	b1:	1.0793	5.56663	b1:	-4.3159	7.8811	b1:	3.2225	9.62321			10.5599			9.83799
185	5.55968	7.86073	9.61823	3.20342	9.84034									185	3.20342	b2:	0.2051	5.56217	b2:	2.1136	7.86393	b2:	-0.0687	9.61803			10.554			9.83906
186	5.5563	7.84554	9.61178	3.20175	9.84094									186	3.20175			5.55816			7.84848			9.61337			10.5487			9.84002
187	5.55308	7.8296	9.6055	3.1991	9.84165									187	3.1991			5.55184			7.82413			9.60602			10.5403			9.84154
188	5.54933	7.8136	9.59974	3.19743	9.84244									188	3.19743			5.54784			7.80873			9.60136			10.5349			9.8425
189	5.5445	7.79854	9.59491	3.19704	9.84371									189	3.19704	K24		5.54153			7.80518			9.60029			10.5222			9.8448
190	5.53872	7.7831	9.59123	3.19556	9.84571									190	3.19556	b0:	0	5.53922	K25		7.7835			9.59614			10.5236			9.84454
191	5.53306	7.76771	9.58797	3.19265	9.84757									191	3.19265	b1:	1.9146	5.53471	b0:	0	7.77065			9.58807			10.5135			9.84637
192	5.52717	7.75244	9.58618	3.18885	9.84882									192	3.18885	b2:	-0.0567	5.52881	b1:	0.4417	7.75383			9.57748			10.5002			9.84877
193	5.52076	7.73635	9.58585	3.18462	9.84979									193	3.18462			5.52224	b2:	0.624	7.73515	K28		9.58483			10.5			9.8488
194	5.51428	7.71944	9.5858	3.1803	9.8509									194	3.1803			5.51552			7.71606	b0:	10.038	9.58544			10.4945			9.8498
195	5.50855	7.70213	9.58635	3.17647	9.85206									195	3.17647			5.50957			7.69918	b1:	-0.1423	9.58599			10.4896			9.85068
196	5.50348	7.68547	9.58627	3.17318	9.85329									196	3.17318			5.50445			7.68468	K29		9.58826			10.4868			9.85119
197	5.4991	7.67028	9.58447	3.16954	9.85483									197	3.16954			5.49879			7.66868	b0:	0	9.58351			10.4781			9.85275
198	5.49516	7.6557	9.58071	3.16616	9.85629									198	3.16616			5.49354			7.65382	b1:	4.7393	9.57908			10.47			9.85421
199	5.49043	7.64157	9.57557	3.16311	9.85725									199	3.16311			5.4888			7.64044	b2:	-0.5413	9.57508			10.4627			9.85553
200	5.48529	7.62877	9.56942	3.16038	9.85813									200	3.16038			5.48455			7.62846			9.57149			10.4562			9.85671
201	5.48024	7.61717	9.563	3.15807	9.85911									201	3.15807			5.48094			7.61831	b0:	0	9.56025			10.4444			9.85884
202	5.47567	7.60679	9.55684	3.15629	9.86048									202	3.15629			5.47818			7.61052	b1:	2.8125	9.55449			10.4375			9.86008
203	5.47151	7.59733	9.55025	3.15609	9.86151									203	3.15609	K25		5.46997	K26		7.59405	b2:	0.068	9.55385			10.4267			9.86203
204	5.46733	7.59008	9.54457	3.15756	9.8616									204	3.15756	b0:	9.6013	5.46806	b0:	13.394	7.59136	K31		9.54643			10.4181			9.86357
205	5.46361	7.58473	9.53908	3.15994	9.86116									205	3.15994	b1:	-1.309	5.46493	b1:	-1.8377	7.58697	b0:	17.488	9.54043			10.4088			9.86526
206	5.46004	7.58087	9.53308	3.16284	9.87092									206	3.16284			5.46114			7.58165	b1:	-2.5151	9.53314			10.3975	K27		9.86963
207	5.45644	7.57649	9.52702	3.16611	9.8711									207	3.16611			5.45686			7.57564			9.52492			10.3847	b0:	10.664	9.87061
208	5.45324	7.57178	9.52021	3.16962	9.87158									208	3.16962			5.45226			7.56919			9.51608			10.3709	b1:	-0.0764	9.87166
209	5.44973	7.5671	9.51255	3.17293	9.8721									209	3.17293			5.44794			7.56311			9.50777			10.358			9.87265
210	5.44568	7.56198	9.50441	3.17509	9.87279									210	3.17509			5.44511			7.55914			9.50233			10.3496			9.87329
211	5.44076	7.55643	9.49685	3.17671	9.87369									211	3.17671			5.44299			7.55616			9.49825			10.3432			9.87378
212	5.4349	7.55024	9.49039	3.17739	9.87451									212	3.17739	K26		5.43541			7.55492			9.49656			10.3263			9.87507
213	5.42932	7.54479	9.48358	3.17647	9.87538									213	3.17647	b0:	0	5.43409	K27		7.54942	K32		9.47985			10.3131			9.87608
214	5.42418	7.54133	9.47712	3.17371	9.87638									214	3.17371	b1:	1.9855	5.43013	b0:	0	7.54534	b0:	0	9.4765			10.3039			9.87678
215	5.41964	7.5382	9.47106	3.1701	9.87734									215	3.1701	b2:	-0.0865	5.42495	b1:	3.2772	7.54001	b1:	4.7556	9.47211			10.2918			9.87771
216	5.41462	7.53207	9.46542	3.1666	9.87817									216	3.1666			5.41992	b2:	-0.2835	7.53483	b2:	-0.5576	9.46783			10.2801			9.8786
217	5.40861	7.52566	9.46001	3.16192	9.87862									217	3.16192			5.41318			7.52788			9.46208			10.2643			9.87981
218	5.40154	7.52031	9.45543	3.15667	9.87938									218	3.15667			5.40564			7.52009			9.45562			10.2467			9.88115
219	5.39408	7.51345	9.45194	3.15101	9.88035									219	3.15101			5.39748			7.51165			9.4486			10.2276			9.88261
220	5.38697	7.5051	9.4497	3.1448	9.88121									220	3.1448			5.38853			7.50239	K33		9.44892			10.2128			9.88374
221	5.38054	7.49691	9.449	3.13881	9.88215									221	3.13881			5.3799			7.49343	b0:	9.6961	9.44939			10.1986			9.88483
222	5.3741	7.48804	9.44922	3.13314	9.88336									222	3.13314			5.37171			7.48492	b1:	-0.0786	9.44984			10.1852			9.88585
223	5.36737	7.47946	9.44982	3.12768	9.88499									223	3.12768			5.36383			7.47672			9.45026			10.1723			9.88684
224	5.36042	7.47063	9.45039	3.12236	9.88673									224	3.12236			5.35614			7.46871			9.45068			10.1597			9.8878
225	5.35249	7.46192	9.45121	3.11695	9.88841									225	3.11695			5.34832			7.46055			9.45111			10.1468			9.88878
226	5.34393	7.45343	9.45172	3.11172	9.89021									226	3.11172			5.34076			7.45266			9.45152			10.1345			9.88973
227	5.33497	7.44548	9.4517	3.10629	9.89174									227	3.10629			5.3329			7.44443			9.45195			10.1216			9.89071
228	5.32641	7.4375	9.45254	3.10079	9.89298									228	3.10079			5.32494			7.43609			9.45238			10.1086			9.89171
229	5.31813	7.42964	9.45477	3.0953	9.89379									229	3.0953			5.31697			7.42774	K34		9.45539			10.0975			9.89255
230	5.31006	7.42126	9.457	3.08917	9.89395									230	3.08917			5.30809			7.4184	b0:	10.401	9.45726			10.084			9.89358
231	5.30305	7.41324	9.45825	3.08367	9.89838									231	3.08367			5.30009			7.40999	b1:	-0.3055	9.45894			10.0719	K28		9.8981
232	5.29696	7.40474	9.45935	3.07904	9.89915									232	3.07904			5.29337			7.40291			9.46035			10.0617	b0:	11.004	9.89922
233	5.29163	7.3955	9.46076	3.07471	9.90002									233	3.07471			5.28709			7.39628			9.46167			10.0522	b1:	-0.1098	9.90027
234	5.28719	7.38646	9.46236	3.07027	9.90097									234	3.07027			5.28063			7.38947			9.46303			10.0424			9.90134
235	5.28361	7.37793	9.46418	3.06578	9.90202									235	3.06578			5.2741			7.38256			9.4644			10.0326			9.90243
236	5.28057	7.36855	9.46564	3.06221	9.90305									236	3.06221			5.2689			7.37706	K35		9.46508			10.0244			9.90332
237	5.27698	7.35774	9.46692	3.05957	9.90403									237	3.05957			5.26505	K28		7.35986	b0:	11.947	9.46722			10.0254			9.90321
238	5.27297	7.34796	9.46872	3.05728	9.90501									238	3.05728			5.26172	b0:	0	7.34833	b1:	-0.8105	9.46907			10.0247	K29		9.90462
239	5.26868	7.33891	9.4703	3.05506	9.9061									239	3.05506			5.25848	b1:	-0.2251	7.33714			9.47088			10.0241	b0:	25.466	9.90559
240	5.26359	7.32885	9.47204	3.05283	9.90699									240	3.05283			5.25523	b2:	0.8598	7.32593			9.47268			10.0235	b1:	-1.5523	9.90658
241	5.25793	7.31787	9.47365	3.0512	9.92218									241	3.0512			5.25286			7.31775			9.474			10.023	K30		9.92105
242	5.25139	7.30753	9.47539	3.04986	9.92208									242	3.04986			5.25091			7.31105			9.47508			10.0226	b0:	10.77	9.92108
243	5.24403	7.29721	9.47691	3.04807	9.92217									243	3.04807			5.24829	K29		7.29574			9.47654			10.0249	b1:	-0.0847	9.92089
244	5.2367	7.28655	9.47751	3.04469	9.92247									244	3.04469			5.24336	b0:	0	7.28725	K36		9.4787			10.0197			9.92133
245	5.22944	7.27583	9.47671	3.03998	9.92293									245	3.03998			5.23649	b1:	2.2756	7.27542	b0:	7.9594	9.47635			10.0084			9.92229
246	5.22249	7.26571	9.4747	3.03602	9.92351									246	3.03602			5.23071	b2:	0.0387	7.26549	b1:	0.499	9.47438			9.99894			9.92309
247	5.21634	7.25625	9.4729	3.03208	9.92426									247	3.03208			5.22495			7.25559			9.47241			9.98947			9.92389
248	5.21031	7.24635	9.47113	3.02804	9.92517									248	3.02804			5.21905			7.24545			9.47039			9.97978			9.92471
249	5.20451	7.23747	9.46878	3.02426	9.92621									249	3.02426			5.21353			7.23597			9.46851			9.97071			9.92548
250	5.19883	7.23018	9.46554	3.02127	9.92722									250	3.02127			5.20915			7.22846			9.46701			9.96351			9.92609
251	5.19326	7.22341	9.46163	3.01985	9.92819									251	3.01985			5.20708		***	7.2249	K37		9.4557			9.95201			9.92706
252	5.18755	7.21574	9.45726	3.01954	9.92932									252	3.01954	K27		5.18766	K30		7.21433	b0:	24.24	9.45722			9.91628			9.93009
253	5.18098	7.20714	9.45312	3.02039	9.93052									253	3.02039	b0:	31.705	5.18023	b0:	38.681	7.20551	b1:	-4.8957	9.45307			9.90111			9.93138
254	5.17344	7.19902	9.44912	3.02115	9.93165									254	3.02115	b1:	-8.7819	5.17358	b1:	-10.421	7.19762	K38		9.44981			9.88787			9.9325
255	5.16548	7.19127	9.44512	3.02037	9.93277									255	3.02037	b0:	0	5.16556	b0:	0	7.19178	b0:	0	9.44559			9.87007			9.93401
256	5.15755	7.18289	9.44165	3.01953	9.93393									256	3.01953	b1:	-6.6743	5.15714	b0:	-7.0044	7.18196	b1:	0.8439	9.44108			9.85294			9.93546
257	5.15072	7.17397	9.43816	3.01891	9.93516									257	3.01891	b2:	2.776	5.15084	b1:	3.1074	7.17462	b2:	0.756	9.4377			9.84011			9.93654
258	5.14551	7.16576	9.43499	3.01873	9.93637									258	3.01873	K29		5.14255	K32		7.15959			9.43675			9.82828			9.93754
259	5.1406	7.15716	9.43226	3.0187	9.93754									259	3.0187	b0:	23.568	5.14275	b0:	42.192	7.15997	K39		9.43236			9.82518			9.93781
260	5.13521	7.14676	9.4297	3.01935	9.93862									260	3.01935	b1:	-6.1037	5.13879	b1:	-11.605	7.15244	b0:	16.686	9.4308			9.81884			9.93834
261	5.12964	7.13464	9.42705	3.02119	9.93971									261	3.02119			5.12755			7.13107	b1:	-2.4029	9.42638			9.80084			9.93987
262	5.12384	7.12182	9.42417	3.02222	9.94084									262	3.02222			5.12125			7.1191			9.4239			9.79075			9.94072
263	5.11739	7.11007	9.42144	3.02269	9.94202									263	3.02269			5.11839			7.11365			9.42277			9.78615			9.94111
264	5.11061	7.09874	9.41935	3.02359	9.94327									264	3.02359			5.11289	K33		7.09392	K40		9.41897			9.78019			9.94162
265	5.10361	7.08707	9.41779	3.02533	9.94471									265	3.02533	K30		5.0995	b0:	19.663	7.0867	b0:	11.345	9.41786			9.75388			9.94385
266	5.09682	7.07511	9.41698	3.02729	9.94622									266	3.02729	b0:	9.0999	5.09691	b1:	-4.157	7.07855	b1:	-0.637	9.41662			9.75098			9.94409
267	5.09123	7.06437	9.41702	3.02984	9.94774									267	3.02984	b1:	-1.3223	5.09354			7.06795	K41		9.4175			9.74911			9.94425
268	5.08717	7.05433	9.41765	3.03264	9.94936									268	3.03264			5.08984			7.0563	b0:	0	9.41811			9.74678	K31		9.94946
269	5.08435	7.04482	9.41831	3.03523	9.95105									269	3.03523			5.08641			7.04554	b1:	5.9969	9.41866			9.74461	b0:	17.396	9.95112
270	5.08215	7.03574	9.41905	3.03788	9.95276									270	3.03788			5.08291			7.03454	b2:	-0.9534	9.41921			9.74239	b1:	-0.764	9.95281
271	5.08007	7.02721	9.41944	3.04028	9.95451									271	3.04028			5.07974			7.02458			9.41969			9.74037			9.95436
272	5.07804	7.01985	9.41941	3.04235	9.95619									272	3.04235			5.077			7.01596			9.4201			9.73862			9.9557
273	5.07651	7.01319	9.4189	3.04351	9.95788									273	3.04351			5.07547			7.01113	K42		9.41853			9.73626			9.9575
274	5.07444	7.00626	9.41777	3.04477	9.95956									274	3.04477			5.07379			7.00587	b0:	12.935	9.41707			9.73388			9.95931
275	5.07247	6.99969	9.41595	3.04607	9.96114									275	3.04607			5.07208			7.00049	b1:	-1.1554	9.41557			9.73145			9.96117
276	5.07148	6.99489	9.41331	3.04639	9.96255									276	3.04639			5.07166			6.99915	K43		9.41108			9.7277			9.96404
277	5.07104	6.99124	9.41083	3.04637	9.96393									277	3.04637			5.07168	K34		6.98948	b0:	0	9.411			9.73195			9.96079
278	5.07033	6.98722	9.4078	3.04615	9.96538									278	3.04615	K31		5.06894	b0:	0	6.98838	b1:	1.8183	9.41002			9.72582			9.96547
279	5.06966	6.98212	9.40411	3.04518	9.96689									279	3.04518	b0:	9.8322	5.07045	b1:	-0.3307	6.98361	b2:	0.4172	9.4058			9.72794	K32		9.96726
280	5.06939	6.97658	9.39976	3.04375	9.96843									280	3.04375	b1:	-1.5637	5.07268	b2:	0.8617	6.97659			9.39958			9.73106	b0:	5.0206	9.96884
281	5.06929	6.97175	9.39478	3.04243	9.96994									281	3.04243			5.07475			6.97008			9.3938			9.73395	b1:	0.5085	9.97032
282	5.06945	6.96667	9.3897	3.04137	9.97149									282	3.04137			5.07641			6.96489			9.3892			9.73626	K33		9.97284
283	5.07025	6.96147	9.38386	3.04045	9.97304									283	3.04045			5.07785			6.96037			9.38519			9.73827	b0:	12.219	9.97238
284	5.07103	6.95612	9.37706	3.04014	9.97462									284	3.04014	K32		5.07343			6.95885	K44		9.36958			9.71759	b1:	-0.2307	9.97715
285	5.07138	6.95077	9.36961	3.03981	9.9762									285	3.03981	b0:	0	5.07329	K35		6.94814	b0:	0	9.36832			9.72104			9.97636
286	5.07109	6.94494	9.36206	3.03882	9.97775									286	3.03882	b1:	2.8946	5.07285	b0:	0	6.94563	b1:	2.2748	9.36444			9.71823			9.977
287	5.07051	6.93965	9.35417	3.03695	9.97935									287	3.03695	b2:	-0.4032	5.07202	b1:	2.0559	6.94094	b2:	0.2655	9.3572			9.713			9.97821
288	5.07024	6.93477	9.34573	3.03476	9.98095									288	3.03476			5.07104	b2:	0.0756	6.93543			9.34867			9.70683			9.97963
289	5.06979	6.92907	9.3373	3.03239	9.98247									289	3.03239			5.06997			6.92945			9.33944			9.70014			9.98118
290	5.06868	6.92254	9.32883	3.03011	9.98396									290	3.03011			5.06895			6.92374			9.33062			9.69374			9.98266
291	5.06727	6.91644	9.3202	3.02738	9.98542									291	3.02738			5.06771			6.91685			9.31998			9.686			9.98444
292	5.06555	6.9107	9.31215	3.0243	9.98687									292	3.0243			5.06631			6.90912			9.30804			9.6773			9.98645
293	5.0641	6.90603	9.30481	3.0211	9.98826									293	3.0211			5.06485	K36		6.90268	K45		9.30129			9.67187			9.9877
294	5.06305	6.90208	9.29808	3.01783	9.98952									294	3.01783			5.06335	b0:	0	6.90067	b0:	0	9.29769			9.66679			9.98887
295	5.06218	6.89858	9.29192	3.01441	9.99081									295	3.01441			5.06177	b1:	3.9567	6.89855	b1:	5.0579	9.29391			9.66145			9.9901
296	5.06132	6.89474	9.28632	3.01037	9.9922									296	3.01037			5.05989	b2:	-0.5534	6.89604	b2:	-0.6551	9.28942			9.65512			9.99156
297	5.06019	6.89108	9.28163	3.0057	9.99368									297	3.0057			5.0577			6.89311			9.2842			9.64774			9.99327
298	5.05917	6.88838	9.27716	3.00085	9.99516									298	3.00085			5.0554			6.89004			9.27875			9.64003			9.99505
299	5.05807	6.88555	9.27327	2.99618	9.99658									299	2.99618			5.05318			6.88706			9.27349			9.63256			9.99677
300	5.0567	6.88314	9.26921	2.99177	9.99804									300	2.99177			5.05106			6.88423			9.26848			9.62546			9.99841
301	5.05476	6.88163	9.26508	2.98767	9.99962									301	2.98767			5.04908			6.88157			9.2638			9.61881			9.99994
302	5.05204	6.88024	9.26086	2.98383	10.0013									302	2.98383			5.04721			6.87907			9.2594			9.61256			10.0014
303	5.04871	6.87872	9.25649	2.98027	10.0029									303	2.98027			5.04547			6.87673			9.25531			9.60674			10.0027
304	5.04541	6.87592	9.2523	2.97717	10.0045									304	2.97717			5.04393			6.87468			9.25172			9.60163			10.0039
305	5.04224	6.87231	9.24838	2.97464	10.0062									305	2.97464			5.04268	K37		6.8729			9.24879			9.5975	K34		10.0046
306	5.03972	6.86922	9.24575	2.97277	10.0079									306	2.97277			5.04176	b0:	0	6.86887			9.24662			9.59564	b0:	24.493	10.0074
307	5.03857	6.86639	9.2441	2.9718	10.0095									307	2.9718			5.04127	b1:	2.4628	6.86676			9.24548			9.59466	b1:	-1.5096	10.0089
308	5.03844	6.86449	9.24322	2.97101	10.0111									308	2.97101			5.04088	b2:	-0.0512	6.86506			9.24457			9.59387			10.0101
309	5.03879	6.86326	9.24314	2.96989	10.0128									309	2.96989			5.04032	K38		6.863			9.24326			9.59258			10.012
310	5.03863	6.86229	9.24342	2.9684	10.0145									310	2.9684			5.03958	b0:	0	6.8622	K46		9.24361			9.59162			10.0135
311	5.03792	6.86125	9.24415	2.96658	10.0164									311	2.96658			5.03866	b1:	4.0824	6.86121	b0:	10.203	9.2442			9.59055			10.0151
312	5.03682	6.85988	9.24483	2.96409	10.0184									312	2.96409			5.03741	b2:	-0.5965	6.85985	b1:	-0.3232	9.24501			9.58907			10.0173
313	5.03554	6.85862	9.24484	2.96141	10.0205									313	2.96141			5.03605			6.85838	b0:	0	9.24544			9.58715	K35		10.0211
314	5.03378	6.85759	9.24407	2.95955	10.0227									314	2.95955			5.03511			6.85736	b1:	5.6063	9.24425			9.58469	b0:	14.367	10.0223
315	5.032	6.85672	9.24278	2.95827	10.0251									315	2.95827			5.03446			6.85665	b2:	-0.8389	9.24343			9.58297	b1:	-0.4533	10.023
316	5.03046	6.85575	9.2406	2.9575	10.0275									316	2.9575			5.03407	K39		6.8563	K48		9.23096			9.57278			10.0277
317	5.02858	6.85509	9.23752	2.95745	10.0299									317	2.95745	K33		5.02849	b0:	10.788	6.85636	b0:	15.324	9.23106			9.5609			10.033
318	5.02676	6.8545	9.23407	2.95861	10.0322									318	2.95861	b0:	7.878	5.02738	b1:	-1.3294	6.85482	b1:	-2.0602	9.22867			9.55737			10.0346
319	5.02542	6.85326	9.2304	2.95991	10.0345									319	2.95991	b1:	-0.9635	5.02613			6.8531			9.226			9.55342			10.0364
320	5.02423	6.85196	9.22677	2.96056	10.0368									320	2.96056			5.0255			6.85223			9.22465			9.55143			10.0373
321	5.0232	6.85028	9.22303	2.96131	10.039									321	2.96131			5.02478			6.85124			9.22311			9.54915			10.0384
322	5.02244	6.84817	9.21942	2.96261	10.0412									322	2.96261			5.02353			6.84951			9.22043			9.54518			10.0402
323	5.02213	6.84603	9.21584	2.96385	10.0433									323	2.96385			5.02233			6.84786			9.21788			9.54141			10.0419
324	5.02176	6.84458	9.21226	2.96581	10.0454									324	2.96581			5.02044			6.84525			9.21384			9.53544			10.0446
325	5.02098	6.84338	9.20935	2.96825	10.0476									325	2.96825			5.01809			6.84201			9.20881			9.528			10.048
326	5.01939	6.84167	9.20637	2.97037	10.0499									326	2.97037			5.01605			6.8392			9.20445			9.52155			10.0509
327	5.01757	6.83941	9.2027	2.97194	10.0521									327	2.97194			5.01454			6.8371			9.20121			9.51675			10.0531
328	5.01541	6.83673	9.19911	2.97307	10.0543									328	2.97307			5.01344			6.8356			9.19888			9.5133			10.0546
329	5.01291	6.83325	9.19576	2.97401	10.0565									329	2.97401			5.01254			6.83434			9.19693			9.51043			10.0559
330	5.01028	6.82984	9.19215	2.97527	10.0585									330	2.97527			5.01133			6.83268			9.19436			9.50661			10.0577
331	5.00789	6.8272	9.18826	2.97719	10.0604									331	2.97719			5.00948			6.83013			9.1904			9.50075			10.0603
332	5.0058	6.82678	9.18379	2.97948	10.0624									332	2.97948			5.00727	K40		6.82703			9.18567			9.49377			10.0635
333	5.00424	6.82666	9.17865	2.98136	10.0643									333	2.98136			5.00546	b0:	7.7611	6.82644			9.18179			9.4872	K36		10.0594
334	5.00305	6.82584	9.17371	2.98317	10.0662									334	2.98317		***	5.00372	b1:	-0.3135	6.82588			9.17807			9.48089	b0:	19.298	10.0655
335	5.00229	6.82512	9.16907	2.98516	10.0681									335	2.98516	K34		5.00222			6.82525			9.17397			9.47483	b1:	-0.9738	10.0714
336	5.00252	6.82464	9.16431	2.98687	10.0698									336	2.98687	b0:	3.6374	5.003			6.82472			9.17045			9.47405			10.0722
337	5.0033	6.8248	9.15982	2.98902	10.0716									337	2.98902	b1:	0.4572	5.00398	K41		6.82475			9.16602			9.47276			10.0734
338	5.00465	6.82569	9.15561	2.99091	10.0735									338	2.99091			5.00485	b0:	0	6.82573			9.16212			9.4712			10.0749
339	5.0063	6.82708	9.15187	2.99334	10.0753									339	2.99334			5.00595	b1:	4.0456	6.82699			9.15713			9.46921			10.0769
340	5.00772	6.82854	9.14806	2.99635	10.0772									340	2.99635			5.00733	b2:	-0.5896	6.82854			9.15092			9.46673			10.0793
341	5.0089	6.82927	9.14431	2.99934	10.0791									341	2.99934			5.0087	K42		6.82938			9.14475			9.46459			10.0814
342	5.00991	6.82905	9.14157	3.00174	10.0811									342	3.00174			5.00979	b0:	7.1932	6.82909			9.13982			9.46329			10.0826
343	5.01054	6.82873	9.13957	3.00374	10.083									343	3.00374			5.01071	b1:	-0.1213	6.82885			9.1357			9.46221			10.0837
344	5.01075	6.82821	9.13754	3.00558	10.085									344	3.00558			5.01155	K43		6.82815			9.13191			9.46143			10.0845
345	5.01052	6.82733	9.1354	3.00716	10.0869									345	3.00716	K35		5.01065	b0:	8.7421	6.82714			9.12866			9.45747			10.0883
346	5.01033	6.82616	9.13313	3.00857	10.0887									346	3.00857	b0:	5.7441	5.01031	b1:	-0.6368	6.82624			9.12574			9.4549			10.0908
347	5.01015	6.82566	9.1309	3.00974	10.0906									347	3.00974	b1:	-0.2439	5.01002			6.82549			9.12332			9.45278			10.0929
348	5.00974	6.82589	9.12931	3.01111	10.0924									348	3.01111			5.00969	K44		6.82577	K49		9.12936			9.45655			10.0892
349	5.00897	6.82727	9.12875	3.01349	10.0942									349	3.01349			5.00911	b0:	0	6.82759	b0:	9.8439	9.1288			9.45408			10.0916
350	5.00806	6.83007	9.12883	3.01665	10.096									350	3.01665			5.00834	b1:	3.7679	6.83	b1:	-0.2373	9.12805			9.4508			10.0948
351	5.00736	6.83235	9.12885	3.01965	10.0979									351	3.01965			5.00761	b2:	-0.4985	6.83227	K50		9.12875			9.44876			10.0968
352	5.00701	6.83388	9.12849	3.0219	10.0998									352	3.0219			5.00706			6.83398	b0:	9.6898	9.12833			9.44652	K37		10.1025
353	5.00696	6.83494	9.12817	3.02324	10.1016									353	3.02324			5.00673			6.83499	b1:	-0.1858	9.12808			9.44518	b0:	0.5436	10.1012
354	5.00763	6.83573	9.128	3.02375	10.1034									354	3.02375	K36		5.00896	K45		6.83576	K51		9.1276			9.44925	b1:	1.0119	10.1053
355	5.00883	6.8366	9.12742	3.02277	10.1052									355	3.02277	b0:	5.9176	5.00926	b0:	8.878	6.83642	b0:	0	9.1273			9.44936			10.1054
356	5.01042	6.83822	9.12631	3.02014	10.1069									356	3.02014	b1:	-0.3005	5.01005	b1:	-0.6754	6.8382	b1:	5.7388	9.12651			9.44966			10.1057
357	5.01182	6.83933	9.12523	3.01678	10.1085									357	3.01678			5.01106	K46		6.83916	b2:	-0.8996	9.12547			9.45061			10.1067
358	5.01282	6.83875	9.12439	3.01331	10.1101									358	3.01331			5.0121	b0:	0	6.83837			9.12438			9.45235			10.1084
359	5.01334	6.83775	9.12364	3.0099	10.1117									359	3.0099			5.01312	b1:	4.3094	6.83758			9.12329			9.45406			10.1102
360	5.01353	6.83719	9.12392	3.0069	10.1134									360	3.0069			5.01403	b2:	-0.677	6.83687	K52		9.12284			9.45596			10.1121
361	5.01374	6.8365	9.12495	3.00456	10.115									361	3.00456			5.01473			6.83631	b0:	12.551	9.1255			9.45974			10.1159
362	5.01417	6.83612	9.12627	3.00345	10.1167									362	3.00345	K37		5.01467	K47		6.83602	b1:	-1.1401	9.12677			9.46072			10.1169
363	5.0146	6.83682	9.12766	3.00334	10.1184									363	3.00334	b0:	12.092	5.01493	b0:	20.672	6.83651			9.12689			9.46114			10.1173
364	5.01525	6.83843	9.12846	3.00312	10.1201									364	3.00312	b1:	-2.3564	5.01544	b1:	-4.6067	6.83751			9.12714			9.46199			10.1182
365	5.01646	6.84078	9.12889	3.00241	10.1219									365	3.00241			5.01711			6.84078			9.12795			9.46474			10.121
366	5.01828	6.84423	9.12955	3.00172	10.1237									366	3.00172			5.01874			6.84397			9.12874			9.46742			10.1237
367	5.02072	6.84821	9.13028	3.00075	10.1256									367	3.00075			5.02102			6.84843			9.12984			9.47118			10.1275
368	5.02368	6.85268	9.13117	3	10.1274									368	3	K38		5.0331			6.8519			9.1307			9.49614	K38		10.1345
369	5.02689	6.85863	9.13211	3.00008	10.1293									369	3.00008	b0:	0	5.03322	K48		6.86174	K53		9.1324			9.49337	b0:	5.8024	10.1333
370	5.03008	6.86533	9.13319	3.00046	10.1312									370	3.00046	b1:	1.7974	5.03382	b0:	0	6.8639	b0:	0	9.13291			9.49408	b1:	0.4562	10.1336
371	5.03339	6.87239	9.13434	3.001	10.1332									371	3.001	b2:	-0.0399	5.03466	b1:	-1.0801	6.86697	b1:	4.7541	9.13364			9.49509			10.1341
372	5.03686	6.87977	9.13589	3.00224	10.1351									372	3.00224			5.03659	b2:	1.1224	6.87398	b2:	-0.57	9.13529			9.49739			10.1351
373	5.03989	6.88776	9.13812	3.00407	10.137									373	3.00407			5.03943			6.88431			9.13772			9.50077			10.1367
374	5.0425	6.89624	9.1404	3.00616	10.1387									374	3.00616			5.0427			6.89617			9.1405			9.50464			10.1384
375	5.04514	6.90498	9.14263	3.00843	10.1405									375	3.00843			5.04623			6.90905			9.14351			9.50883			10.1403
376	5.04831	6.9133	9.1448	3.0103	10.1424									376	3.0103			5.04914			6.91966			9.14598			9.51227			10.1419
377	5.05152	6.92084	9.14726	3.01148	10.1442									377	3.01148			5.05098			6.92634			9.14754			9.51444			10.1429
378	5.05403	6.92853	9.1507	3.01206	10.1459									378	3.01206			5.05189			6.92967			9.14831			9.51551			10.1434
379	5.0562	6.93651	9.15455	3.01277	10.1477									379	3.01277			5.05298			6.93366	K54		9.15441			9.52075			10.1458
380	5.05814	6.9446	9.15848	3.0143	10.1494									380	3.0143			5.05537			6.94237	b0:	0	9.15836			9.52503			10.1477
381	5.06	6.95284	9.16312	3.016	10.151									381	3.016			5.05802			6.95205	b1:	3.5007	9.16274			9.52977			10.1499
382	5.06154	6.96049	9.16779	3.01793	10.1526									382	3.01793			5.06103			6.96306	b2:	-0.1534	9.16772			9.53517			10.1523
383	5.06331	6.96749	9.17202	3.01953	10.1542									383	3.01953			5.06351			6.97214	K55		9.17193			9.53968			10.1544
384	5.0653	6.9742	9.17616	3.02048	10.1558									384	3.02048			5.06499			6.97756	b0:	0	9.17787			9.545			10.1568
385	5.06724	6.98031	9.18054	3.0211	10.1575									385	3.0211			5.06595			6.98109	b1:	-0.1695	9.18174			9.54845			10.1584
386	5.06908	6.98594	9.1852	3.02146	10.159									386	3.02146			5.06652			6.98318	b2:	1.0621	9.18403			9.5505			10.1593
387	5.07003	6.9917	9.18939	3.02203	10.1604									387	3.02203			5.06741			6.98642			9.18758			9.55367			10.1608
388	5.0709	6.99804	9.19326	3.02253	10.1619									388	3.02253			5.06818			6.98926			9.19069			9.55645			10.1621
389	5.07198	7.0048	9.19677	3.02311	10.1633									389	3.02311			5.06909	K49		7.00475			9.19433			9.55434			10.1611
390	5.07351	7.0118	9.19934	3.0244	10.1648									390	3.0244			5.07109	b0:	0	7.00939			9.20239			9.56275			10.1649
391	5.07555	7.01895	9.20064	3.02652	10.1663									391	3.02652			5.07439	b1:	1.0395	7.01701	K56		9.2012			9.56553			10.1662
392	5.07772	7.02677	9.20026	3.02925	10.1678									392	3.02925			5.07863	b2:	0.4226	7.02682	b0:	10.788	9.19977			9.56919			10.1679
393	5.08022	7.03504	9.19868	3.03258	10.1694									393	3.03258			5.08382			7.03884	b1:	-0.5243	9.19802			9.57367			10.1699
394	5.08343	7.0443	9.19681	3.03605	10.171									394	3.03605			5.08922			7.05134			9.1962			9.57831			10.172
395	5.08715	7.05504	9.19504	3.03881	10.1727									395	3.03881			5.0935			7.06128			9.19475			9.582			10.1737
396	5.09189	7.06707	9.19337	3.04038	10.1743									396	3.04038			5.09595			7.06696			9.19393			9.5841			10.1747
397	5.09741	7.08026	9.19132	3.04095	10.176									397	3.04095	K39		5.10416		**	7.06903	K57		9.18948			9.59735			10.1807
398	5.10308	7.09492	9.18939	3.04094	10.1778									398	3.04094	b0:	23.054	5.10426	K50		7.10536	b0:	0	9.18943			9.58153	K39		10.1801
399	5.10903	7.10927	9.18739	3.04037	10.1796									399	3.04037	b1:	-5.9027	5.10761	b0:	39.169	7.11135	b1:	3.2813	9.18786			9.58487	b0:	8.5762	10.1807
400	5.11515	7.1234	9.18534	3.03949	10.1815									400	3.03949			5.11279	b1:	-10.544	7.12059	b2:	-0.0853	9.18544			9.59002	b1:	0.1674	10.1816
401	5.12168	7.13756	9.18354	3.03852	10.1834									401	3.03852			5.11854			7.13086	K58		9.18258			9.59561			10.1825
402	5.1288	7.15152	9.18189	3.03713	10.1853									402	3.03713			5.12674			7.14552	b0:	0	9.18144			9.60584			10.1842
403	5.1366	7.16585	9.17988	3.0354	10.1871									403	3.0354			5.13695			7.16376	b1:	5.2262	9.18002			9.61856			10.1863
404	5.14534	7.18021	9.17774	3.03376	10.1889									404	3.03376			5.14663			7.18104	b2:	-0.7254	9.17867			9.63062			10.1884
405	5.15475	7.19478	9.17654	3.03207	10.1905									405	3.03207			5.15657			7.1988			9.17728			9.643			10.1904
406	5.16439	7.20942	9.17612	3.03049	10.1922									406	3.03049			5.16593			7.21552			9.17597			9.65465			10.1924
407	5.1739	7.22398	9.17584	3.02926	10.1938									407	3.02926			5.17318			7.22847			9.17495			9.66368			10.1939
408	5.18273	7.23866	9.17541	3.02897	10.1952									408	3.02897	K40		5.18305			7.23149			9.17471			9.68329			10.1972
409	5.19007	7.25285	9.17472	3.03014	10.1967									409	3.03014	b0:	0	5.18821	K51		7.25025	K59		9.1743			9.68575			10.1976
410	5.19669	7.26607	9.17336	3.03199	10.1982									410	3.03199	b1:	-1.0025	5.19639	b0:	0	7.26642	b0:	11.959	9.1726			9.69484			10.1991
411	5.20322	7.27874	9.17162	3.03376	10.1996									411	3.03376	b2:	0.8959	5.20425	b1:	-3.9624	7.28195	b1:	-0.919	9.17097			9.70356			10.2006
412	5.20945	7.29106	9.16989	3.03531	10.201									412	3.03531			5.21113	b2:	2.0973	7.29555			9.16955			9.7112			10.2019
413	5.21539	7.30299	9.1683	3.03638	10.2024									413	3.03638			5.21587			7.30492			9.16857			9.71646			10.2027
414	5.22092	7.31434	9.16686	3.0372	10.2037									414	3.0372			5.2195			7.3121			9.16782			9.72049			10.2034
415	5.22638	7.3252	9.1657	3.03829	10.2049									415	3.03829			5.22434			7.32167			9.16681			9.72587			10.2043
416	5.23174	7.3354	9.16521	3.03982	10.2061									416	3.03982			5.23117			7.33517			9.1654			9.73345			10.2056
417	5.23689	7.34528	9.16489	3.04125	10.2074									417	3.04125			5.23753			7.34774			9.16409			9.74051	K40		10.2084
418	5.24211	7.35462	9.16487	3.04197	10.2086									418	3.04197	K41		5.25396		***	7.35403			9.16343			9.77239	b0:	9.3639	10.2112
419	5.24789	7.36317	9.16501	3.04213	10.2099									419	3.04213	b0:	62.662	5.25084	K52		7.36948	K60		9.16471			9.75989	b1:	0.0867	10.2101
420	5.25465	7.37131	9.16528	3.04208	10.2112									420	3.04208	b1:	-18.872	5.25187	b0:	62.496	7.37047	b0:	14.817	9.16482			9.76173	b2:	0	10.2102
421	5.26274	7.37923	9.16525	3.04178	10.2125									421	3.04178			5.25761	b1:	-18.121	7.37598	b1:	-1.858	9.16538			9.77201	b3:	0	10.2111
422	5.27158	7.38752	9.16559	3.04114	10.2138									422	3.04114			5.2696			7.3875			9.16656			9.7935			10.213
423	5.28047	7.39662	9.16702	3.04053	10.2152									423	3.04053			5.28109			7.39853			9.16769			9.81409		0	10.2148
424	5.28935	7.40639	9.16883	3.03993	10.2164									424	3.03993			5.29247			7.40945			9.16881			9.83446		1.9409	10.2165
425	5.29792	7.41674	9.17014	3.03955	10.2176									425	3.03955			5.29964			7.41634		***	9.16952			9.84731		-0.0917	10.2177
426	5.30606	7.42665	9.17162	3.03971	10.2188									426	3.03971	K42		5.31618	K53		7.4404	K61		9.1722			9.87414		0	10.22
427	5.31262	7.43575	9.17345	3.03961	10.2198									427	3.03961	b0:	0	5.31584	b0:	0	7.43991	b0:	55.081	9.17376			9.87482			10.22
428	5.31785	7.44404	9.17558	3.03945	10.2209									428	3.03945	b1:	0.2175	5.31533	b1:	0.2105	7.43918	b1:	-15.103	9.17613			9.87585		0	10.2201
429	5.32246	7.45087	9.17767	3.04009	10.2218									429	3.04009	b2:	0.5038	5.31742	b2:	0.736	7.44217	K62		9.17788			9.88035		3.0615	10.2205
430	5.32687	7.45591	9.17978	3.04136	10.2228									430	3.04136			5.32158			7.44811	b0:	5.6307	9.17936			9.88777		-0.3136	10.2212
431	5.33155	7.4613	9.18143	3.04324	10.2237									431	3.04324			5.32776			7.45694	b1:	1.1668	9.18156			9.89878		0.011	10.2221
432	5.33641	7.46721	9.18244	3.04553	10.2245									432	3.04553			5.33527			7.46766	K63		9.1824			9.91075			10.2232
433	5.34164	7.4738	9.18258	3.04762	10.2254									433	3.04762			5.34214			7.47747	b0:	0	9.18265			9.92132			10.2241
434	5.34679	7.48056	9.18271	3.04944	10.2262									434	3.04944			5.34813			7.48603	b1:	5.9086	9.18286			9.93052			10.2249
435	5.35146	7.48776	9.18291	3.05088	10.2271									435	3.05088			5.35288			7.49282	b2:	-0.9501	9.18302			9.93782			10.2255
436	5.35585	7.49646	9.18325	3.0521	10.2281									436	3.0521			5.35688			7.49852			9.18316			9.94396			10.226
437	5.36017	7.50581	9.18379	3.0532	10.2291									437	3.0532			5.36051			7.50372			9.18328			9.94954			10.2265
438	5.36519	7.51527	9.18435	3.05392	10.2302									438	3.05392			5.36287		***	7.50708	K64		9.18554			9.95483			10.227
439	5.37127	7.52442	9.1848	3.05392	10.2313									439	3.05392	K43		5.379	K54		7.53678	b0:	0	9.18555			9.97626			10.2288
440	5.3784	7.5342	9.18546	3.05394	10.2324									440	3.05394	b0:	0	5.37917	b0:	0	7.53696	b1:	4.4697	9.18557			9.97657			10.2289
441	5.38643	7.54477	9.18661	3.05425	10.2334									441	3.05425	b1:	-8.4974	5.38291	b1:	-7.6696	7.54088	b2:	-0.4787	9.18605			9.9832			10.2294
442	5.39546	7.55602	9.18806	3.05497	10.2344									442	3.05497	b2:	3.3592	5.3916	b2:	3.3195	7.55			9.18717			9.99864			10.2308
443	5.40575	7.56756	9.18965	3.05586	10.2354									443	3.05586			5.40228			7.56119			9.18854			10.0176			10.2324
444	5.41706	7.57879	9.19113	3.05691	10.2363									444	3.05691			5.41491			7.57443			9.19016			10.04			10.2344
445	5.42805	7.5894	9.19252	3.05794	10.2372									445	3.05794			5.42733			7.58746			9.19175			10.0621			10.2363
446	5.43787	7.59928	9.19365	3.0589	10.2382									446	3.0589			5.43891			7.5996			9.19323			10.0826			10.2381
447	5.44634	7.60806	9.19426	3.05983	10.239									447	3.05983			5.45016			7.6114			9.19467			10.1026			10.2398
448	5.45356	7.61521	9.19451	3.0603	10.2398									448	3.0603			5.45577			7.61728			9.19539			10.1125			10.2407
449	5.45976	7.62093	9.19529	3.06051	10.2406									449	3.06051			5.4583			7.61993			9.19571			10.117			10.241
450	5.46516	7.6258	9.19646	3.06091	10.2413									450	3.06091			5.46319			7.62506			9.19633			10.1257			10.2418
451	5.47051	7.63056	9.19773	3.06145	10.242									451	3.06145			5.46966		***	7.63185			9.19716			10.1372			10.2428
452	5.47614	7.63548	9.1992	3.06151	10.2428									452	3.06151	K44		5.47759	K55		7.63661	K65		9.19885			10.1534			10.2442
453	5.48153	7.64019	9.20083	3.06134	10.2435									453	3.06134	b0:	62.832	5.48092	b0:	54.937	7.63935	b0:	35.38	9.20037			10.1604			10.2448
454	5.48669	7.64412	9.20273	3.06097	10.2442									454	3.06097	b1:	-18.734	5.48775	b1:	-15.45	7.64498	b1:	-8.5517	9.20349			10.1749			10.2461
455	5.49145	7.64771	9.20522	3.06074	10.2449									455	3.06074			5.49207			7.64854			9.20546			10.1841			10.2469
456	5.49607	7.651	9.20776	3.06058	10.2455									456	3.06058	K45		5.50027			7.65099			9.20681			10.2016			10.2484
457	5.50066	7.65375	9.21018	3.06073	10.2462									457	3.06073	b0:	0	5.502	K56		7.65489	K66		9.21014			10.2061			10.2488
458	5.50523	7.6562	9.2118	3.06101	10.2469									458	3.06101	b1:	-7.9698	5.50524	b0:	0	7.65722	b0:	0	9.21147			10.213			10.2494
459	5.50982	7.65885	9.21285	3.06116	10.2476									459	3.06116	b2:	3.1912	5.5069	b1:	-3.3098	7.65842	b1:	1.2538	9.21216			10.2166			10.2497
460	5.51438	7.66266	9.21343	3.06143	10.2483									460	3.06143			5.51008	b2:	1.8985	7.6607	b2:	0.5735	9.21347			10.2234			10.2503
461	5.51865	7.66691	9.21413	3.06208	10.249									461	3.06208			5.51758			7.66609	K67		9.2172			10.2399			10.2517
462	5.52263	7.67081	9.21522	3.06279	10.2498									462	3.06279			5.52585			7.67203	b0:	0	9.21948			10.2567			10.2532
463	5.52643	7.67417	9.217	3.06327	10.2506									463	3.06327	K46		5.52716	K57		7.67729	b1:	2.8368	9.221			10.2584			10.2533
464	5.5301	7.67711	9.21988	3.06381	10.2514									464	3.06381	b0:	0	5.52951	b0:	0	7.67876	b2:	0.0566	9.22273			10.2641			10.2538
465	5.53327	7.68009	9.22358	3.06463	10.2522									465	3.06463	b1:	-0.71	5.53302	b1:	2.301	7.68097			9.22532			10.2726			10.2545
466	5.53586	7.68316	9.22792	3.0654	10.2529									466	3.0654	b2:	0.8208	5.53634	b2:	0.067	7.68305			9.22777			10.2806			10.2552
467	5.53799	7.68658	9.23247	3.06637	10.2537									467	3.06637	K47		5.53832			7.6857			9.23087			10.2861			10.2557
468	5.53925	7.69087	9.23706	3.0677	10.2543									468	3.0677	b0:	4.2854	5.53886			7.6893			9.2351			10.2889			10.2559
469	5.53972	7.69512	9.24172	3.06927	10.255									469	3.06927	b1:	0.4086	5.5395			7.69356			9.2401			10.2922			10.2562
470	5.53979	7.69905	9.24661	3.0706	10.2557									470	3.0706			5.54005			7.69718			9.24435			10.295			10.2565
471	5.53969	7.70279	9.25142	3.07186	10.2563									471	3.07186	K48		5.53942			7.70058			9.24835			10.2952			10.2565
472	5.53972	7.70633	9.25607	3.07298	10.257									472	3.07298	b0:	0	5.54041			7.70362			9.25191			10.2987			10.2568
473	5.54045	7.71019	9.26105	3.0742	10.2575									473	3.0742	b1:	2.7233	5.54148			7.70694			9.25581			10.3025			10.2571
474	5.54187	7.71421	9.26608	3.07573	10.2581									474	3.07573	b2:	-0.2995	5.54283			7.71109			9.26068			10.3073			10.2575
475	5.54383	7.7184	9.27132	3.07785	10.2587									475	3.07785			5.5447			7.71683			9.26742			10.3139			10.2581
476	5.546	7.72295	9.27669	3.08004	10.2593									476	3.08004			5.54662			7.72278			9.2744			10.3207			10.2587
477	5.54804	7.7272	9.28172	3.08181	10.2599									477	3.08181			5.54817			7.72758			9.28004			10.3262			10.2592
478	5.55009	7.73086	9.28631	3.08346	10.2606									478	3.08346			5.54962			7.73206			9.2853			10.3314			10.2596
479	5.55214	7.73405	9.2906	3.0852	10.2612									479	3.0852			5.55115			7.73678			9.29084			10.3368			10.2601
480	5.55407	7.7375	9.29461	3.08736	10.2618									480	3.08736			5.55304	K58		7.73762			9.29772			10.3457			10.2609
481	5.55619	7.7409	9.29863	3.09036	10.2624									481	3.09036			5.55566	b0:	0	7.74042			9.3073			10.3574			10.2619
482	5.55816	7.744	9.30232	3.09351	10.263									482	3.09351			5.5584	b1:	4.078	7.74335	K68		9.30326			10.3589			10.262
483	5.56005	7.74657	9.30614	3.09621	10.2636									483	3.09621			5.56075	b2:	-0.5091	7.74585	b0:	0	9.308			10.3664			10.2627
484	5.56217	7.74814	9.31024	3.09855	10.2641									484	3.09855			5.56278			7.74801	b1:	4.2596	9.31209			10.3729			10.2632
485	5.56461	7.74992	9.31423	3.1006	10.2647									485	3.1006			5.56455			7.7499	b2:	-0.4048	9.31568			10.3786			10.2637
486	5.56685	7.75194	9.31845	3.10234	10.2653									486	3.10234			5.56606			7.7515			9.31872			10.3835			10.2641
487	5.56841	7.75357	9.32264	3.10437	10.2658									487	3.10437			5.56781			7.75336			9.32227			10.3891			10.2646
488	5.56947	7.75466	9.32732	3.10687	10.2663									488	3.10687			5.56997	K59		7.75466			9.32663			10.3965			10.2653
489	5.56981	7.75497	9.33229	3.10918	10.2669									489	3.10918			5.57196	b0:	0	7.75483			9.33066			10.4037			10.2659
490	5.56944	7.75512	9.33719	3.1113	10.2674									490	3.1113	K49		5.57025	b1:	4.9184	7.75498			9.33435			10.4028			10.2658
491	5.56844	7.75529	9.34196	3.11391	10.2679									491	3.11391	b0:	7.5985	5.56854	b2:	-0.7797	7.75514			9.3389			10.4026			10.2658
492	5.56682	7.7555	9.34668	3.11711	10.2684									492	3.11711	b1:	-0.6519	5.56646			7.75534			9.34445			10.4023			10.2658
493	5.56511	7.75563	9.3511	3.12045	10.2689									493	3.12045			5.56428			7.75552			9.35024			10.4019			10.2657
494	5.56336	7.75571	9.35494	3.1235	10.2694									494	3.1235			5.56229			7.75567			9.35553			10.4016			10.2657
495	5.56134	7.75641	9.35811	3.12583	10.2699									495	3.12583			5.56077	K60		7.75654			9.35956			10.4011			10.2657
496	5.55927	7.75715	9.36104	3.128	10.2704									496	3.128			5.55936	b0:	6.9729	7.75709			9.36331			10.4007			10.2656
497	5.55692	7.75738	9.36423	3.12975	10.2709									497	3.12975			5.55821	b1:	0.2507	7.75753			9.36633			10.4004			10.2656
498	5.55443	7.75722	9.36716	3.13033	10.2714									498	3.13033	K50		5.5522	K61		7.75715	K69		9.36772			10.3887	K41		10.2715
499	5.55185	7.75716	9.36985	3.13	10.2719									499	3.13	b0:	0	5.55073	b0:	0	7.75611	b0:	24.593	9.36931			10.3872	b0:	13.012	10.2718
500	5.54945	7.75675	9.3725	3.12952	10.2724									500	3.12952	b1:	-0.9785	5.54854	b1:	1.7487	7.75455	b1:	-4.8638	9.37166			10.385	b1:	-0.2638	10.2724
501	5.54713	7.75537	9.37506	3.12897	10.2729									501	3.12897	b2:	0.8792	5.54605	b2:	0.233	7.75279			9.37433			10.3825			10.2731
502	5.54465	7.75357	9.3772	3.12827	10.2735									502	3.12827			5.5429			7.75056			9.37772			10.3794			10.2739
503	5.5421	7.75161	9.37915	3.12788	10.2742									503	3.12788			5.54113			7.7493			9.37963			10.3776			10.2744
504	5.53973	7.74957	9.38084	3.12784	10.2748									504	3.12784			5.54094			7.74917			9.37983			10.3774			10.2744
505	5.53757	7.74732	9.38149	3.12787	10.2754									505	3.12787			5.54111			7.74929	K70		9.38174			10.3792	K42		10.2754
506	5.53525	7.74484	9.38121	3.12766	10.2759									506	3.12766			5.54016			7.74862	b0:	0	9.3816			10.3773	b0:	11.415	10.2756
507	5.5329	7.74237	9.38069	3.12709	10.2764									507	3.12709			5.53755			7.74677	b1:	5.3428	9.38122			10.3723	b1:	-0.1098	10.2761
508	5.53074	7.74045	9.38012	3.12619	10.2769									508	3.12619			5.5335			7.7439	b2:	-0.7492	9.38063			10.3644			10.277
509	5.52851	7.73909	9.37952	3.12527	10.2774									509	3.12527			5.52934			7.74094			9.38002			10.3563			10.2779
510	5.52617	7.73808	9.37914	3.12433	10.2779									510	3.12433			5.52511			7.73794			9.3794			10.3481			10.2788
511	5.52357	7.73705	9.37943	3.12352	10.2783									511	3.12352			5.52142			7.73532			9.37886			10.341			10.2796
512	5.52085	7.73625	9.38032	3.12311	10.2789									512	3.12311			5.51958			7.73402	K71		9.38041			10.3388			10.2798
513	5.51867	7.73591	9.38171	3.12322	10.2794									513	3.12322	K51		5.51894			7.73439	b0:	0	9.38152			10.3381			10.2799
514	5.51695	7.73568	9.38369	3.12352	10.2799									514	3.12352	b0:	33.984	5.51626			7.73533	b1:	-3.5809	9.38434			10.3341			10.2803
515	5.51537	7.73566	9.38678	3.12375	10.2804									515	3.12375	b1:	-9.114	5.51417			7.73606	b2:	2.1083	9.38653			10.331			10.2807
516	5.51405	7.73592	9.39104	3.12378	10.281									516	3.12378			5.51391			7.73615			9.3868			10.3306			10.2807
517	5.51304	7.73624	9.39538	3.12364	10.2815									517	3.12364			5.51513			7.73572			9.38552			10.3324			10.2805
518	5.51259	7.73699	9.39956	3.12384	10.282									518	3.12384			5.51334			7.73635			9.3874			10.3298			10.2808
519	5.51262	7.73791	9.40361	3.12417	10.2825									519	3.12417	K52		5.51287	K62		7.73791	K72		9.40302			10.34	K43		10.2827
520	5.51297	7.73838	9.40775	3.1239	10.283									520	3.1239	b0:	6.5501	5.51296	b0:	10.231	7.73812	b0:	43.519	9.40597			10.3423	b0:	8.7162	10.2831
521	5.51349	7.73906	9.41184	3.12344	10.2835									521	3.12344	b1:	-0.332	5.51312	b1:	-0.798	7.7385	b1:	-10.92	9.41106			10.3464	b1:	0.1515	10.2837
522	5.51396	7.74005	9.41577	3.12239	10.2841									522	3.12239			5.51347			7.73933	K73		9.41761			10.3518			10.2845
523	5.51437	7.74129	9.4199	3.12053	10.2847									523	3.12053			5.51408			7.74082	b0:	12.693	9.41957			10.3539			10.2848
524	5.51481	7.74293	9.42364	3.11811	10.2852									524	3.11811			5.51489			7.74275	b1:	-1.049	9.4221			10.3567			10.2852
525	5.51496	7.74447	9.42686	3.11508	10.2858									525	3.11508	K53		5.51696	K63		7.74467			9.42528			10.3627	K44		10.286
526	5.51463	7.74527	9.42962	3.11171	10.2863									526	3.11171	b0:	0	5.51515	b0:	8.1867	7.74515			9.42882			10.3614	b0:	13.914	10.2865
527	5.51401	7.74543	9.43222	3.10824	10.2867									527	3.10824	b1:	3.0068	5.51328	b1:	-0.1419	7.74564			9.43245			10.3599	b1:	-0.3501	10.287
528	5.51303	7.74593	9.43483	3.10528	10.2872									528	3.10528	b2:	-0.3967	5.51167			7.74606			9.43556			10.3587			10.2874
529	5.51171	7.74632	9.43764	3.10306	10.2876									529	3.10306			5.51046			7.74638	K74		9.43542			10.3558	K45		10.2874
530	5.5103	7.74559	9.44057	3.10137	10.2881									530	3.10137			5.50954	K64		7.74512	b0:	17.944	9.44003			10.3579	b0:	7.4157	10.288
531	5.50883	7.74386	9.44352	3.10025	10.2885									531	3.10025			5.50893	b0:	0	7.74363	b1:	-2.742	9.44313			10.3596	b1:	0.2773	10.2884
532	5.5075	7.74173	9.44642	3.09909	10.289									532	3.09909			5.5083	b1:	3.6715	7.7421			9.44628			10.3614			10.2889
533	5.50658	7.7399	9.449	3.09793	10.2894									533	3.09793			5.50766	b2:	-0.3786	7.74056			9.44948			10.3631			10.2894
534	5.50577	7.73861	9.45138	3.09676	10.2899									534	3.09676			5.50701			7.73901			9.45269			10.3649			10.2899
535	5.5051	7.73746	9.45393	3.09561	10.2903									535	3.09561			5.50638			7.73748			9.45584			10.3666			10.2904
536	5.50466	7.73644	9.45648	3.09447	10.2908									536	3.09447			5.50575			7.73597			9.45896			10.3683			10.2908
537	5.50433	7.73528	9.45908	3.09364	10.2912									537	3.09364			5.50529			7.73486			9.46125			10.3696			10.2912
538	5.50421	7.73407	9.46232	3.09289	10.2917									538	3.09289			5.50488			7.73387			9.46329			10.3707			10.2915
539	5.50409	7.73252	9.46629	3.09192	10.2921									539	3.09192			5.50434			7.73258			9.46596			10.3721			10.2919
540	5.50399	7.73089	9.47043	3.09083	10.2925									540	3.09083			5.50374			7.73114			9.46893			10.3737			10.2923
541	5.50424	7.72919	9.4744	3.09026	10.2929									541	3.09026			5.50342	K65		7.72889			9.47051			10.3753			10.2928
542	5.50481	7.7276	9.47767	3.09063	10.2933									542	3.09063	K54		5.50424	b0:	11.944	7.72839	K75		9.4782			10.3831	K46		10.2935
543	5.50554	7.72614	9.48008	3.09173	10.2937									543	3.09173	b0:	0	5.5051	b1:	-1.364	7.72688	b0:	0	9.48022			10.3871	b0:	9.737	10.2937
544	5.50677	7.72504	9.48254	3.09305	10.2941									544	3.09305	b1:	2.7854	5.50612			7.72507	b1:	4.2993	9.48265			10.392	b1:	0.0536	10.294
545	5.5084	7.72431	9.48564	3.09479	10.2945									545	3.09479	b2:	-0.325	5.50747	K66		7.72407	b2:	-0.3988	9.48583			10.3977			10.2943
546	5.50992	7.72372	9.48957	3.09722	10.2949									546	3.09722			5.50935	b0:	8.2737	7.72363			9.49028			10.4053			10.2947
547	5.51143	7.72307	9.494	3.1001	10.2953									547	3.1001			5.51157	b1:	-0.1776	7.72312			9.49554			10.4143			10.2952
548	5.51319	7.72256	9.49888	3.10301	10.2957									548	3.10301			5.5138			7.72261			9.50085			10.4234			10.2957
549	5.51529	7.72242	9.50427	3.10542	10.2961									549	3.10542			5.51566			7.72218			9.50526			10.4309			10.2961
550	5.51734	7.72223	9.50952	3.10695	10.2964									550	3.10695			5.51683			7.72191			9.50804			10.4356			10.2964
551	5.51856	7.72171	9.51456	3.10788	10.2967									551	3.10788			5.51754			7.72174	K76		9.51533			10.4428			10.2967
552	5.51903	7.72101	9.51993	3.10835	10.297									552	3.10835			5.5179	K67		7.72276	b0:	0	9.51938			10.4462			10.2969
553	5.51921	7.71991	9.52501	3.1089	10.2972									553	3.1089			5.51832	b0:	23.336	7.72001	b1:	-2.5465	9.52412			10.4519			10.2972
554	5.51907	7.71829	9.52953	3.10944	10.2975									554	3.10944			5.51873	b1:	-5.023	7.71728	b2:	1.8045	9.52884			10.4576	K47		10.2969
555	5.51852	7.71624	9.53367	3.10997	10.2978									555	3.10997	K55		5.51776			7.71464			9.53339			10.4602	b0:	8.6676	10.2973
556	5.5175	7.71378	9.53743	3.11047	10.2981									556	3.11047	b0:	10.847	5.5169			7.7121			9.53778			10.4628	b1:	0.1558	10.2977
557	5.5162	7.7107	9.54145	3.11092	10.2983									557	3.11092	b1:	-1.7136	5.51613			7.70987			9.54164			10.4651			10.2981
558	5.51465	7.70716	9.54585	3.11128	10.2986									558	3.11128			5.51552			7.70806			9.54477			10.467			10.2984
559	5.51286	7.70338	9.55024	3.11194	10.2989									559	3.11194			5.51438			7.70473			9.55052			10.4704			10.2989
560	5.51106	7.69972	9.55487	3.11298	10.2992									560	3.11298			5.51259	K68		7.69919	K77		9.55311			10.471			10.299
561	5.50939	7.69646	9.55957	3.11427	10.2995									561	3.11427			5.51039	b0:	14.483	7.69639	b0:	0	9.56001			10.4728			10.2993
562	5.50796	7.6941	9.56378	3.11536	10.2997									562	3.11536			5.50851	b1:	-2.1792	7.694	b1:	0.7627	9.56592			10.4743			10.2995
563	5.5069	7.69202	9.56792	3.11616	10.3									563	3.11616			5.50714			7.69226	b2:	0.7408	9.57022			10.4754			10.2997
564	5.5061	7.69032	9.57244	3.11682	10.3003									564	3.11682			5.50601			7.69082			9.57376			10.4763			10.2998
565	5.50559	7.68914	9.57682	3.11738	10.3005									565	3.11738			5.50506			7.68961			9.57676			10.4771			10.2999
566	5.5057	7.68843	9.58091	3.11805	10.3008									566	3.11805			5.50392			7.68815			9.58035			10.4781			10.3001
567	5.50626	7.68782	9.58441	3.1186	10.3011									567	3.1186	K56		5.50732			7.68695			9.58331			10.4881	K48		10.3011
568	5.50701	7.68701	9.58749	3.11865	10.3013									568	3.11865	b0:	8.4756	5.50727			7.68684	K78		9.58813			10.4918	b0:	9.376	10.3014
569	5.50788	7.68612	9.59028	3.11835	10.3016									569	3.11835	b1:	-0.9518	5.50755	K69		7.68566	b0:	19.662	9.58911			10.4936	b1:	0.0882	10.3015
570	5.5087	7.68517	9.59243	3.11777	10.3019									570	3.11777			5.50811	b0:	0	7.68514	b1:	-3.2302	9.59099			10.4965			10.3018
571	5.50914	7.68434	9.59421	3.11695	10.3022									571	3.11695			5.50889	b1:	4.0441	7.68442			9.59364			10.5005			10.3021
572	5.50961	7.6838	9.59648	3.11602	10.3025									572	3.11602			5.50977	b2:	-0.5065	7.6836			9.59663			10.505			10.3025
573	5.50989	7.68332	9.59939	3.11539	10.3028									573	3.11539		***	5.51037			7.68303		***	9.59867			10.5081			10.3028
574	5.50973	7.68272	9.60289	3.11501	10.303									574	3.11501	K57		5.50989			7.6827	K79		9.60112			10.5091			10.3029
575	5.50923	7.68234	9.60714	3.11444	10.3033									575	3.11444	b0:	1.0763	5.50909			7.68219	b0:	43.941	9.60738			10.5124			10.3032
576	5.50833	7.68218	9.61156	3.11406	10.3035									576	3.11406	b1:	1.4233	5.50854			7.68185	b1:	-11.024	9.61162			10.5146	K49		10.3038
577	5.50731	7.68164	9.61613	3.11387	10.3037									577	3.11387	K58		5.50646	K70		7.67985			9.61366			10.5126	b0:	11.656	10.3041
578	5.50624	7.6807	9.62066	3.11378	10.3039									578	3.11378	b0:	8.4771	5.50656	b0:	10.227	7.67993	K80		9.61168			10.5112	b1:	-0.1286	10.3043
579	5.50501	7.67955	9.62497	3.11422	10.3041									579	3.11422	b1:	-0.954	5.50613	b1:	-0.818	7.67957	b0:	0	9.61275			10.5113	K50		10.3042
580	5.50338	7.6778	9.62878	3.11552	10.3043									580	3.11552			5.50489			7.6785	b1:	3.7731	9.61587			10.5115	b0:	6.9122	10.3043
581	5.50109	7.6757	9.63196	3.11785	10.3045									581	3.11785			5.50267			7.6766	b2:	-0.2204	9.62146			10.5119	b1:	0.3227	10.3044
582	5.49861	7.67346	9.63552	3.12107	10.3047									582	3.12107			5.4996			7.67397			9.62917			10.5123			10.3045
583	5.496	7.67079	9.63992	3.12502	10.3048									583	3.12502			5.49583			7.67073			9.63865			10.5129			10.3047
584	5.49324	7.66787	9.64486	3.12897	10.305									584	3.12897			5.49206			7.6675			9.6481			10.5135			10.3049
585	5.49044	7.66504	9.64975	3.1324	10.3051									585	3.1324			5.48879			7.6647			9.6563			10.514			10.3051
586	5.48757	7.66261	9.65449	3.13546	10.3052									586	3.13546			5.48587			7.6622			9.66362			10.5144			10.3052
587	5.48487	7.66031	9.65935	3.13795	10.3054									587	3.13795			5.4835			7.66016			9.66957			10.5148			10.3053
588	5.48247	7.65802	9.66395	3.14009	10.3055									588	3.14009			5.48145	K71		7.6595			9.6747			10.5146	K51		10.306
589	5.48017	7.65584	9.6683	3.14191	10.3056									589	3.14191			5.47972	b0:	12.835	7.6565			9.67904			10.5155	b0:	8.9286	10.3061
590	5.47806	7.65364	9.6725	3.14355	10.3058									590	3.14355			5.47815	b1:	-1.6482	7.6538			9.68296			10.5164	b1:	0.131	10.3062
591	5.47607	7.65116	9.67705	3.1453	10.3059									591	3.1453			5.47648			7.65091			9.68714			10.5173			10.3064
592	5.47405	7.64833	9.6819	3.14732	10.306									592	3.14732			5.47455			7.64758			9.69196			10.5183			10.3065
593	5.47206	7.645	9.68713	3.14934	10.3061									593	3.14934			5.47263			7.64426			9.69676			10.5193			10.3066
594	5.46992	7.64175	9.69315	3.15085	10.3062									594	3.15085			5.47119			7.64177			9.70037			10.5201			10.3067
595	5.46747	7.63871	9.70005	3.15244	10.3063									595	3.15244			5.46967			7.63915			9.70417			10.5209	K52		10.3066
596	5.46461	7.63562	9.70774	3.15456	10.3064									596	3.15456	K59		5.4658			7.63565			9.70922			10.518	b0:	10.516	10.3067
597	5.4612	7.63237	9.71547	3.15681	10.3065									597	3.15681	b0:	11.503	5.4615			7.63195			9.71457			10.5145	b1:	-0.0199	10.3068
598	5.4574	7.62921	9.72275	3.1588	10.3066									598	3.1588	b1:	-1.9138	5.45768			7.62866			9.71932			10.5114			10.3068
599	5.45341	7.62607	9.72956	3.16096	10.3067									599	3.16096			5.45355			7.6251			9.72446			10.5081			10.3069
600	5.44909	7.62251	9.73642	3.16335	10.3067									600	3.16335			5.44898			7.62117			9.73014			10.5044			10.307
601	5.4445	7.61813	9.74352	3.16581	10.3068									601	3.16581			5.44428			7.61711			9.73599			10.5005			10.307
602	5.43981	7.61375	9.75069	3.1684	10.3069									602	3.1684			5.43932			7.61285			9.74214			10.4965			10.3071
603	5.43521	7.60932	9.75812	3.17085	10.3069									603	3.17085			5.43462			7.6088			9.74798			10.4927			10.3072
604	5.43086	7.60484	9.76553	3.17275	10.307									604	3.17275			5.43099			7.60567		***	9.75248			10.4897			10.3073
605	5.42648	7.60075	9.77294	3.17392	10.307									605	3.17392			5.42874			7.60374	K81		9.76963			10.4989	K53		10.307
606	5.42219	7.59736	9.78017	3.17484	10.307									606	3.17484	K60		5.42257	K72		7.59764	b0:	0	9.78104			10.497	b0:	10.56	10.307
607	5.41824	7.59463	9.78707	3.17558	10.3071									607	3.17558	b0:	26.46	5.41762	b0:	23.415	7.59392	b1:	-6.3199	9.79035			10.4952	b1:	-0.0241	10.3071
608	5.41459	7.59213	9.79334	3.17612	10.3071									608	3.17612	b1:	-6.6263	5.41409	b1:	-4.9821	7.59126	b2:	2.961	9.79701			10.4939			10.3071
609	5.41134	7.58984	9.79951	3.17657	10.3072									609	3.17657			5.41111			7.58902			9.80262			10.4928			10.3071
610	5.4084	7.58755	9.80561	3.17692	10.3072									610	3.17692			5.40879			7.58728			9.80699			10.4919			10.3071
611	5.40553	7.5854	9.81152	3.17723	10.3072									611	3.17723	K61		5.3986			7.58573			9.81088			10.4738	K54		10.3067
612	5.40266	7.58344	9.81753	3.17734	10.3072									612	3.17734	b0:	0	5.39968	K73		7.58088			9.81233			10.4793	b0:	10.27	10.3067
613	5.39992	7.58192	9.82324	3.17736	10.3072									613	3.17736	b1:	-5.9675	5.39986	b0:	0	7.58096	K82		9.82805			10.4917	b1:	0.0035	10.3067
614	5.39706	7.58026	9.82847	3.17734	10.3072									614	3.17734	b2:	2.413	5.39961	b1:	0.1246	7.58084	b0:	46.301	9.82835			10.4914			10.3067
615	5.39381	7.57876	9.83352	3.17721	10.3072									615	3.17721			5.39845	b2:	0.7117	7.58027	b1:	-11.479	9.82977			10.4903			10.3067
616	5.39037	7.57707	9.83818	3.17683	10.3072									616	3.17683			5.39488			7.57849			9.83415			10.4868			10.3067
617	5.38679	7.57512	9.84282	3.17615	10.3072									617	3.17615			5.38854			7.57535			9.84192			10.4805			10.3067
618	5.38312	7.5731	9.84776	3.17558	10.3072									618	3.17558			5.38312			7.57266			9.84857			10.4752			10.3067
619	5.37946	7.57095	9.85311	3.17499	10.3071									619	3.17499			5.37764			7.56994			9.85529			10.4698			10.3066
620	5.37585	7.56871	9.85887	3.17458	10.3071									620	3.17458			5.37382			7.56804			9.85998			10.466			10.3066
621	5.37238	7.56649	9.86515	3.17444	10.3071									621	3.17444			5.37254			7.5674			9.86156			10.4648	K55		10.3072
622	5.36925	7.56439	9.87133	3.1744	10.307									622	3.1744			5.37214	K74		7.56384	K83		9.8725			10.4738	b0:	9.3727	10.308
623	5.36639	7.56221	9.87706	3.17474	10.307									623	3.17474	K62		5.36625	b0:	16.076	7.56294	b0:	0	9.8755			10.4639	b1:	0.0893	10.3071
624	5.36378	7.56047	9.88263	3.17549	10.3069									624	3.17549	b0:	18.623	5.36312	b1:	-2.6815	7.56093	b1:	-2.7188	9.8822			10.4632			10.3071
625	5.36131	7.55932	9.88813	3.17619	10.3068									625	3.17619	b1:	-4.1757	5.36019			7.55905	b2:	1.8362	9.88847			10.4626			10.307
626	5.35882	7.55825	9.89389	3.17643	10.3068									626	3.17643			5.35916			7.55839	K84		9.90077			10.47	K56		10.3064
627	5.35635	7.55678	9.90034	3.17634	10.3067									627	3.17634	K63		5.35259	K75		7.55583	b0:	0	9.90397			10.4596	b0:	10.61	10.3067
628	5.35397	7.55493	9.90753	3.1763	10.3066									628	3.1763	b0:	0	5.35239	b0:	0	7.55548	b1:	39.935	9.90526			10.4603	b1:	-0.029	10.3067
629	5.3515	7.55302	9.91491	3.17615	10.3066									629	3.17615	b1:	-1.6948	5.35164	b1:	-4.5396	7.5541	b2:	-11.591	9.91024			10.4631			10.3066
630	5.34902	7.55101	9.92299	3.17599	10.3065									630	3.17599	b2:	1.0641	5.35082	b2:	2.1781	7.55259		***	9.91573			10.4662			10.3065
631	5.34665	7.54905	9.93192	3.17573	10.3064									631	3.17573			5.34952	K76		7.54806	K85		9.93635			10.4811	K57		10.3058
632	5.34435	7.54732	9.94103	3.17538	10.3063									632	3.17538			5.34772	b0:	0	7.54722	b0:	50.554	9.94092			10.4811	b0:	0	10.3057
633	5.34203	7.54585	9.95001	3.17481	10.3063									633	3.17481			5.34482	b1:	2.3968	7.54588	b1:	-12.79	9.94823			10.4811	b1:	-2.5887	10.3056
634	5.33943	7.54414	9.95885	3.17398	10.3062									634	3.17398			5.34063	b2:	-0.0063	7.54392			9.95882			10.4811	b2:	0.3408	10.3055
635	5.3367	7.54245	9.96756	3.17306	10.3061									635	3.17306			5.33598		***	7.54176		***	9.97057			10.4811			10.3054
636	5.33383	7.54048	9.97606	3.17246	10.306									636	3.17246			5.33293	K77		7.5375	K86		9.97933			10.4831			10.3147
637	5.33066	7.53819	9.98405	3.17245	10.3059									637	3.17245	K64		5.32732	b0:	62.421	7.53769	b0:	0	9.97886			10.4706	K58		10.3059
638	5.32721	7.53599	9.99153	3.17265	10.3058									638	3.17265	b0:	80.178	5.32255	b1:	-17.3	7.5342	b1:	-37.557	9.98771			10.4687	b0:	9.6641	10.3058
639	5.32369	7.53376	9.99924	3.17278	10.3057									639	3.17278	b1:	-23.594	5.3195			7.53196	b2:	12.83	9.99339			10.4675	b1:	0.0613	10.3058
640	5.32011	7.53118	10.0075	3.17299	10.3056									640	3.17299			5.31446			7.52827			10.0027			10.4655			10.3056
641	5.3165	7.52862	10.0159	3.17295	10.3055									641	3.17295			5.31547			7.529			10.0009			10.4659			10.3057
642	5.31277	7.526	10.0247	3.17297	10.3053									642	3.17297			5.31499			7.52865	K87		10.0343			10.4906	K59		10.3056
643	5.30895	7.52322	10.0335	3.17298	10.3052									643	3.17298			5.3147			7.52844	b0:	0	10.0346			10.4902	b0:	10.078	10.3056
644	5.30496	7.52038	10.0421	3.17329	10.3051									644	3.17329			5.30728			7.523	b1:	-15.698	10.0415			10.4821	b1:	0.0217	10.3055
645	5.30107	7.5177	10.0501	3.17373	10.3049									645	3.17373			5.29709			7.51552	b2:	5.9441	10.051			10.4708			10.3052
646	5.2974	7.51533	10.0573	3.17387	10.3048									646	3.17387			5.29372			7.51306	K88		10.0605			10.4719			10.3052
647	5.29379	7.51291	10.0642	3.17361	10.3047									647	3.17361	K65		5.2942	K78		7.51257	b0:	52.822	10.0639			10.4758	K60		10.3046
648	5.29017	7.5102	10.0712	3.17308	10.3045									648	3.17308	b0:	0	5.29017	b0:	0	7.50973	b1:	-13.473	10.0711			10.4738	b0:	9.6876	10.3045
649	5.28661	7.50747	10.0779	3.17257	10.3044									649	3.17257	b1:	-4.2617	5.28632	b1:	-0.6252	7.50701			10.0779			10.472	b1:	0.0589	10.3044
650	5.28306	7.50461	10.084	3.17219	10.3043									650	3.17219	b2:	1.8685	5.28336	b2:	0.9429	7.50492			10.0831			10.4706			10.3043
651	5.27931	7.50186	10.0901	3.17166	10.3042									651	3.17166			5.27941			7.50214			10.0902			10.4687			10.3042
652	5.27543	7.49935	10.0962	3.17109	10.3041									652	3.17109			5.27505			7.49906			10.0979			10.4667			10.3041
653	5.27158	7.49726	10.102	3.17063	10.304									653	3.17063			5.27159		**	7.49662			10.1041			10.465			10.304
654	5.26797	7.49538	10.1073	3.17023	10.3039									654	3.17023			5.2685	K79		7.49396			10.1095			10.4638			10.3039
655	5.26442	7.49355	10.1123	3.17012	10.3039									655	3.17012	K66		5.26455	b0:	31.128	7.49477			10.111			10.4561			10.3035
656	5.26082	7.49155	10.1174	3.17047	10.3038									656	3.17047	b0:	28.22	5.26199	b1:	-7.455	7.49215	K89		10.1311			10.4671	K61		10.3034
657	5.25722	7.48929	10.1224	3.17108	10.3037									657	3.17108	b1:	-7.2412	5.25756			7.48758	b0:	0	10.1367			10.4639	b0:	10.183	10.3033
658	5.25352	7.4864	10.1275	3.17157	10.3037									658	3.17157			5.25404			7.48396	b1:	-2.7552	10.1411			10.4614	b1:	0.0115	10.3033
659	5.24957	7.48317	10.1329	3.17172	10.3036									659	3.17172	b0:	0	5.24766			7.48281	b2:	1.8769	10.1426			10.4493			10.3032
660	5.24555	7.48007	10.1387	3.17166	10.3036									660	3.17166	b1:	-20.29	5.24627		*	7.48325			10.142			10.4457			10.3031
661	5.24169	7.47703	10.1447	3.17141	10.3035									661	3.17141	b2:	6.9188	5.24035	K80		7.47483			10.1397			10.435			10.303
662	5.23792	7.47403	10.1509	3.17128	10.3034									662	3.17128	K68		5.23782	b0:	20.294	7.47535			10.1385			10.4285			10.3029
663	5.23395	7.47115	10.1572	3.17152	10.3034									663	3.17152	b0:	20.825	5.23667	b1:	-4.0421	7.47441			10.1407			10.4281			10.3029
664	5.22988	7.4683	10.1633	3.17245	10.3033									664	3.17245	b1:	-4.9151	5.23209			7.47064			10.1492			10.4264			10.3029
665	5.22583	7.46531	10.1694	3.17404	10.3032									665	3.17404			5.22428			7.46422			10.1638			10.4237			10.3029
666	5.22196	7.46224	10.175	3.17536	10.3172									666	3.17536			5.21781			7.45889			10.1758			10.4214	K62		10.3126
667	5.21816	7.45917	10.1803	3.17613	10.316									667	3.17613			5.21402			7.45577			10.1829			10.42	b0:	0	10.3113
668	5.21435	7.45595	10.186	3.1769	10.3151									668	3.1769			5.21024			7.45267			10.1899			10.4187	b1:	0.9781	10.3099
669	5.21068	7.45296	10.1921	3.17725	10.3144									669	3.17725			5.2085			7.45124			10.1932			10.4181	b2:	0.0011	10.3093
670	5.2071	7.4506	10.1986	3.17739	10.3137									670	3.17739			5.2078			7.45066			10.1945			10.4178			10.3091
671	5.20354	7.44818	10.2052	3.17764	10.313									671	3.17764			5.2066			7.44968			10.1967			10.4174			10.3086
672	5.20008	7.4455	10.2117	3.17825	10.3124									672	3.17825			5.20357			7.44718			10.2024			10.4163	K63		10.3126
673	5.19674	7.44247	10.2182	3.17923	10.312									673	3.17923			5.19876			7.44323			10.2114			10.4146	b0:	8.7835	10.3124
674	5.19337	7.43914	10.2244	3.18025	10.3117									674	3.18025			5.19374			7.4391			10.2207			10.4129	b1:	0.1468	10.3121
675	5.19005	7.4362	10.2302	3.18145	10.3115									675	3.18145			5.18786			7.43426			10.2317			10.4108			10.3118
676	5.18675	7.43362	10.2358	3.18236	10.3114									676	3.18236			5.18337			7.43057			10.2401			10.4092			10.3116
677	5.18351	7.43079	10.2409	3.18287	10.3113									677	3.18287			5.18086			7.42851			10.2448			10.4084			10.3114
678	5.1803	7.42782	10.2454	3.18321	10.3112									678	3.18321			5.17922			7.42716			10.2479			10.4078			10.3114
679	5.177	7.42498	10.2497	3.18372	10.311									679	3.18372			5.1767			7.42509			10.2526			10.4069			10.3112
680	5.17364	7.42203	10.2542	3.18406	10.3106									680	3.18406			5.175			7.42369			10.2558			10.4063			10.3111
681	5.17034	7.41923	10.2586	3.1841	10.3102									681	3.1841			5.17481			7.42354	K90		10.2597			10.409			10.3115
682	5.16714	7.41626	10.263	3.1839	10.3097									682	3.1839	K69		5.1664	K81		7.41683	b0:	42.728	10.2617			10.3955	K64		10.3096
683	5.16402	7.41315	10.2676	3.18343	10.3094									683	3.18343	b0:	0	5.16408	b0:	0	7.41427	b1:	-10.197	10.2665			10.3953	b0:	0.9734	10.3094
684	5.16091	7.40991	10.2724	3.18267	10.3091									684	3.18267	b1:	-1.6921	5.16033	b1:	-0.7691	7.41016			10.2743			10.395	b1:	0.8981	10.3091
685	5.1577	7.40672	10.2775	3.18205	10.3091									685	3.18205	b2:	1.0411	5.15725	b2:	0.9732	7.40676			10.2806			10.3948			10.3089
686	5.1544	7.40379	10.2826	3.18175	10.309									686	3.18175	K70		5.15289			7.40512			10.2837			10.3885	K65		10.3086
687	5.15115	7.4013	10.2878	3.18176	10.3088									687	3.18176	b0:	24.426	5.15281	K82		7.40132			10.2836			10.3899	b0:	12.244	10.3084
688	5.14778	7.39874	10.2932	3.18227	10.3086									688	3.18227	b1:	-6.0574	5.14969	b0:	22.305	7.39891	K91		10.2919			10.3906	b1:	-0.1863	10.3082
689	5.14429	7.39587	10.2987	3.18325	10.3082									689	3.18325			5.14376	b1:	-4.6841	7.39433	b0:	0	10.3005			10.3865	K66		10.3082
690	5.14084	7.39323	10.3042	3.18398	10.3075									690	3.18398			5.13937			7.39092	b1:	-2.3495	10.3069			10.3835	b0:	5.4546	10.3068
691	5.13738	7.39064	10.3095	3.18427	10.3066									691	3.18427			5.13759			7.38955	b2:	1.7546	10.3095			10.3823	b1:	0.4673	10.3062
692	5.1338	7.38829	10.3142	3.18456	10.3055									692	3.18456			5.13582			7.38818			10.3121			10.3811			10.3057
693	5.13009	7.3863	10.3186	3.18462	10.3044									693	3.18462	K71		5.11921			7.38794			10.3125			10.346	K67		10.3047
694	5.12622	7.38419	10.3229	3.18453	10.3033									694	3.18453	b0:	23.461	5.11971	K83		7.38431			10.3117			10.3481	b0:	15.905	10.3036
695	5.12225	7.38199	10.3271	3.18451	10.3021									695	3.18451	b1:	-5.7595	5.11979	b0:	29.448	7.38442			10.3116			10.3481	b1:	-0.5413	10.3036
696	5.11833	7.38011	10.3312	3.18453	10.3008									696	3.18453			5.1197	b1:	-6.9284	7.3843	K92		10.3411			10.3704	K68		10.3014
697	5.11441	7.37864	10.3351	3.1847	10.2995									697	3.1847			5.11871			7.38311	b0:	0	10.3416			10.3692	b0:	7.4402	10.3011
698	5.11051	7.37741	10.3389	3.18507	10.2981									698	3.18507	K72		5.11044			7.38059	b1:	3.4995	10.3427			10.3535	b1:	0.2759	10.2967
699	5.10676	7.37634	10.3426	3.18578	10.2966									699	3.18578	b0:	17.157	5.10776	K84		7.37619	b2:	-0.0792	10.3448			10.3513			10.2961
700	5.10325	7.37554	10.3459	3.18687	10.295									700	3.18687	b1:	-3.7822	5.10362	b0:	10.115	7.37525			10.3481			10.3454			10.2945
701	5.10006	7.37488	10.3492	3.1879	10.2933									701	3.1879			5.09974	b1:	-0.8597	7.37437			10.3512			10.3398			10.293
702	5.09714	7.37438	10.3524	3.18861	10.2917									702	3.18861			5.09703			7.37375			10.3533			10.3359			10.2919
703	5.09433	7.37378	10.3557	3.18922	10.2902									703	3.18922			5.09475			7.37323			10.3551			10.3326			10.291
704	5.09153	7.37301	10.3597	3.18989	10.2885									704	3.18989			5.09218			7.37265			10.3571			10.329			10.29
705	5.08871	7.37196	10.3643	3.19072	10.2869									705	3.19072	K73		5.08762			7.37193			10.3596			10.3214	K69		10.285
706	5.08581	7.37066	10.3691	3.19214	10.2854									706	3.19214	b0:	10.531	5.08521	K85		7.37016			10.3639			10.3203	b0:	2.675	10.2841
707	5.08282	7.36953	10.3739	3.19381	10.2839									707	3.19381	b1:	-1.706	5.08237	b0:	8.7099	7.36946			10.3689			10.3183	b1:	0.7373	10.2827
708	5.07971	7.36882	10.3788	3.19538	10.2823									708	3.19538			5.07968	b1:	-0.4197	7.3688			10.3736			10.3164			10.2813
709	5.07638	7.36813	10.384	3.19669	10.2806									709	3.19669			5.07744			7.36825			10.3775			10.3149			10.2802
710	5.07301	7.36735	10.3889	3.19809	10.2788									710	3.19809			5.07505			7.36766			10.3817			10.3132			10.279
711	5.06979	7.3665	10.393	3.19979	10.277									711	3.19979			5.07215			7.36695			10.3868			10.3112			10.2775
712	5.06675	7.36575	10.3966	3.20134	10.2752									712	3.20134			5.06951			7.3663			10.3914			10.3094			10.2761
713	5.06395	7.3652	10.3999	3.20295	10.2735									713	3.20295			5.06677			7.36562			10.3962			10.3075			10.2747
714	5.06133	7.36459	10.4034	3.20477	10.2719									714	3.20477			5.06367			7.36486			10.4017			10.3054			10.2731
715	5.05887	7.36379	10.4074	3.20701	10.2703									715	3.20701			5.05983			7.36392			10.4084			10.3027			10.2712
716	5.05661	7.36291	10.412	3.20928	10.2688									716	3.20928			5.05597			7.36297			10.4152			10.3			10.2692
717	5.05446	7.36219	10.4167	3.21127	10.2675									717	3.21127			5.05257			7.36213			10.4211			10.2977			10.2675
718	5.05224	7.3618	10.4214	3.21297	10.2666									718	3.21297			5.04967			7.36142			10.4262			10.2957			10.266
719	5.04994	7.3622	10.4262	3.21437	10.2656									719	3.21437			5.04729	K86		7.36075			10.4304			10.294			10.2648
720	5.04762	7.36318	10.4312	3.21536	10.2647									720	3.21536			5.0456	b0:	0	7.36259			10.4333			10.2919			10.2632
721	5.04521	7.36452	10.4367	3.21634	10.2639									721	3.21634			5.04393	b1:	2.7255	7.36441			10.4363			10.2897			10.2616
722	5.04256	7.36584	10.4426	3.21729	10.2631									722	3.21729			5.0423	b2:	-0.1355	7.36617	K93!!!		10.4592			10.303	K70		10.2686
723	5.03969	7.36735	10.4486	3.21805	10.2625									723	3.21805			5.041			7.36759	b0:	0	10.4643			10.3034	b0:	38.303	10.2674
724	5.03665	7.36901	10.4546	3.2188	10.2617									724	3.2188			5.03973			7.36896	b1:	-11.1181	10.4692			10.3039	b1:	-2.721	10.2662
725	5.0335	7.37066	10.4605	3.21937	10.2608									725	3.21937			5.03875			7.37003	b2:	7.88339	10.473			10.3042			10.2653
726	5.03023	7.37165	10.4663	3.21968	10.2598									726	3.21968	K74		5.02653			7.3706	b3:	-1.06214	10.475			10.2794	K71		10.2584
727	5.02677	7.37229	10.4721	3.21991	10.2587									727	3.21991	b0:	16.213	5.02576			7.37102			10.4765			10.2787	b0:	5.5361	10.2581
728	5.02313	7.37263	10.4782	3.22044	10.2577									728	3.22044	b1:	-3.4744	5.0239			7.37201		0	10.48			10.277	b1:	0.4594	10.2573
729	5.01934	7.3727	10.4843	3.22142	10.2567									729	3.22142			5.02049	K87		7.37275		0.116083	10.4865			10.2743			10.2561
730	5.01552	7.37287	10.4906	3.22237	10.2558									730	3.22237			5.01721	b0:	6.8628	7.3729		0.974596	10.4928			10.272			10.255
731	5.01178	7.37299	10.4965	3.22324	10.2548									731	3.22324			5.01418	b1:	0.1583	7.37304		0	10.4985			10.2698			10.254
732	5.00828	7.37287	10.5024	3.22428	10.2539									732	3.22428			5.01055			7.3732			10.5054			10.2672			10.2529
733	5.00502	7.37264	10.5087	3.22562	10.253									733	3.22562			5.0059	K88		7.37313		0	10.5142			10.264			10.2514
734	5.00174	7.37207	10.5156	3.22702	10.252									734	3.22702			5.00106	b0:	10.711	7.37168		-11.1181	10.5234			10.2613			10.2501
735	4.99834	7.37109	10.5227	3.22818	10.2507									735	3.22818			4.99702	b1:	-1.0348	7.37048		7.88339	10.5311			10.259			10.2491
736	4.99485	7.3702	10.5297	3.22911	10.2494									736	3.22911			4.99377			7.36951		-1.06214	10.5372			10.2572			10.2483
737	4.99145	7.36937	10.537	3.23001	10.248									737	3.23001			4.99066			7.36859			10.5431			10.2554			10.2474
738	4.98814	7.36841	10.5447	3.23077	10.2467									738	3.23077			4.98802			7.3678			10.5481			10.2539			10.2468
739	4.98488	7.36751	10.5528	3.2316	10.2456									739	3.2316			4.98514			7.36694			10.5535			10.2523			10.246
740	4.98173	7.36681	10.5611	3.23231	10.2443									740	3.23231			4.98265			7.3662			10.5582			10.2509			10.2454
741	4.97877	7.36601	10.5696	3.23261	10.2429									741	3.23261	K75		4.97752			7.3659			10.5601			10.2415	K72		10.2427
742	4.97591	7.36541	10.5782	3.23276	10.2414									742	3.23276	b0:	45.773	4.97553			7.36574			10.5611			10.2381	b0:	7.1027	10.2417
743	4.97297	7.36528	10.5872	3.23303	10.24									743	3.23303	b1:	-12.62	4.9721			7.36546			10.5629			10.2323	b1:	0.3066	10.2399
744	4.96979	7.36538	10.5968	3.23352	10.2386									744	3.23352	K76		4.96822	K89		7.36513			10.5661			10.2265	K73		10.2384
745	4.96651	7.36539	10.6064	3.23468	10.2374									745	3.23468	b0:	10.18	4.96634	b0:	0	7.36537			10.5737			10.2282	b0:	13.921	10.2378
746	4.96319	7.36545	10.6158	3.23661	10.2363									746	3.23661	b1:	-1.6118	4.96324	b1:	4.3514	7.36575			10.5863			10.231	b1:	-0.3601	10.2368
747	4.95979	7.36578	10.6255	3.23885	10.2354									747	3.23885			4.95962	b2:	-0.6413	7.3662			10.6009			10.2342			10.2356
748	4.95635	7.36644	10.6353	3.24087	10.2345									748	3.24087			4.95637			7.36659			10.6141			10.2371			10.2346
749	4.9529	7.36715	10.6448	3.2426	10.2336									749	3.2426			4.95357			7.36693			10.6254			10.2396			10.2337
750	4.94964	7.36736	10.654	3.24463	10.2326									750	3.24463			4.9503			7.36732			10.6386			10.2425			10.2327
751	4.94653	7.36716	10.6632	3.24691	10.2317									751	3.24691			4.94664	K90		7.367			10.6533			10.2461			10.2314
752	4.94347	7.3667	10.6725	3.24922	10.2308									752	3.24922			4.94291	b0:	8.0521	7.36651			10.6683			10.2498			10.2301
753	4.94039	7.36617	10.682	3.25123	10.2298									753	3.25123			4.93967	b1:	-0.211	7.36609			10.6813			10.2529			10.2289
754	4.93731	7.3657	10.6915	3.2528	10.2287									754	3.2528			4.93714			7.36576			10.6914			10.2554			10.228
755	4.93427	7.36536	10.7013	3.25445	10.2276									755	3.25445			4.93447			7.36541			10.7021			10.258			10.2271
756	4.93121	7.36526	10.7112	3.25667	10.2264									756	3.25667			4.9309			7.36494			10.7164			10.2614			10.2259
757	4.92799	7.36532	10.721	3.25893	10.2251									757	3.25893			4.92726	K91		7.36581			10.7309			10.2644			10.2248
758	4.92463	7.36523	10.7305	3.26099	10.2238									758	3.26099			4.92394	b0:	8.248	7.36525			10.7441			10.2676			10.2236
759	4.92133	7.36492	10.74	3.2631	10.2224									759	3.2631			4.92054	b1:	-0.2707	7.36468			10.7576			10.2709			10.2225
760	4.91808	7.36436	10.7497	3.26523	10.221									760	3.26523			4.9171			7.3641			10.7713			10.2742			10.2213
761	4.91475	7.36362	10.7596	3.2673	10.2199									761	3.2673			4.91377			7.36354			10.7845			10.2774			10.2201
762	4.91124	7.36244	10.7696	3.26932	10.2188									762	3.26932			4.91051			7.363			10.7974			10.2805			10.219
763	4.90771	7.36099	10.7798	3.27102	10.2176									763	3.27102			4.90777	K92		7.36162			10.8082			10.2835			10.2179
764	4.90408	7.3592	10.7906	3.27233	10.2163									764	3.27233			4.90566	b0:	14.761	7.35867			10.8165			10.2866			10.2168
765	4.90038	7.35678	10.8021	3.27346	10.2152									765	3.27346	K77		4.89864	b1:	-2.2621	7.35611			10.8237			10.2782	K74		10.2146
766	4.89663	7.35402	10.8136	3.27453	10.2144									766	3.27453	b0:	14.939	4.89538			7.3537			10.8305			10.2775	b0:	0.9724	10.2139
767	4.89273	7.3513	10.8252	3.27555	10.2138									767	3.27555	b1:	-3.0672	4.89224			7.35139			10.8369			10.2767	b1:	0.8992	10.2132
768	4.8889	7.34889	10.8369	3.27646	10.2132									768	3.27646			4.88944			7.34932			10.8427			10.276			10.2126
769	4.88527	7.34662	10.8483	3.27744	10.2127									769	3.27744			4.88643			7.3471			10.8489			10.2753			10.212
770	4.88177	7.34441	10.8594	3.27856	10.2125									770	3.27856			4.883			7.34457			10.856			10.2745			10.2112
771	4.8783	7.34236	10.87	3.27978	10.1905									771	3.27978			4.87925			7.3418			10.8638			10.2736	K75		10.1897
772	4.87479	7.34085	10.8799	3.28113	10.1888									772	3.28113			4.87511	K93		7.341			10.8723			10.2716	b0:	0.1134	10.1878
773	4.87122	7.3397	10.8895	3.28247	10.1865									773	3.28247			4.871	b0:	10.714	7.33962			10.8807			10.2699	b1:	0.9808	10.1861
774	4.86781	7.33852	10.8986	3.28376	10.1845									774	3.28376			4.86705	b1:	-1.028	7.33829			10.8888			10.2682			10.1844
775	4.86456	7.33724	10.9073	3.28504	10.1834									775	3.28504			4.86312			7.33698			10.8969			10.2665			10.1828
776	4.86146	7.33615	10.9155	3.28604	10.1828									776	3.28604			4.86005			7.33595			10.9032			10.2652			10.1815
777	4.85851	7.33533	10.9231	3.28688	10.1827									777	3.28688			4.85747			7.33508			10.9085			10.2641			10.1804
778	4.85569	7.3347	10.9303	3.28755	10.1818									778	3.28755			4.85543			7.3344			10.9127			10.2632			10.1796
779	4.85299	7.33407	10.9371	3.28788	10.1805									779	3.28788			4.85441			7.33406			10.9147			10.2628			10.1791
780	4.85038	7.33358	10.943	3.28792	10.1797									780	3.28792	K78		4.84774			7.33402	K94		10.9494			10.275	K76		10.1754
781	4.84791	7.33303	10.9486	3.28778	10.179									781	3.28778	b0:	0	4.84729	K94		7.33369	b0:	30.193	10.9503			10.2748	b0:	0	10.1752
782	4.8455	7.3322	10.9539	3.28736	10.1779									782	3.28736	b1:	-0.1107	4.846	b0:	0	7.33285	b1:	-5.8528	10.9528			10.2743	b1:	0.7211	10.1745
783	4.84322	7.33117	10.9587	3.28691	10.1767									783	3.28691	b2:	0.4821	4.84465	b1:	2.4706	7.33197			10.9554			10.2738	b2:	0.0262	10.1739
784	4.84092	7.32991	10.9634	3.28633	10.1755									784	3.28633			4.84286	b2:	-0.073	7.3308			10.9588			10.2731			10.173
785	4.83834	7.32832	10.9685	3.28533	10.1737									785	3.28533			4.8398			7.32881			10.9646			10.2719			10.1715
786	4.83543	7.32624	10.9738	3.28402	10.1715									786	3.28402			4.83581			7.32621			10.9723			10.2703			10.1695
787	4.83224	7.32395	10.9791	3.28274	10.1698									787	3.28274			4.8319			7.32367			10.9798			10.2688			10.1676
788	4.82893	7.32175	10.9844	3.28152	10.1686									788	3.28152			4.82816			7.32123			10.9869			10.2674			10.1658
789	4.82565	7.31942	10.9899	3.28039	10.167									789	3.28039			4.82471			7.31898			10.9936			10.266			10.1641
790	4.82249	7.31704	10.9958	3.27941	10.1656									790	3.27941			4.82172			7.31702			10.9993			10.2649			10.1626
791	4.81935	7.31468	11.0018	3.27868	10.165									791	3.27868			4.81949			7.31557			11.0036			10.264			10.1615
792	4.81626	7.31232	11.0081	3.2781	10.1647									792	3.2781			4.81773			7.31442			11.0069			10.2633			10.1607
793	4.8132	7.3099	11.0147	3.27781	10.1645									793	3.27781	K79		4.81248	K95		7.30874		***	11.0087			10.2559			10.1513
794	4.81012	7.30734	11.0213	3.27768	10.1643									794	3.27768	b0:	0	4.80981	b0:	0	7.307	K95		11.0267			10.2647			10.1624
795	4.80707	7.3049	11.0277	3.27755	10.1644									795	3.27755	b1:	-18.748	4.8069	b1:	-9.6926	7.3051	b0:	76.151	11.0294			10.2614			10.1582
796	4.8041	7.30254	11.0342	3.27739	10.1638									796	3.27739	b2:	6.1676	4.80338	b2:	3.6373	7.3028	b1:	-19.869	11.0326			10.2573	K77		10.1623
797	4.80109	7.29998	11.0409	3.27713	10.1617									797	3.27713	K80		4.80074	K96		7.29977			11.0377			10.2569	b0:	33.629	10.1633
798	4.79792	7.2976	11.0477	3.2767	10.1588									798	3.2767	b0:	0	4.79794	b0:	0	7.29745			11.0463			10.2584	b1:	-2.2878	10.1597
799	4.7947	7.29498	11.0548	3.27611	10.1552									799	3.27611	b1:	-3.5717	4.79413	b1:	-0.9238	7.2943			11.0579			10.2606			10.1549
800	4.79156	7.29208	11.0621	3.2757	10.1507									800	3.2757	b2:	1.5369	4.79145	b2:	0.9616	7.29209			11.0661			10.2621			10.1515
801	4.78848	7.28936	11.0695	3.27562	10.1455									801	3.27562	K81		4.78922	K97		7.28876			11.0678			10.2601		**	10.1561
802	4.78547	7.28679	11.0765	3.27579	10.1404									802	3.27579	b0:	48.368	4.78688	b0:	39.756	7.28702	b0:	0	11.077			10.2629	K78		10.1384
803	4.78251	7.28454	11.0832	3.27606	10.1361									803	3.27606	b1:	-13.304	4.7833	b1:	-9.9118	7.28435	b1:	-19.666	11.0841			10.2618	b0:	0	10.1341
804	4.7795	7.28254	11.09	3.2763	10.1322									804	3.2763			4.78009			7.28196	b2:	7.0357	11.0905			10.2609	b1:	-2.1228	10.1302
805	4.77664	7.28043	11.0964	3.27647	10.1291									805	3.27647			4.77786			7.2803	K97		11.0997			10.2638	b2:	0.3031	10.1423
806	4.7739	7.27824	11.1025	3.27639	10.1269									806	3.27639	K82		4.77494	K98		7.27897	b0:	47.593	11.1006			10.2589	K79		10.1255
807	4.7711	7.27614	11.1085	3.27592	10.126									807	3.27592	b0:	0	4.77217	b0:	0	7.27691	b1:	-11.138	11.1058			10.2578	b0:	12.485	10.1257
808	4.76834	7.27409	11.1144	3.27519	10.1262									808	3.27519	b1:	-2.9949	4.76786	b1:	0.0648	7.27372			11.114			10.2562	b1:	-0.23	10.1261
809	4.76572	7.27209	11.1199	3.27448	10.1267									809	3.27448	b2:	1.3589	4.76369	b2:	0.6583	7.27063			11.1218			10.2547			10.1264
810	4.76302	7.27007	11.1249	3.27403	10.127									810	3.27403			4.76102			7.26865			11.1269			10.2537			10.1267
811	4.76025	7.26791	11.1296	3.27385	10.1267									811	3.27385			4.75995			7.26786			11.1289			10.2533	K80		10.1264
812	4.75743	7.26548	11.1347	3.27346	10.126									812	3.27346			4.75768			7.26617			11.1332			10.2524	b0:	12.379	10.1265
813	4.75456	7.26259	11.1401	3.27297	10.1247									813	3.27297			4.75479			7.26403	K98!!!		11.1538			10.2629	b1:	-0.2197	10.1242
814	4.75162	7.25916	11.1457	3.27281	10.123									814	3.27281			4.75383	K99		7.25236	b0:	0	11.1529			10.2653			10.1237
815	4.74876	7.2555	11.1517	3.27306	10.1211									815	3.27306	K83		4.74926	b0:	15.996	7.25169	b1:	-19.4318	11.1544			10.257	K81		10.1224
816	4.74593	7.25163	11.1578	3.27367	10.1185									816	3.27367	b0:	18.991	4.74659	b1:	-2.6716	7.25006	b2:	13.1304	11.1581			10.2548	b0:	0	10.1198
817	4.7431	7.24776	11.1643	3.27435	10.1149									817	3.27435	b1:	-4.3512	4.74363			7.24823	b3:	-1.87968	11.1623			10.2525	b1:	0.7643	10.1169
818	4.74016	7.24418	11.1711	3.27509	10.1118									818	3.27509			4.74041			7.24626			11.1668			10.2499	b2:	0.0217	10.1138
819	4.73713	7.24089	11.178	3.27572	10.1091									819	3.27572			4.73767			7.24458		0	11.1706			10.2477			10.1111
820	4.73399	7.23788	11.185	3.27642	10.1065									820	3.27642			4.73464			7.24271		0.932711	11.1749			10.2453			10.1082
821	4.73079	7.23495	11.1918	3.27734	10.1041									821	3.27734	K84		4.73051			7.24026		0.756348	11.1804			10.2418	K82		10.1017
822	4.72756	7.23186	11.1986	3.27873	10.1016									822	3.27873	b0:	10.223	4.72817			7.23654		0	11.1889			10.2448	b0:	14.52	10.1004
823	4.72435	7.22849	11.2055	3.28049	10.099									823	3.28049	b1:	-1.6759	4.72523			7.23185			11.1995			10.2487	b1:	-0.4314	10.0987
824	4.72131	7.22534	11.2122	3.28226	10.0964									824	3.28226			4.72226			7.22712		0	11.2101			10.2526			10.097
825	4.71853	7.22238	11.2187	3.28397	10.0937									825	3.28397			4.71939			7.22254		-19.4318	11.2204			10.2563			10.0954
826	4.71611	7.21916	11.2253	3.2857	10.0919									826	3.2857			4.7165			7.21793		13.1304	11.2307			10.26			10.0938
827	4.71399	7.21582	11.2323	3.28748	10.0912									827	3.28748			4.71351			7.21317		-1.87968	11.2414			10.2638			10.0922
828	4.71193	7.21233	11.2398	3.28907	10.0907									828	3.28907			4.71084			7.20891			11.2509			10.2672			10.0907
829	4.70981	7.20877	11.2475	3.29022	10.0902									829	3.29022			4.70893			7.20586			11.2576			10.2697			10.0897
830	4.70753	7.20516	11.2554	3.29131	10.0894									830	3.29131			4.70709			7.20293			11.2641			10.272			10.0887
831	4.70504	7.20134	11.2629	3.29253	10.0888									831	3.29253			4.70505			7.19967			11.2713			10.2745			10.0876
832	4.70254	7.19771	11.2701	3.29384	10.0883									832	3.29384			4.70285			7.19617			11.279			10.2773			10.0864
833	4.70015	7.19412	11.277	3.29494	10.0866									833	3.29494			4.701			7.19323			11.2855			10.2796			10.0854
834	4.69775	7.19081	11.2838	3.29585	10.0849									834	3.29585			4.69949			7.19082			11.2908			10.2814			10.0846
835	4.69543	7.18763	11.2899	3.2965	10.0831									835	3.2965	K85		4.69555			7.18908			11.2946			10.2767	b0:	0	10.0849
836	4.6933	7.18447	11.2953	3.29682	10.0806									836	3.29682	b0:	19.182	4.69413			7.18822			11.2965			10.2755	b1:	-0.1789	10.0823
837	4.6912	7.18161	11.3004	3.2972	10.0776									837	3.2972	b1:	-4.3945	4.69247			7.18721			11.2987			10.274	b2:	0.1129	10.0792
838	4.68906	7.1791	11.3055	3.29783	10.0747									838	3.29783			4.68971	K100		7.17831			11.3024			10.2749	K84		10.0751
839	4.68688	7.177	11.3103	3.29837	10.072									839	3.29837			4.68729	b0:	16.216	7.1768			11.3056			10.2728	b0:	0.3181	10.0731
840	4.68445	7.17526	11.3145	3.29899	10.0693									840	3.29899			4.68461	b1:	-2.7405	7.17513			11.3092			10.2705	b1:	0.9496	10.071
841	4.6818	7.17384	11.3185	3.29963	10.0676									841	3.29963			4.68176			7.17336			11.313			10.2681			10.0687
842	4.67912	7.17237	11.3225	3.30013	10.0667									842	3.30013			4.6796			7.17201			11.3158			10.2662			10.0669
843	4.6765	7.17094	11.3267	3.30053	10.0678									843	3.30053			4.67781			7.17089			11.3182			10.2647			10.0655
844	4.67398	7.16955	11.3308	3.30101	10.068									844	3.30101	K86		4.67312			7.16958			11.321			10.2574	K85		10.0674
845	4.67158	7.1681	11.3348	3.30162	10.0678									845	3.30162	b0:	12.618	4.67166			7.1679			11.3245			10.2577	b0:	22.364	10.0671
846	4.66926	7.16654	11.3384	3.30245	10.067									846	3.30245	b1:	-2.4068	4.66967			7.16564			11.3293			10.2581	b1:	-1.1988	10.0666
847	4.667	7.16518	11.342	3.30329	10.0655									847	3.30329			4.66765	K101		7.16409			11.3342			10.2582	K86		10.0627
848	4.66482	7.16385	11.3454	3.30408	10.0634									848	3.30408			4.66575	b0:	10.032	7.1634			11.3387			10.2579	b0:	0	10.0606
849	4.6628	7.16253	11.3485	3.305	10.061									849	3.305			4.66352	b1:	-0.8682	7.1626			11.3441			10.2575	b1:	-5.4581	10.0581
850	4.6609	7.16136	11.3516	3.30593	10.0591									850	3.30593			4.66129			7.16179			11.3494			10.2572	b2:	0.6277	10.0556
851	4.65898	7.16014	11.3546	3.30688	10.0581									851	3.30688			4.65901			7.16097			11.3549			10.2568			10.0529
852	4.6571	7.15906	11.3576	3.30777	10.058									852	3.30777			4.65686			7.16019			11.36			10.2565			10.0503
853	4.65526	7.15839	11.3609	3.30872	10.0536									853	3.30872			4.65456			7.15937			11.3655			10.2561			10.0475
854	4.65344	7.15801	11.3645	3.30956	10.0534									854	3.30956			4.65256			7.15864			11.3702			10.2558			10.045
855	4.65166	7.15775	11.3682	3.31015	10.0529									855	3.31015			4.65113			7.15813			11.3736			10.2555			10.0433
856	4.65004	7.15766	11.372	3.31078	10.0521									856	3.31078			4.64961			7.15758			11.3772			10.2553			10.0413
857	4.64852	7.15777	11.3757	3.31133	10.051									857	3.31133			4.64829			7.1571			11.3803			10.255			10.0396
858	4.64717	7.15785	11.3799	3.31152	10.0499									858	3.31152			4.64784			7.15694		**	11.3814			10.255			10.039
859	4.64605	7.15776	11.3843	3.31142	10.0486									859	3.31142			4.64806			7.15702	K99		11.3932			10.2644	K87		10.0693
860	4.6451	7.15724	11.3892	3.3113	10.0474									860	3.3113	K87		4.64556			7.15713	b0:	0	11.392			10.2581	b0:	0	10.0491
861	4.64411	7.15647	11.3939	3.3114	10.0462									861	3.3114	b0:	20.808	4.64507			7.15704	b1:	-2.9359	11.393			10.2578	b1:	-1.2197	10.0483
862	4.64299	7.15558	11.3977	3.3117	10.0447									862	3.3117	b1:	-4.881	4.64362	K102		7.15561	b2:	1.9256	11.3959			10.2576	b2:	0.2144	10.0475
863	4.64168	7.1546	11.401	3.31216	10.043									863	3.31216			4.64133	b0:	17.86	7.1541			11.4005			10.2569			10.0452
864	4.64033	7.15338	11.4039	3.3126	10.0414									864	3.3126			4.63921	b1:	-3.2323	7.15269			11.4047			10.2562			10.0431
865	4.63898	7.15175	11.4063	3.3128	10.0399									865	3.3128			4.63821			7.15203		***	11.4067			10.2559			10.0421
866	4.63751	7.14988	11.4083	3.3129	10.0385									866	3.3129			4.63775	K103		7.14762	K100		11.4099			10.2592	K88		10.0359
867	4.6361	7.1481	11.41	3.31279	10.0371									867	3.31279		***	4.63829	b0:	0	7.14716	b0:	49.591	11.4111			10.2615	b0:	5.3331	10.037
868	4.63478	7.14614	11.4114	3.31263	10.0359									868	3.31263	K88		4.63554	b1:	0.1065	7.14648	b1:	-11.525	11.413			10.2574	b1:	0.4584	10.0351
869	4.63346	7.14378	11.4125	3.31206	10.0346									869	3.31206	b0:	0	4.63412	b2:	0.6191	7.14412	K101		11.4125			10.255			10.034
870	4.63209	7.14134	11.4133	3.3115	10.0332									870	3.3115	b1:	0.2671	4.63269			7.14174	b0:	14.558	11.4131			10.2534			10.0333
871	4.63066	7.13899	11.4139	3.31112	10.0307									871	3.31112	b2:	0.3418	4.63173			7.14015	b1:	-0.9497	11.4134			10.2523	K89		10.0305
872	4.62921	7.13645	11.4144	3.31069	10.0298									872	3.31069			4.63065			7.13835			11.4138			10.2511	b0:	5.9849	10.03
873	4.62771	7.13394	11.4149	3.30999	10.029									873	3.30999			4.62886			7.13538			11.4145			10.2491	b1:	0.3946	10.0292
874	4.62615	7.13145	11.4154	3.30905	10.0283									874	3.30905			4.6265			7.13146			11.4154			10.2465			10.0282
875	4.62452	7.12898	11.4158	3.30817	10.0278									875	3.30817			4.62427			7.12775	K102		11.415			10.243	K90		10.0275
876	4.62287	7.12647	11.4165	3.30752	10.0274									876	3.30752			4.62263			7.12502	b0:	18.729	11.4164			10.2418	b0:	6.2786	10.0271
877	4.62124	7.12411	11.4175	3.30689	10.027									877	3.30689			4.62102			7.12235	b1:	-2.2109	11.4178			10.2406	b1:	0.366	10.0267
878	4.61953	7.12191	11.419	3.30631	10.0266									878	3.30631			4.61956			7.11991			11.4191			10.2395			10.0263
879	4.6178	7.11953	11.4211	3.30581	10.0262									879	3.30581			4.6183			7.11782		***	11.4202			10.2386			10.0259
880	4.61616	7.11698	11.4238	3.30548	10.0257									880	3.30548			4.61748			7.11646	K103		11.4244			10.2407			10.0267
881	4.61464	7.1145	11.4268	3.30536	10.0251									881	3.30536			4.61716			7.11593	b0:	63.066	11.4264			10.2417			10.0271
882	4.61311	7.11234	11.43	3.3053	10.0246									882	3.3053	K89		4.6104			7.11571	b1:	-15.623	11.4272			10.228	K91		10.0311
883	4.61168	7.11071	11.4327	3.30521	10.0239									883	3.30521	b0:	7.5118	4.61049	K104		7.10939	K104		11.4354			10.2372	b0:	19.493	10.0226
884	4.61032	7.10918	11.4354	3.30534	10.0233									884	3.30534	b1:	-0.8778	4.61037	b0:	9.819	7.10928	b0:	0	11.4357			10.2373	b1:	-0.9251	10.0225
885	4.60902	7.10785	11.4386	3.30585	10.0226									885	3.30585			4.60992	b1:	-0.8198	7.10886	b1:	4.0468	11.4372			10.2376			10.0222
886	4.60788	7.10668	11.4421	3.30692	10.0218									886	3.30692			4.60898			7.10798	b2:	-0.1776	11.4403			10.2383			10.0215
887	4.60683	7.10573	11.446	3.3082	10.0209									887	3.3082			4.60787			7.10694			11.4439			10.2392			10.0207
888	4.60568	7.10485	11.4502	3.30974	10.0199									888	3.30974			4.60651			7.10568			11.4483			10.2402			10.0198
889	4.60444	7.10393	11.4542	3.31134	10.0191									889	3.31134			4.60511			7.10436			11.4529			10.2413			10.0188
890	4.60324	7.10301	11.4582	3.31297	10.0183									890	3.31297			4.60367			7.10302			11.4576			10.2424			10.0177
891	4.60197	7.10199	11.4622	3.31469	10.0175									891	3.31469			4.60217			7.10162			11.4626			10.2436			10.0167
892	4.60063	7.10097	11.4663	3.31646	10.0165									892	3.31646			4.60061			7.10016			11.4677			10.2448			10.0156
893	4.59933	7.09962	11.4704	3.31804	10.0155									893	3.31804			4.59923			7.09887			11.4722			10.2458			10.0146
894	4.59813	7.09824	11.4746	3.31947	10.0146									894	3.31947			4.59797			7.0977			11.4763			10.2468			10.0137
895	4.59704	7.09707	11.4791	3.32077	10.0137									895	3.32077			4.59683			7.09664			11.48			10.2476			10.0129
896	4.59618	7.09626	11.484	3.32181	10.0128									896	3.32181			4.59591			7.09578			11.483			10.2483			10.0123
897	4.59558	7.09574	11.4891	3.32248	10.0116									897	3.32248			4.59532			7.09523			11.4849			10.2488			10.0118
898	4.59509	7.09534	11.4937	3.32274	10.0104									898	3.32274			4.5951			7.09501	K105		11.4965			10.2573	K92		10.0105
899	4.59466	7.09471	11.4979	3.32292	10.009									899	3.32292	K90		4.59489			7.09487	b0:	0	11.4984			10.2583	b0:	27.255	10.0087
900	4.59416	7.09398	11.502	3.32318	10.0076									900	3.32318	b0:	13.07	4.59424			7.09466	b1:	-3.6268	11.5011			10.2591	b1:	-1.6812	10.0075
901	4.59349	7.09346	11.5053	3.32342	10.0061									901	3.32342	b1:	-2.5505	4.59362			7.09446	b2:	2.1328	11.5037			10.2598			10.0063
902	4.59265	7.09315	11.508	3.32371	10.0044									902	3.32371			4.59288			7.09422			11.5067			10.2606			10.0048
903	4.59165	7.0928	11.5105	3.3241	10.0026									903	3.3241			4.59188			7.0939			11.5108			10.2618			10.0029
904	4.59046	7.09218	11.5133	3.32461	10.0006									904	3.32461			4.59059			7.09349			11.5162			10.2633			10.0004
905	4.58901	7.09122	11.5162	3.32477	9.99866									905	3.32477	K91		4.58742	K105		7.08981			11.5179			10.2595	K93		9.99268
906	4.58735	7.08993	11.5193	3.32469	9.99674									906	3.32469	b0:	0	4.58704	b0:	0	7.08938			11.517			10.2582	b0:	3.3866	9.99183
907	4.58563	7.08816	11.5224	3.32453	9.99474									907	3.32453	b1:	-1.6358	4.58637	b1:	-0.812	7.08859	K106		11.5238			10.2623	b1:	0.6439	9.99447
908	4.58382	7.08607	11.5251	3.32418	9.99266									908	3.32418	b2:	0.907	4.5848	b2:	0.8856	7.08679	b0:	21.163	11.5249			10.2605			9.99334
909	4.58193	7.08379	11.5275	3.32367	9.99068									909	3.32367			4.58255			7.08419	b1:	-2.8994	11.5264			10.258			9.99171
910	4.58002	7.08131	11.5291	3.32297	9.9889									910	3.32297			4.57951			7.08067			11.5284			10.2545			9.9895
911	4.5781	7.07894	11.5302	3.32218	9.98731									911	3.32218			4.57605			7.07667			11.5307			10.2506			9.98698
912	4.57615	7.07672	11.5311	3.32179	9.98591									912	3.32179			4.57432			7.07468			11.5318			10.2487			9.98573
913	4.57419	7.07473	11.5318	3.32179	9.98458									913	3.32179			4.57432			7.07468	b0:	0	11.532			10.2489			9.98584
914	4.57225	7.07283	11.5329	3.32221	9.98341									914	3.32221			4.57614			7.07678	b1:	3.363	11.5335			10.2529			9.98847
915	4.57037	7.07068	11.5346	3.32257	9.98248									915	3.32257	K92		4.56801	K106		7.06696	b2:	0.0327	11.5348			10.2409			9.9807
916	4.56856	7.06848	11.5368	3.3226	9.98155									916	3.3226	b0:	0	4.56819	b0:	0	7.06726	K108		11.538			10.2436			9.98243
917	4.56678	7.06605	11.5391	3.32248	9.98046									917	3.32248	b1:	-2.8827	4.56752	b1:	-5.1415	7.06614	b0:	36.2	11.5389			10.2433	K94		9.98007
918	4.56492	7.06337	11.5415	3.32224	9.97936									918	3.32224	b2:	1.2814	4.56613	b2:	2.1876	7.06383	b1:	-7.4225	11.5407			10.2427	b0:	2.0661	9.97964
919	4.56308	7.06073	11.5443	3.32182	9.97832									919	3.32182			4.56377			7.05989			11.5438			10.2418	b1:	0.7726	9.97891
920	4.56126	7.0579	11.5473	3.3213	9.97724									920	3.3213			4.56084	K107		7.05807			11.5477			10.2393			9.97697
921	4.55933	7.05492	11.5503	3.3209	9.97635									921	3.3209			4.55863	b0:	0	7.0536			11.5506			10.2387			9.97655
922	4.5573	7.05172	11.5535	3.32083	9.97559									922	3.32083	K93		4.55769	b1:	-7.1297	7.05276	b0:	0	11.5592			10.2437	K95		9.97556
923	4.55522	7.04822	11.5565	3.321	9.97492									923	3.321	b0:	42.279	4.55576	b2:	2.7865	7.05469	b1:	4.2486	11.5597			10.2391	b0:	7.8418	9.9746
924	4.55309	7.04452	11.5595	3.3212	9.97443									924	3.3212	b1:	-11.359	4.5535	K108		7.04238	b2:	-0.2312	11.5602			10.2401	b1:	0.2083	9.9748
925	4.55106	7.04089	11.5626	3.32158	9.97415									925	3.32158	K94		4.55079	b0:	18.187	7.04111	K110		11.5638			10.2376			9.97429
926	4.54911	7.03749	11.5655	3.32228	9.97392									926	3.32228	b0:	11.838	4.54924	b1:	-3.3556	7.03874	b0:	0	11.5655			10.2366			9.97408
927	4.54714	7.03419	11.5683	3.3232	9.9737									927	3.3232	b1:	-2.1939	4.54724			7.03568	b1:	4.5822	11.5677			10.2353			9.97382
928	4.54507	7.03108	11.571	3.32419	9.97344									928	3.32419			4.54506			7.03235	b2:	-0.3314	11.5701			10.2339			9.97353
929	4.54293	7.02802	11.5739	3.32529	9.97319									929	3.32529			4.54264			7.02865			11.5727			10.2324			9.97321
930	4.54067	7.02486	11.5766	3.32654	9.97288									930	3.32654			4.53991			7.02448			11.5756			10.2306			9.97284
931	4.53834	7.02142	11.5792	3.32766	9.97243									931	3.32766			4.53744			7.0207			11.5783			10.2291			9.97252
932	4.53585	7.01791	11.5819	3.32883	9.97174									932	3.32883			4.53487			7.01677			11.5811			10.2274	K96		9.97166
933	4.53313	7.01432	11.5845	3.32999	9.97088									933	3.32999			4.53233			7.01287			11.5839			10.2258	b0:	1.7079	9.97035
934	4.53036	7.01044	11.5869	3.33106	9.96984									934	3.33106			4.52999			7.0093			11.5864			10.2243	b1:	0.808	9.96914
935	4.52756	7.00626	11.5888	3.33191	9.96871									935	3.33191			4.52811			7.00643			11.5884			10.2231			9.96817
936	4.5248	7.0019	11.5905	3.3327	9.96753									936	3.3327			4.52639			7.00379			11.5903			10.222			9.96728
937	4.52199	6.9974	11.592	3.33374	9.96631									937	3.33374			4.5241			7.00029			11.5928			10.2205			9.96609
938	4.51919	6.99292	11.5933	3.33516	9.96511									938	3.33516			4.521			6.99555	K111		11.5934			10.2165	K97		9.96492
939	4.51651	6.98884	11.5944	3.33671	9.96382									939	3.33671			4.5176			6.99035	b0:	0	11.5942			10.2121	b0:	6.9204	9.9636
940	4.51392	6.98495	11.5952	3.33824	9.96246									940	3.33824			4.51423			6.98519	b1:	6.4751	11.5949			10.2077	b1:	0.298	9.9623
941	4.51142	6.98111	11.5955	3.3397	9.9612									941	3.3397			4.51103			6.98029	b2:	-0.8992	11.5956			10.2035			9.96105
942	4.50897	6.97738	11.5955	3.34112	9.95982									942	3.34112			4.50792			6.97555	K112		11.5951			10.1986			9.9596
943	4.50655	6.97351	11.5954	3.34237	9.95833									943	3.34237			4.50517			6.97133	b0:	11.681	11.5951			10.1946	K98		9.95758
944	4.50417	6.9694	11.5954	3.34331	9.95671									944	3.34331			4.50311			6.96818	b1:	-0.0257	11.5951			10.1915	b0:	4.4678	9.95595
945	4.50181	6.96503	11.5956	3.34398	9.95508									945	3.34398			4.50163			6.96593			11.5951			10.1894	b1:	0.5385	9.95478
946	4.49946	6.96071	11.596	3.34476	9.95354									946	3.34476			4.49992			6.96331	K113		11.5942			10.1862			9.95306
947	4.49719	6.95646	11.5961	3.34596	9.95213									947	3.34596		***	4.49731	K109		6.9573	b0:	0	11.5949			10.1838			9.95177
948	4.49491	6.95237	11.5962	3.34749	9.95097									948	3.34749	K95		4.4954	b0:	11.738	6.9551	b1:	6.3442	11.5958			10.1813			9.95045
949	4.49262	6.94876	11.5967	3.34958	9.95003									949	3.34958	b0:	7.5771	4.49348	b1:	-1.4288	6.95212	b2:	-0.8604	11.597			10.1795			9.94945
950	4.49035	6.94543	11.5975	3.35177	9.94922									950	3.35177	b1:	-0.9206	4.49146			6.94899			11.5983			10.1775			9.94839
951	4.48815	6.94209	11.5984	3.35388	9.94856									951	3.35388			4.48952		0	6.94598			11.5995			10.1756	K99		9.9485
952	4.486	6.93871	11.5993	3.3559	9.9482									952	3.3559			4.48766		5.44	6.94309			11.6006			10.1738	b0:	8.4069	9.94823
953	4.48391	6.93549	11.6003	3.35788	9.94782									953	3.35788			4.48584		-1.0047	6.94027			11.6017			10.172	b1:	0.1515	9.94796
954	4.48184	6.93248	11.6016	3.36004	9.94732									954	3.36004			4.48385			6.93718			11.603			10.17			9.94766
955	4.47986	6.92956	11.603	3.36244	9.94693									955	3.36244			4.48164			6.93374			11.6043			10.1678			9.94733
956	4.47802	6.92659	11.6044	3.36508	9.94653									956	3.36508			4.4792			6.92997			11.6058			10.1654			9.94696
957	4.47618	6.92363	11.6059	3.36795	9.94619									957	3.36795			4.47656			6.92587			11.6074			10.1628			9.94656
958	4.47419	6.92084	11.6075	3.37084	9.94584									958	3.37084			4.47391			6.92175			11.6089			10.1601			9.94616
959	4.47216	6.91805	11.6092	3.37358	9.94548									959	3.37358			4.47138			6.91783			11.6104			10.1576			9.94577
960	4.47008	6.91519	11.6109	3.37625	9.94517									960	3.37625			4.46893			6.91402			11.6118			10.1551			9.9454
961	4.46793	6.91208	11.6127	3.3789	9.94484									961	3.3789			4.46649			6.91023			11.6133			10.1526			9.94502
962	4.46563	6.90889	11.6144	3.38165	9.94436									962	3.38165			4.46395			6.90629			11.6147			10.15			9.94463
963	4.46325	6.90544	11.6161	3.38443	9.94381									963	3.38443			4.46139			6.90232			11.6162			10.1474			9.94423
964	4.46088	6.90171	11.6176	3.38735	9.94345									964	3.38735			4.4587			6.89815			11.6177			10.1446			9.94381
965	4.4585	6.89795	11.619	3.39014	9.94306									965	3.39014			4.45614			6.89417			11.6191			10.142			9.94341
966	4.45614	6.89423	11.6205	3.3927	9.94274									966	3.3927			4.45378			6.89052			11.6204			10.1396			9.94304
967	4.45388	6.8908	11.6219	3.39523	9.94245									967	3.39523			4.45145			6.88689			11.6217			10.1371			9.94268
968	4.45168	6.88763	11.6232	3.39789	9.94226									968	3.39789			4.449			6.88309			11.623			10.1346			9.94229
969	4.44951	6.88457	11.6246	3.40052	9.94222									969	3.40052			4.44658			6.87934	K114		11.6268			10.1339			9.94219
970	4.44737	6.88166	11.626	3.40266	9.94229									970	3.40266			4.44461			6.87628	b0:	0	11.6295			10.1331	K100		9.94253
971	4.44528	6.87897	11.6276	3.40435	9.94246									971	3.40435			4.44305			6.87386	b1:	5.5679	11.6316			10.1325	b0:	11.577	9.94263
972	4.44317	6.87667	11.6296	3.40598	9.94267									972	3.40598			4.44156			6.87154	b2:	-0.6319	11.6337			10.1319	b1:	-0.1613	9.94273
973	4.441	6.8745	11.6319	3.40773	9.94277									973	3.40773			4.43994			6.86903			11.6359			10.1312			9.94283
974	4.43875	6.87209	11.6347	3.4094	9.94275									974	3.4094			4.43841			6.86665			11.638			10.1306			9.94293
975	4.4365	6.86932	11.6377	3.41091	9.9428									975	3.41091			4.43702			6.86449			11.6399			10.13			9.94303
976	4.43431	6.8662	11.6409	3.41259	9.93567									976	3.41259			4.43547			6.86209			11.642			10.1294	K101		9.93664
977	4.4323	6.86279	11.6442	3.41433	9.93553									977	3.41433			4.43387			6.85961			11.6442			10.1287	b0:	2.3791	9.93614
978	4.43064	6.85926	11.6477	3.41613	9.93524									978	3.41613			4.43221			6.85703			11.6464			10.128	b1:	0.7461	9.93562
979	4.42925	6.85577	11.6513	3.41795	9.93481									979	3.41795			4.43054			6.85443			11.6487			10.1273			9.9351
980	4.42789	6.85215	11.6546	3.41973	9.93442									980	3.41973			4.4289			6.85189			11.6509			10.1266			9.93458
981	4.42641	6.84848	11.6576	3.42141	9.934									981	3.42141			4.42735			6.84949			11.653			10.126			9.93409
982	4.42479	6.84518	11.6603	3.42294	9.93344									982	3.42294			4.42594			6.8473			11.6549			10.1254			9.93365
983	4.4231	6.84217	11.6629	3.42445	9.93282									983	3.42445			4.42455			6.84514			11.6568			10.1248			9.9332
984	4.42131	6.83947	11.6653	3.42616	9.93229									984	3.42616			4.42298			6.84271			11.6589			10.1241			9.9327
985	4.4194	6.83699	11.6676	3.42825	9.93184									985	3.42825			4.42106			6.83972			11.6615			10.1233			9.93208
986	4.41738	6.83455	11.6698	3.43064	9.93139									986	3.43064			4.41885			6.8363			11.6644			10.1223			9.93137
987	4.41537	6.83215	11.6718	3.43337	9.93081									987	3.43337			4.41634			6.8324			11.6678			10.1212			9.93055
988	4.41344	6.82982	11.6738	3.43605	9.93011									988	3.43605			4.41387			6.82857			11.6711			10.1202			9.92975
989	4.41158	6.82713	11.6757	3.43848	9.92931									989	3.43848			4.41163			6.82509			11.6741			10.1192			9.92901
990	4.40969	6.82398	11.6775	3.44092	9.92848									990	3.44092			4.40939			6.82162			11.677			10.1182			9.92827
991	4.40772	6.82041	11.6796	3.44336	9.92766									991	3.44336			4.40714			6.81812			11.68			10.1172			9.92752
992	4.40568	6.81664	11.6819	3.44592	9.92684									992	3.44592			4.40479			6.81447			11.6831			10.1161			9.92673
993	4.40364	6.81299	11.6844	3.44848	9.92605									993	3.44848			4.40243			6.81081			11.6862			10.115			9.92593
994	4.40152	6.8095	11.6869	3.45098	9.92522									994	3.45098			4.40012			6.80723			11.6893			10.114			9.92515
995	4.3993	6.80596	11.6898	3.45339	9.92439									995	3.45339			4.39791			6.8038			11.6921			10.113			9.9244
996	4.39698	6.80227	11.6928	3.45565	9.92359									996	3.45565			4.39583			6.80057			11.6949			10.112			9.92369
997	4.39456	6.79819	11.696	3.45787	9.92283									997	3.45787			4.39378			6.79739			11.6975			10.1111			9.92298
998	4.39207	6.79392	11.6996	3.46005	9.92214									998	3.46005			4.39178			6.79429			11.7001			10.1102			9.92229
999	4.38967	6.78951	11.7033	3.46222	9.92142									999	3.46222			4.38978			6.79119			11.7027			10.1092			9.9216
1000	4.38742	6.78527	11.7067	3.4644	9.9207									1000	3.4644			4.38777			6.78806			11.7053			10.1083			9.92089
1001	4.38523	6.78132	11.7098	3.46672	9.91999									1001	3.46672			4.38564			6.78475			11.7081			10.1073			9.92014
1002	4.38294	6.77755	11.7126	3.4692	9.91924									1002	3.4692			4.38335			6.7812			11.711			10.1062			9.91934
1003	4.38051	6.77387	11.715	3.47177	9.91841									1003	3.47177			4.38099			6.77754			11.7141			10.1051			9.9185
1004	4.37798	6.77044	11.7173	3.47453	9.91754									1004	3.47453			4.37844			6.77359			11.7173			10.1039			9.91759
1005	4.37542	6.76711	11.7196	3.47757	9.91659									1005	3.47757			4.37565			6.76924			11.7209			10.1025			9.91658
1006	4.37285	6.76374	11.722	3.48063	9.91547									1006	3.48063			4.37283			6.76488			11.7245			10.1011			9.91556
1007	4.3703	6.76033	11.7243	3.48347	9.91425									1007	3.48347			4.37021			6.76081			11.7278			10.0999			9.91461
1008	4.36777	6.75683	11.7265	3.48606	9.91305									1008	3.48606			4.36784			6.75712			11.7308			10.0987			9.91374
1009	4.36519	6.75313	11.7286	3.48849	9.91197									1009	3.48849			4.36559			6.75364			11.7336			10.0976			9.91291
1010	4.36255	6.74926	11.7303	3.49077	9.91113									1010	3.49077			4.3635			6.75039			11.7363			10.0966	K102		9.91095
1011	4.35984	6.74525	11.7319	3.49268	9.9104									1011	3.49268	K96		4.36227			6.74765			11.7385			10.0968	b0:	7.3646	9.91102
1012	4.35709	6.74105	11.7335	3.49408	9.90985									1012	3.49408	b0:	16.835	4.3573	K110		6.74151			11.7401			10.0901	b1:	0.2522	9.90933
1013	4.35429	6.73658	11.7352	3.49513	9.9094									1013	3.49513	b1:	-3.5711	4.35356	b0:	26.359	6.73562			11.7413			10.0856	b2:	0	9.9082
1014	4.35151	6.732	11.7371	3.49601	9.90904									1014	3.49601			4.35041	b1:	-5.6145	6.73067			11.7423			10.0818	b3:	0	9.90724
1015	4.34877	6.72737	11.7389	3.49675	9.9086									1015	3.49675			4.34775			6.72648			11.7432			10.0786			9.90644
1016	4.34606	6.72276	11.7405	3.49747	9.90805									1016	3.49747			4.34518			6.72245			11.744			10.0756		0	9.90566
1017	4.34333	6.71827	11.7422	3.49814	9.90739									1017	3.49814			4.3428			6.71871			11.7447			10.0727		1.7378	9.90494
1018	4.34049	6.71391	11.7441	3.4988	9.90667									1018	3.4988			4.34042			6.71497			11.7455			10.0698		-0.0749	9.90422
1019	4.33759	6.70985	11.7458	3.49948	9.90588									1019	3.49948			4.33802			6.71119			11.7463			10.067		0	9.90349
1020	4.33469	6.70621	11.7474	3.50015	9.90511									1020	3.50015			4.33562			6.70742			11.747			10.0641			9.90276
1021	4.33185	6.70295	11.7492	3.50077	9.90429									1021	3.50077			4.3334			6.70393			11.7478			10.0614		0	9.90209
1022	4.32915	6.70006	11.751	3.50149	9.90331									1022	3.50149	K97		4.33047			6.69987			11.7486			10.0576		2.7214	9.90111
1023	4.32665	6.69765	11.7528	3.50241	9.90225									1023	3.50241	b0:	10.623	4.32882			6.69473			11.7496			10.0571		-0.2733	9.901
1024	4.32436	6.69547	11.7547	3.50321	9.90116									1024	3.50321	b1:	-1.7971	4.32739	K111		6.6948			11.7505			10.0547		0.01	9.90039
1025	4.3221	6.69339	11.7567	3.50422	9.90005									1025	3.50422			4.32557	b0:	11.284	6.69347			11.7517			10.0523			9.89978
1026	4.31992	6.69154	11.7586	3.5055	9.8988									1026	3.5055			4.32327	b1:	-1.31	6.6918			11.7531			10.0492			9.89901
1027	4.31788	6.68994	11.7604	3.50684	9.89753									1027	3.50684			4.32086			6.69004			11.7547			10.046			9.89819
1028	4.31592	6.68834	11.7619	3.5081	9.89625									1028	3.5081			4.3186			6.68839			11.7561			10.043			9.89743
1029	4.31402	6.6869	11.7632	3.50964	9.89495									1029	3.50964			4.31582			6.68637			11.7579			10.0392			9.8965
1030	4.31223	6.68581	11.7642	3.51144	9.89357									1030	3.51144			4.3126	K112		6.68609			11.7599			10.034			9.89518
1031	4.31053	6.68521	11.765	3.51318	9.89468									1031	3.51318			4.30947	b0:	8.6388	6.68512			11.7618			10.0292			9.89398
1032	4.30873	6.68471	11.7658	3.51454	9.89335									1032	3.51454			4.30702	b1:	-0.5561	6.68436			11.7634			10.0255			9.89303
1033	4.30697	6.68409	11.7666	3.51567	9.89204									1033	3.51567			4.30498			6.68373			11.7647			10.0224			9.89225
1034	4.30522	6.68334	11.7673	3.5169	9.89082									1034	3.5169			4.30278			6.68305			11.766			10.019			9.8914
1035	4.30347	6.68232	11.7678	3.51828	9.88967									1035	3.51828			4.30031			6.68229			11.7676			10.0153			9.89045
1036	4.30183	6.68126	11.7684	3.51964	9.88863									1036	3.51964			4.29785			6.68153			11.7691			10.0115			9.88951
1037	4.30021	6.67992	11.769	3.5209	9.88771									1037	3.5209			4.29558	K113		6.6826			11.7705			10.0073			9.88844
1038	4.29857	6.67798	11.7693	3.52191	9.88697									1038	3.52191			4.29378	b0:	17.834	6.67941			11.7716			10.0057			9.88803
1039	4.29685	6.67587	11.7688	3.52273	9.88628									1039	3.52273			4.29231	b1:	-3.1672	6.67682	K115		11.7661			9.99945			9.88646
1040	4.29502	6.67379	11.7678	3.52357	9.88558									1040	3.52357			4.2908			6.67416	b0:	16.259	11.765			9.99658			9.88574
1041	4.29309	6.6716	11.7664	3.52452	9.88481									1041	3.52452			4.28909			6.67115	b1:	-1.2754	11.7638			9.99332			9.88492
1042	4.29116	6.66922	11.7649	3.52549	9.88396									1042	3.52549			4.28735			6.66807			11.7626			9.99			9.88408
1043	4.28921	6.66645	11.7632	3.52643	9.88322									1043	3.52643			4.28566			6.6651			11.7614			9.98679			9.88327
1044	4.28716	6.66352	11.7615	3.52753	9.88256									1044	3.52753			4.28367			6.6616			11.76			9.983			9.88231
1045	4.28498	6.66057	11.7597	3.52862	9.88194									1045	3.52862			4.28171			6.65815			11.7586			9.97927			9.88137
1046	4.28279	6.65756	11.7579	3.5296	9.88136									1046	3.5296			4.27996			6.65506			11.7574			9.97593			9.88053
1047	4.28053	6.65451	11.7563	3.53052	9.88081									1047	3.53052			4.27831			6.65215			11.7562			9.97279			9.87974
1048	4.27822	6.65143	11.7552	3.5313	9.88014									1048	3.5313			4.2769			6.64967			11.7552			9.97011			9.87906
1049	4.27594	6.64823	11.7542	3.53194	9.87942									1049	3.53194			4.27575			6.64764			11.7544			9.96791			9.87851
1050	4.27371	6.64504	11.7533	3.53266	9.87875									1050	3.53266			4.27445			6.64535			11.7534			9.96544			9.87788
1051	4.27159	6.64207	11.7523	3.53358	9.87823									1051	3.53358			4.2728			6.64243			11.7523			9.96229			9.87709
1052	4.26946	6.63936	11.7511	3.53443	9.8799									1052	3.53443			4.27128			6.63977			11.7512			9.95941			9.87636
1053	4.26737	6.63682	11.7497	3.53506	9.87807									1053	3.53506			4.27015			6.63776			11.7504			9.95724			9.87582
1054	4.26543	6.63432	11.7482	3.53571	9.87652									1054	3.53571			4.26897			6.63569			11.7496			9.95501			9.87525
1055	4.26366	6.63197	11.7466	3.53646	9.87506									1055	3.53646			4.26762			6.63332			11.7486			9.95244			9.87461
1056	4.26199	6.62973	11.7451	3.53739	9.87364									1056	3.53739			4.26596			6.63039			11.7474			9.94927			9.87381
1057	4.26034	6.62738	11.7439	3.53832	9.87202									1057	3.53832			4.26429	K114		6.62673			11.7462			9.94639			9.87308
1058	4.25885	6.62512	11.7427	3.5394	9.87									1058	3.5394			4.26235	b0:	11.102	6.62537			11.7449			9.94181			9.87192
1059	4.25736	6.62326	11.7414	3.54086	9.86785									1059	3.54086			4.25972	b1:	-1.2648	6.62352			11.743			9.93557			9.87035
1060	4.25578	6.62173	11.7401	3.54254	9.86605									1060	3.54254	K98		4.25567			6.62139			11.7408			9.9262			9.86799
1061	4.25413	6.62023	11.7388	3.54393	9.86464									1061	3.54393	b0:	9.1504	4.25375			6.61964			11.7391			9.92152			9.86681
1062	4.2524	6.61848	11.7377	3.54501	9.86355									1062	3.54501	b1:	-1.3817	4.25226			6.61827			11.7377			9.91788			9.86589
1063	4.25066	6.6167	11.7364	3.54606	9.8625									1063	3.54606			4.25082			6.61695			11.7364			9.91436			9.865
1064	4.24901	6.6152	11.7349	3.54719	9.86152									1064	3.54719			4.24925			6.61552			11.7349			9.91054			9.86404
1065	4.24742	6.61378	11.7332	3.54835	9.86064									1065	3.54835			4.24765			6.61405			11.7334			9.90663			9.86305
1066	4.24586	6.61245	11.7315	3.54945	9.85956									1066	3.54945			4.24612			6.61265			11.732			9.9029			9.86211
1067	4.24437	6.61103	11.7296	3.55042	9.85862									1067	3.55042			4.24479			6.61143			11.7308			9.89964			9.86129
1068	4.24285	6.60926	11.7275	3.55144	9.85792									1068	3.55144			4.24337			6.61014			11.7295			9.89619			9.86042
1069	4.24116	6.60758	11.7255	3.55273	9.85711									1069	3.55273			4.24159			6.60851			11.7278			9.89185			9.85932
1070	4.23931	6.60598	11.7234	3.55441	9.85662									1070	3.55441			4.23927			6.60638			11.7257			9.88617			9.85789
1071	4.23745	6.60407	11.7211	3.55627	9.85685									1071	3.55627			4.2367			6.60403			11.7233			9.8799			9.85631
1072	4.23566	6.60195	11.7187	3.55799	9.85725									1072	3.55799	K99		4.23443			6.60185			11.7211			9.87434			9.85491
1073	4.23398	6.59971	11.7161	3.55991	9.85752									1073	3.55991	b0:	5.9042	4.23354			6.59943			11.7187			9.87163			9.85423
1074	4.23245	6.59743	11.7134	3.56213	9.85734									1074	3.56213	b1:	-0.4693	4.23249			6.59661			11.7159			9.86846			9.85343
1075	4.23101	6.59532	11.7104	3.56435	9.85642									1075	3.56435			4.23145	K115		6.5952			11.713			9.8647			9.85248
1076	4.22969	6.59342	11.7075	3.56675	9.85527									1076	3.56675			4.23032	b0:	8.8247	6.5937			11.71			9.86062			9.85145
1077	4.22852	6.59176	11.7046	3.56927	9.85478									1077	3.56927			4.22914	b1:	-0.6255	6.59212			11.7068			9.85634			9.85037
1078	4.22748	6.59016	11.702	3.57179	9.85531									1078	3.57179			4.22796			6.59055			11.7035			9.85205			9.84929
1079	4.22652	6.58868	11.6996	3.57431	9.85598									1079	3.57431			4.22678			6.58897			11.7003			9.84777			9.84821
1080	4.22562	6.58742	11.6974	3.57672	9.85638									1080	3.57672			4.22565			6.58746			11.6973			9.84366			9.84717
1081	4.22475	6.5863	11.6953	3.57922	9.84689									1081	3.57922			4.22447			6.5859			11.6941			9.83941			9.8461
1082	4.22391	6.58508	11.6935	3.58178	9.84678									1082	3.58178			4.22327			6.58429			11.6908			9.83504			9.845
1083	4.22308	6.58378	11.6919	3.58388	9.84645									1083	3.58388			4.22228			6.58298			11.6881			9.83147			9.8441
1084	4.22221	6.58243	11.6902	3.58537	9.84578									1084	3.58537			4.22159			6.58205			11.6862			9.82894			9.84346
1085	4.22125	6.58099	11.6885	3.58631	9.84492									1085	3.58631			4.22114			6.58146			11.685			9.82734			9.84305
1086	4.2201	6.5795	11.6867	3.58687	9.84393									1086	3.58687			4.22088			6.58111	K116		11.6861			9.82777			9.84316
1087	4.21881	6.57794	11.6852	3.58718	9.84291									1087	3.58718	K100		4.21844	K116		6.5769	b0:	19.692	11.6854			9.82386			9.84218
1088	4.21753	6.57645	11.6837	3.58716	9.84173									1088	3.58716	b0:	0	4.21835	b0:	0	6.57681	b1:	-2.232	11.6855			9.82375			9.84215
1089	4.21618	6.57479	11.6822	3.58703	9.84031									1089	3.58703	b1:	-2.6293	4.21771	b1:	-1.3143	6.57617	K117		11.6829			9.82072			9.84139
1090	4.2147	6.57316	11.6804	3.58659	9.83877									1090	3.58659	b2:	1.0608	4.21552	b2:	0.8775	6.57398	b0:	0	11.6803			9.81499			9.83994
1091	4.21314	6.57167	11.6786	3.58613	9.8373									1091	3.58613			4.21322			6.57169	b1:	0.533	11.6775			9.809			9.83843
1092	4.21164	6.57027	11.6768	3.58586	9.83598									1092	3.58586			4.21187			6.57033	b2:	0.7594	11.6759			9.80545			9.83754
1093	4.21024	6.56881	11.6749	3.58562	9.83484									1093	3.58562			4.21071			6.56917			11.6745			9.80241			9.83677
1094	4.20877	6.56751	11.6729	3.58535	9.83381									1094	3.58535			4.20936			6.56782			11.6729			9.79889			9.83588
1095	4.20731	6.5665	11.6713	3.58513	9.8329									1095	3.58513			4.20827			6.56673			11.6716			9.79602			9.83516
1096	4.20591	6.56565	11.6702	3.58497	9.83204									1096	3.58497	K101		4.20498			6.56592			11.6706			9.78863			9.83329
1097	4.20461	6.5651	11.669	3.58463	9.83111									1097	3.58463	b0:	0	4.20461	K117		6.56439	K118		11.6678			9.78633			9.83271
1098	4.20348	6.5646	11.6677	3.58401	9.83016									1098	3.58401	b1:	1.2511	4.20393	b0:	0	6.56397	b0:	0	11.6669			9.7844			9.83223
1099	4.20238	6.56381	11.6662	3.58322	9.82936									1099	3.58322	b2:	-0.0218	4.20307	b1:	2.9744	6.56343	b1:	5.0677	11.6658			9.78193			9.8316
1100	4.20121	6.56304	11.6646	3.58241	9.8285									1100	3.58241			4.20218	b2:	-0.3189	6.56287	b2:	-0.5057	11.6646			9.77938			9.83096
1101	4.20004	6.56236	11.663	3.58147	9.82886									1101	3.58147			4.20115			6.56222			11.6632			9.77642			9.83021
1102	4.19894	6.56168	11.6614	3.58032	9.82846									1102	3.58032			4.19989			6.56142			11.6616			9.77282			9.8293
1103	4.19781	6.56104	11.6599	3.57904	9.82806									1103	3.57904			4.19849			6.56054			11.6597			9.7688			9.82829
1104	4.19672	6.56046	11.6586	3.57775	9.82767									1104	3.57775			4.19708			6.55965			11.6579			9.76474			9.82727
1105	4.19575	6.55979	11.6574	3.57668	9.82727									1105	3.57668			4.19591			6.55891			11.6563			9.76137			9.82642
1106	4.19488	6.55889	11.6563	3.57589	9.82684									1106	3.57589			4.19504			6.55835	K119		11.6568			9.76017			9.82611
1107	4.19412	6.55785	11.6551	3.57516	9.8264									1107	3.57516			4.19424			6.55785	b0:	0	11.6552			9.75739			9.82541
1108	4.19349	6.557	11.6537	3.57455	9.82599									1108	3.57455			4.19358	K118		6.55737	b1:	4.2071	11.6538			9.75513			9.82484
1109	4.19298	6.55618	11.6521	3.5741	9.82563									1109	3.5741	K102		4.19251	b0:	0	6.55683	b2:	-0.2649	11.6527			9.75228			9.82412
1110	4.19266	6.55539	11.6504	3.57358	9.82532									1110	3.57358	b0:	0	4.19231	b1:	2.4861	6.55622			11.6515			9.7512			9.82385
1111	4.19243	6.55467	11.6486	3.57289	9.82508									1111	3.57289	b1:	1.9604	4.19205	b2:	-0.1823	6.55541			11.6499			9.74978			9.82349
1112	4.19223	6.55388	11.6469	3.57225	9.82485									1112	3.57225	b2:	-0.2203	4.1918			6.55465			11.6484			9.74845			9.82316
1113	4.19198	6.55324	11.6455	3.57163	9.82462									1113	3.57163			4.19156			6.55391			11.647			9.74716			9.82283
1114	4.19154	6.55277	11.6442	3.57099	9.82434									1114	3.57099	K103		4.19117			6.55315			11.6455			9.74553			9.82242
1115	4.19082	6.55202	11.6429	3.5704	9.82397									1115	3.5704	b0:	0	4.19014			6.55246			11.6442			9.74261			9.82169
1116	4.18984	6.55097	11.642	3.56983	9.82349									1116	3.56983	b1:	0.5991	4.18914			6.55178			11.6428			9.73974	K103		9.82629
1117	4.18866	6.54985	11.6414	3.56936	9.82294									1117	3.56936	b2:	0.1609	4.18833	K119		6.5506			11.6418			9.73772	b0:	3.887	9.82506
1118	4.18742	6.54858	11.6411	3.56907	9.82231									1118	3.56907	K104		4.18736	b0:	0	6.54853			11.6411			9.73603	b1:	0.6098	9.82403
1119	4.18614	6.5473	11.6409	3.56897	9.82163									1119	3.56897	b0:	0	4.18655	b1:	-3.4021	6.54781			11.6408			9.73444			9.82306
1120	4.1849	6.54591	11.6408	3.56881	9.82085									1120	3.56881	b1:	-5.6105	4.18529	b2:	1.4673	6.54669	K120		11.6408			9.7322			9.82169
1121	4.18365	6.54444	11.641	3.56861	9.82005									1121	3.56861	b2:	1.9007	4.18368	K120		6.54352	b0:	14.554	11.6409			9.73028			9.82052
1122	4.18241	6.54316	11.6412	3.56839	9.81915									1122	3.56839	K105		4.1814	b0:	0	6.543	b1:	-0.8163	11.6411			9.72577			9.81777
1123	4.18123	6.54193	11.6412	3.56797	9.81814									1123	3.56797	b0:	0	4.18066	b1:	1.2962	6.54201	K121		11.6415			9.72491			9.81725
1124	4.17998	6.54046	11.641	3.56729	9.81711									1124	3.56729	b1:	0.5723	4.17945	b2:	0.1506	6.54039	b0:	0	11.6409			9.72256			9.81582
1125	4.17868	6.53887	11.6405	3.56647	9.81609									1125	3.56647	b2:	0.168	4.178			6.53844	b1:	5.6155	11.6401			9.71974			9.81409
1126	4.17738	6.53735	11.6398	3.56559	9.81511									1126	3.56559			4.17644			6.53635	b2:	-0.6594	11.6393			9.7167			9.81225
1127	4.17613	6.53579	11.639	3.56487	9.81413									1127	3.56487			4.17517			6.53465			11.6387			9.71423			9.81074
1128	4.17499	6.53428	11.6383	3.56448	9.81317									1128	3.56448			4.17448			6.53374			11.6383			9.71291			9.80993
1129	4.17404	6.53298	11.6379	3.5645	9.81225									1129	3.5645	K106		4.17452			6.53378			11.6383			9.71298			9.80997
1130	4.17318	6.53215	11.6377	3.56476	9.81133									1130	3.56476	b0:	17.083	4.17358	K121		6.53212	K122		11.6357			9.70972			9.80799
1131	4.17248	6.53158	11.6379	3.56494	9.81044									1131	3.56494	b1:	-3.6214	4.17292	b0:	13.164	6.53178	b0:	0	11.6371			9.70951			9.80786
1132	4.17208	6.53111	11.6382	3.56501	9.80962									1132	3.56501			4.17268	b1:	-1.8604	6.53166	b1:	-1.0407	11.6376			9.70943			9.80781
1133	4.17195	6.53093	11.6389	3.56509	9.80879									1133	3.56509			4.1724			6.53151	b2:	1.2076	11.6382			9.70934			9.80776
1134	4.17196	6.53091	11.6399	3.5651	9.80795									1134	3.5651			4.17235			6.53149			11.6383			9.70933			9.80775
1135	4.172	6.53092	11.641	3.56509	9.80708									1135	3.56509	K107		4.17192			6.53151	K123		11.6409			9.71039			9.80839
1136	4.17196	6.53123	11.642	3.56492	9.80623									1136	3.56492	b0:	0	4.17182			6.53182	b0:	20.441	11.6414			9.71036			9.80838
1137	4.17185	6.53195	11.6429	3.56461	9.80548									1137	3.56461	b1:	1.7802	4.17165			6.53239	b1:	-2.4684	11.6421			9.71032			9.80836
1138	4.17149	6.5328	11.6434	3.56417	9.80477									1138	3.56417	b2:	-0.1711	4.1714			6.53321			11.6432			9.71026			9.80832
1139	4.17093	6.53337	11.6436	3.56386	9.80408									1139	3.56386	K108		4.17016			6.5338	K124		11.643			9.70724			9.80647
1140	4.17024	6.5334	11.6434	3.56379	9.80344									1140	3.56379	b0:	10.398	4.17027			6.53392	b0:	18.558	11.6432			9.70752			9.80664
1141	4.16958	6.53319	11.643	3.56388	9.80289									1141	3.56388	b1:	-1.7475	4.17013			6.53376	b1:	-1.9403	11.643			9.70715			9.80642
1142	4.16888	6.53288	11.6423	3.56414	9.8024									1142	3.56414			4.16967	K122		6.53318			11.6425			9.70606			9.80575
1143	4.16822	6.53222	11.6413	3.56463	9.80192									1143	3.56463			4.16881	b0:	10.391	6.53265			11.6415			9.70372			9.80433
1144	4.16762	6.53149	11.6404	3.5654	9.80148									1144	3.5654			4.16746	b1:	-1.0824	6.53181			11.64			9.70004			9.80208
1145	4.16706	6.53083	11.6396	3.56675	9.80105									1145	3.56675	K109		4.16696	K123		6.53089	K125		11.6399			9.6993			9.80163
1146	4.16663	6.5303	11.6388	3.56859	9.80055									1146	3.56859	b0:	4.6795	4.16669	b0:	7.3969	6.53045	b0:	12.853	11.6393			9.69846			9.80112
1147	4.16633	6.52986	11.638	3.57065	9.80001									1147	3.57065	b1:	-0.1437	4.1664	b1:	-0.2428	6.52995	b1:	-0.3401	11.6386			9.69751			9.80054
1148	4.16608	6.52939	11.6375	3.57269	9.79942									1148	3.57269			4.1661			6.52945			11.6379			9.69657			9.79997
1149	4.16591	6.52888	11.637	3.5746	9.79883									1149	3.5746			4.16583			6.52899			11.6373			9.69569			9.79943
1150	4.16593	6.52881	11.6364	3.57625	9.79818									1150	3.57625	K110		4.16658	K124		6.52857			11.6367			9.69705	K104		9.80191
1151	4.16628	6.52931	11.6359	3.57752	9.79748									1151	3.57752	b0:	0	4.16697	b0:	0	6.52958			11.6363			9.69711	b0:	0	9.80111
1152	4.16684	6.53014	11.6355	3.57862	9.79674									1152	3.57862	b1:	2.0248	4.1673	b1:	2.858	6.53045			11.6359			9.69715	b1:	16.305	9.80044
1153	4.16733	6.53094	11.6351	3.57974	9.79603									1153	3.57974	b2:	-0.2404	4.16764	b2:	-0.2887	6.53134			11.6355			9.6972	b2:	-1.5772	9.79977
1154	4.1676	6.53149	11.6347	3.58082	9.79531									1154	3.58082			4.16797			6.5322			11.6352			9.69724	K105		9.79333
1155	4.16781	6.53209	11.6343	3.58188	9.79464									1155	3.58188			4.16829			6.53303			11.6348			9.69729	b0:	0	9.79337
1156	4.16806	6.53308	11.6341	3.58303	9.79398									1156	3.58303			4.16864			6.53394	K126		11.6337			9.6968	b1:	0.9333	9.79285
1157	4.16829	6.5343	11.6342	3.58422	9.79331									1157	3.58422			4.169			6.53488	b0:	0	11.634			9.6974	b2:	0.0079	9.7935
1158	4.16838	6.53563	11.6344	3.58553	9.7926									1158	3.58553	K111		4.16843			6.53591	b1:	6.2269	11.6344			9.69599			9.79197
1159	4.16824	6.53691	11.6346	3.58701	9.7918									1159	3.58701	b0:	5.0874	4.16805			6.53707	b2:	-0.8317	11.6348			9.69496			9.79085
1160	4.16793	6.53819	11.6349	3.58851	9.79087									1160	3.58851	b1:	-0.2563	4.16767			6.53825			11.6352			9.69392			9.78971
1161	4.16757	6.53916	11.6353	3.58996	9.78989									1161	3.58996			4.16729			6.53939			11.6355			9.6929			9.78861
1162	4.16711	6.53967	11.6358	3.59114	9.78891									1162	3.59114			4.16699	K125		6.54005			11.6358			9.69219			9.78784
1163	4.16669	6.54017	11.6362	3.59212	9.78799									1163	3.59212			4.16674	b0:	0	6.54038			11.6361			9.6917			9.7873
1164	4.16649	6.5408	11.6366	3.5931	9.78708									1164	3.5931	K112		4.16635	b1:	3.3061	6.54071			11.6363			9.69091	K106		9.78712
1165	4.16669	6.54131	11.6369	3.59426	9.78614									1165	3.59426	b0:	0	4.16664	b2:	-0.4135	6.5411			11.6366			9.69159	b0:	25.405	9.78604
1166	4.16705	6.54185	11.637	3.59563	9.78523									1166	3.59563	b1:	2.0668	4.16699			6.54155			11.6369			9.69238	b1:	-1.6116	9.78476
1167	4.16742	6.54245	11.6369	3.59732	9.78434									1167	3.59732	b2:	-0.2525	4.16741			6.54212	K127		11.6368			9.69291			9.7839
1168	4.16786	6.54303	11.6366	3.59931	9.78351									1168	3.59931			4.16791			6.54277	b0:	12.421	11.6364			9.69336			9.78319
1169	4.16826	6.54346	11.6362	3.60164	9.78274									1169	3.60164			4.16849			6.54354	b1:	-0.218	11.6358			9.69387			9.78236
1170	4.16867	6.544	11.6356	3.60406	9.78196									1170	3.60406			4.16909			6.54433			11.6353			9.6944			9.7815
1171	4.16907	6.54469	11.6349	3.60633	9.78115									1171	3.60633			4.16964			6.54506			11.6348			9.69489			9.78071
1172	4.16948	6.5455	11.634	3.60837	9.78025									1172	3.60837			4.17015			6.54573	K128		11.6346			9.69548			9.77977
1173	4.17006	6.5463	11.6331	3.61025	9.77926									1173	3.61025			4.1706			6.54633	b0:	13.582	11.6336			9.69542			9.77986
1174	4.17074	6.54702	11.6321	3.61201	9.77816									1174	3.61201			4.17103			6.54689	b1:	-0.5397	11.6326			9.69536	K107		9.77525
1175	4.17148	6.54762	11.6313	3.61353	9.77697									1175	3.61353			4.1714			6.54737			11.6318			9.69531	b0:	17.517	9.77529
1176	4.17219	6.54819	11.6308	3.61462	9.77574									1176	3.61462			4.17166	K126		6.54844	K129		11.6309			9.6947	b1:	-0.7985	9.77578
1177	4.17275	6.54846	11.6307	3.61561	9.77456									1177	3.61561			4.1719	b0:	7.0769	6.5483	b0:	0	11.6315			9.6958			9.7749
1178	4.17321	6.54848	11.631	3.61661	9.77342									1178	3.61661			4.17214	b1:	-0.1462	6.54815	b1:	5.7382	11.6322			9.69691			9.77401
1179	4.17349	6.54823	11.6319	3.61772	9.77227									1179	3.61772			4.17241			6.54799	b2:	-0.6973	11.633			9.69814			9.77304
1180	4.17358	6.54793	11.6332	3.61903	9.77109									1180	3.61903			4.17272			6.5478			11.6339			9.69959			9.77188
1181	4.17356	6.54783	11.6345	3.6206	9.76979									1181	3.6206			4.1731			6.54757			11.635			9.70131			9.7705
1182	4.17352	6.54795	11.6359	3.62252	9.76841									1182	3.62252			4.17355	K127		6.54774			11.6363			9.70322			9.76898
1183	4.17354	6.5479	11.6374	3.62469	9.76698									1183	3.62469			4.17407	b0:	6.622	6.54769			11.6378			9.70548			9.76718
1184	4.17365	6.54786	11.639	3.62689	9.76554									1184	3.62689			4.17459	b1:	-0.0205	6.54765			11.6393			9.70775			9.76536
1185	4.17393	6.5482	11.6405	3.62909	9.76416									1185	3.62909			4.1751	K128		6.54755			11.6408			9.71004			9.76354
1186	4.17434	6.54882	11.6419	3.63123	9.76283									1186	3.63123			4.1756	b0:	0	6.54847			11.6422			9.71181			9.76212
1187	4.17479	6.54947	11.643	3.6331	9.76149									1187	3.6331			4.17604	b1:	3.1807	6.54926			11.6435			9.71335			9.76089
1188	4.17526	6.55025	11.644	3.63473	9.76016									1188	3.63473			4.17642	b2:	-0.3793	6.54995			11.6446			9.71468			9.75983
1189	4.17585	6.55111	11.6449	3.63649	9.7589									1189	3.63649			4.17682			6.5507			11.6458			9.71612			9.75868
1190	4.17668	6.55189	11.6457	3.63818	9.75775									1190	3.63818			4.17721			6.55141			11.6469			9.7175		***	9.75758
1191	4.17766	6.55275	11.6461	3.63993	9.75664									1191	3.63993			4.17761			6.55215	K130		11.6456			9.71708	K108!!!		9.74475
1192	4.17853	6.55341	11.6462	3.64155	9.75558									1192	3.64155			4.17798			6.55282	b0:	0	11.6459			9.71774	b0:	0	9.745
1193	4.1792	6.55377	11.6464	3.64322	9.75458									1193	3.64322			4.17836			6.55352	b1:	6.2646	11.6461			9.71841	b1:	1.12754	9.74525
1194	4.17972	6.55394	11.6466	3.64506	9.7537									1194	3.64506			4.17878	K129		6.55697	b2:	-0.8421	11.6463			9.71796	b2:	0.0390403	9.74508
1195	4.18007	6.55382	11.6468	3.64718	9.75286									1195	3.64718			4.17926	b0:	8.8519	6.55564			11.6466			9.71977	b3:	-0.00533832	9.74576
1196	4.18015	6.55344	11.6468	3.64949	9.75198									1196	3.64949	K113		4.18257	b1:	-0.6296	6.55418			11.6469			9.72771			9.74872
1197	4.17978	6.55269	11.6468	3.65192	9.75106									1197	3.65192	b0:	6.223	4.18121			6.55265			11.6471			9.72569		5.614	9.74797
1198	4.17904	6.5515	11.647	3.65427	9.7501									1198	3.65427	b1:	-0.5591	4.1799			6.55117			11.6474			9.72374		0.4254	9.74724
1199	4.17808	6.5501	11.6476	3.65656	9.74917									1199	3.65656			4.17861			6.54973			11.6476			9.72182			9.74652
1200	4.17701	6.5486	11.6482	3.65911	9.74829									1200	3.65911			4.17719			6.54812			11.6479			9.71968		0	9.74573
1201	4.1759	6.54699	11.6485	3.6618	9.74741									1201	3.6618			4.17569			6.54643			11.6482			9.71742		1.6086	9.74488
1202	4.17479	6.54543	11.6488	3.66448	9.74655									1202	3.66448			4.17419			6.54474			11.6484			9.71514		-0.0623	9.74403
1203	4.17363	6.54401	11.6489	3.66725	9.7456									1203	3.66725			4.17264			6.543			11.6487			9.7128		0	9.74315
1204	4.17242	6.54267	11.6492	3.66987	9.7446									1204	3.66987			4.17118			6.54135			11.6489			9.71056			9.74231
1205	4.17108	6.5413	11.6494	3.67245	9.74358									1205	3.67245			4.16973			6.53972			11.6491			9.70835			9.74148
1206	4.16955	6.53998	11.6495	3.67503	9.74246									1206	3.67503			4.16829			6.5381	K131		11.6492			9.70607			9.74062
1207	4.1679	6.53858	11.6493	3.67747	9.7412									1207	3.67747			4.16693			6.53657	b0:	11.894	11.6491			9.70371			9.73973
1208	4.16622	6.53698	11.6492	3.67974	9.73984									1208	3.67974			4.16566			6.53514	b1:	-0.0666	11.6489			9.7015			9.7389
1209	4.16451	6.53523	11.649	3.68195	9.73846									1209	3.68195			4.16442			6.53375			11.6488			9.69937			9.73809
1210	4.16284	6.53345	11.649	3.68443	9.73701									1210	3.68443			4.16304			6.53219	K132		11.6493			9.69747			9.73737
1211	4.16118	6.53159	11.6491	3.68698	9.73555									1211	3.68698			4.16161			6.53058	b0:	0	11.6497			9.69545			9.73661
1212	4.15952	6.52956	11.6496	3.68943	9.73406									1212	3.68943			4.16024			6.52904	b1:	6.1502	11.6501			9.69351			9.73587
1213	4.15791	6.52753	11.6502	3.6917	9.73258									1213	3.6917			4.15897			6.5276	b2:	-0.8111	11.6505			9.69171			9.73519
1214	4.15639	6.52563	11.6506	3.69377	9.73112									1214	3.69377			4.15781			6.5263			11.6508			9.69006			9.73456
1215	4.15499	6.52377	11.6508	3.69569	9.72972									1215	3.69569			4.15674			6.5251			11.6511			9.68853			9.73398
1216	4.15365	6.52182	11.6508	3.69751	9.72836									1216	3.69751	K114		4.15425			6.52395			11.6514			9.68392			9.73222
1217	4.15232	6.51976	11.6505	3.69899	9.727									1217	3.69899	b0:	10.582	4.15167			6.52301	K133		11.6509			9.67841			9.73012
1218	4.15096	6.51743	11.6502	3.69992	9.72567									1218	3.69992	b1:	-1.7384	4.15007	K130		6.51802	b0:	14.906	11.6501			9.67657			9.72941
1219	4.14954	6.51502	11.6498	3.70053	9.72443									1219	3.70053			4.14899	b0:	23.464	6.51518	b1:	-0.88	11.6495			9.6751			9.72884
1220	4.148	6.51266	11.6491	3.70109	9.72323									1220	3.70109			4.14803	b1:	-4.5801	6.51264			11.649			9.67378			9.72834
1221	4.14636	6.51014	11.6481	3.70169	9.72214									1221	3.70169			4.14699			6.50991			11.6485			9.67237			9.7278
1222	4.14474	6.5075	11.647	3.70201	9.72108									1222	3.70201	K115		4.14249			6.50843			11.6482			9.66317			9.72425
1223	4.14313	6.50494	11.6457	3.70194	9.72001									1223	3.70194	b0:	0	4.14219	K131		6.50308	K134		11.6445			9.66206			9.72382
1224	4.1415	6.50237	11.6441	3.7017	9.71891									1224	3.7017	b1:	-2.0181	4.14118	b0:	0	6.50162	b0:	0	11.6436			9.65983			9.72296
1225	4.13989	6.49973	11.6424	3.70138	9.71769									1225	3.70138	b2:	0.8474	4.13979	b1:	-2.6094	6.49962	b1:	2.444	11.6423			9.65678			9.72177
1226	4.13821	6.4971	11.6406	3.70109	9.7163									1226	3.70109			4.13859	b2:	1.1794	6.4979	b2:	0.1895	11.6413			9.65415			9.72075
1227	4.13651	6.49462	11.639	3.70073	9.71473									1227	3.70073			4.13703			6.49566			11.6399			9.65073			9.71942
1228	4.13479	6.492	11.6374	3.7002	9.71303									1228	3.7002			4.13477			6.49241			11.6378			9.64577			9.71749
1229	4.13302	6.48925	11.6358	3.69954	9.71129									1229	3.69954			4.13198			6.4884			11.6353			9.63965			9.71509
1230	4.13116	6.48644	11.634	3.69901	9.70955									1230	3.69901			4.12974			6.48517			11.6333			9.63472			9.71316
1231	4.12917	6.48366	11.6322	3.69873	9.7078									1231	3.69873	K116		4.12695			6.48341	K135		11.6304			9.62739			9.71027
1232	4.12711	6.48086	11.6302	3.69871	9.70608									1232	3.69871	b0:	19.858	4.12703	K132		6.4792	b0:	25.747	11.6305			9.62947			9.71109
1233	4.12494	6.4779	11.6281	3.69899	9.70435									1233	3.69899	b1:	-4.2531	4.12583	b0:	22.33	6.47798	b1:	-3.8166	11.6294			9.62661			9.70996
1234	4.12273	6.47487	11.626	3.69958	9.70263									1234	3.69958			4.12332	b1:	-4.2855	6.47545			11.6272			9.62063			9.70759
1235	4.12053	6.47188	11.6238	3.70026	9.70095									1235	3.70026			4.12043			6.47254			11.6246			9.61374			9.70486
1236	4.11841	6.46908	11.6216	3.70083	9.69922									1236	3.70083			4.11798			6.47007			11.6224			9.60792			9.70254
1237	4.11644	6.4665	11.6194	3.70126	9.69747									1237	3.70126			4.11617			6.46825			11.6208			9.60361			9.70081
1238	4.11459	6.46405	11.6173	3.70178	9.69572									1238	3.70178			4.11398			6.46604			11.6188			9.59839			9.69872
1239	4.11282	6.46152	11.6154	3.70253	9.69407									1239	3.70253	K117		4.113			6.46282			11.6159			9.59554			9.69758
1240	4.11108	6.45892	11.6137	3.70338	9.69253									1240	3.70338	b0:	8.2802	4.11205			6.45917			11.6127			9.59262			9.6964
1241	4.10927	6.45626	11.612	3.70446	9.691									1241	3.70446	b1:	-1.1255	4.11083			6.45452	K136		11.6068			9.58754			9.69435
1242	4.10755	6.45362	11.6102	3.70587	9.68945									1242	3.70587			4.10924	K133		6.45515	b0:	14.251	11.6057			9.58309			9.69255
1243	4.10601	6.45119	11.6084	3.70753	9.68793									1243	3.70753			4.10738	b0:	12.263	6.45256	b1:	-0.7138	11.6046			9.57935			9.69103
1244	4.10458	6.44898	11.6067	3.7091	9.68645									1244	3.7091			4.1056	b1:	-1.5672	6.45009			11.6034			9.57579			9.68958
1245	4.10309	6.44682	11.6051	3.71061	9.68501									1245	3.71061			4.10391			6.44774		0	11.6024			9.57239			9.6882
1246	4.10147	6.44449	11.6035	3.7123	9.68357									1246	3.7123			4.102			6.44508		6.828	11.6012			9.56855			9.68664
1247	4.09972	6.4419	11.6018	3.71416	9.68216									1247	3.71416			4.09991			6.44217		-0.9976	11.5998			9.56435			9.68492
1248	4.09789	6.43919	11.6001	3.71615	9.68073									1248	3.71615			4.09768			6.43905			11.5984			9.55986			9.68308
1249	4.09593	6.43644	11.5985	3.71834	9.67935									1249	3.71834			4.0952			6.43561			11.5968			9.55489			9.68103
1250	4.09389	6.4335	11.5972	3.72069	9.678									1250	3.72069			4.09256			6.43193			11.5952			9.54958			9.67885
1251	4.09181	6.43042	11.5959	3.72303	9.67665									1251	3.72303			4.08993			6.42827			11.5935			9.54429			9.67666
1252	4.08964	6.42716	11.5945	3.72535	9.67524									1252	3.72535			4.08732			6.42464			11.5918			9.53905			9.67449
1253	4.08739	6.42378	11.5932	3.72762	9.67372									1253	3.72762			4.08477			6.42108			11.5902			9.53391			9.67235
1254	4.08511	6.42043	11.5919	3.72974	9.67209									1254	3.72974			4.08237			6.41775			11.5887			9.5291			9.67035
1255	4.0828	6.41712	11.5905	3.73176	9.67043									1255	3.73176			4.08011			6.41459			11.5873			9.52455			9.66844
1256	4.08049	6.41385	11.589	3.73359	9.66882									1256	3.73359			4.07805			6.41172			11.586			9.5204			9.66671
1257	4.07815	6.41074	11.5874	3.73542	9.66716									1257	3.73542			4.07598			6.40885			11.5847			9.51625			9.66497
1258	4.07582	6.40788	11.5856	3.73706	9.6655									1258	3.73706			4.07413			6.40627			11.5835			9.51254			9.6634
1259	4.07352	6.40507	11.5836	3.73858	9.66393									1259	3.73858			4.07243			6.40389			11.5824			9.5091			9.66196
1260	4.07122	6.40201	11.5814	3.73992	9.66251									1260	3.73992			4.07092			6.4018			11.5814			9.50608			9.66068
1261	4.06897	6.39897	11.5792	3.74126	9.66112									1261	3.74126			4.06941			6.39969			11.5805			9.50304			9.6594
1262	4.06682	6.39588	11.5769	3.74254	9.65968									1262	3.74254			4.06797			6.39769			11.5796			9.50015			9.65817
1263	4.06476	6.39277	11.5748	3.74382	9.65818									1263	3.74382			4.06653			6.39569			11.5787			9.49726			9.65694
1264	4.06271	6.38969	11.573	3.74501	9.65661									1264	3.74501			4.06519			6.39381			11.5778			9.49456			9.65579
1265	4.0607	6.38664	11.5716	3.74626	9.65496									1265	3.74626			4.06379	K134		6.38197			11.5769			9.4961			9.65645
1266	4.05866	6.38368	11.5703	3.7477	9.65327									1266	3.7477			4.06217	b0:	9.7345	6.38069			11.5759			9.49242			9.65489
1267	4.05655	6.38081	11.569	3.74939	9.65156									1267	3.74939	K118		4.05635	b1:	-0.8949	6.37917			11.5747			9.47971			9.64946
1268	4.05442	6.37796	11.5676	3.75141	9.64984									1268	3.75141	b0:	7.4203	4.05453			6.37736			11.5732			9.47553			9.64766
1269	4.05237	6.37525	11.5664	3.75368	9.64816									1269	3.75368	b1:	-0.8972	4.0525			6.37534			11.5716			9.47084			9.64565
1270	4.05037	6.37262	11.5653	3.75626	9.6465									1270	3.75626			4.05018			6.37302			11.5698			9.46549			9.64334
1271	4.04841	6.36999	11.5644	3.75898	9.64484									1271	3.75898	K119		4.04668			6.37059			11.5678			9.45758			9.63992
1272	4.0465	6.3673	11.5636	3.76165	9.64311									1272	3.76165	b0:	5.9085	4.04535			6.3682			11.5659			9.45435			9.63852
1273	4.04464	6.36461	11.5625	3.76425	9.64138									1273	3.76425	b1:	-0.4953	4.04407			6.36587			11.5641			9.45121			9.63715
1274	4.04279	6.36214	11.5615	3.76672	9.63968									1274	3.76672			4.04284			6.36366			11.5623			9.44822			9.63585
1275	4.04104	6.35978	11.5602	3.76927	9.63798									1275	3.76927			4.04158			6.36138			11.5605			9.44513			9.6345
1276	4.03943	6.35753	11.5586	3.77191	9.63633									1276	3.77191			4.04027			6.35901			11.5586			9.44193			9.63311
1277	4.03793	6.35528	11.5568	3.7746	9.63475									1277	3.7746			4.03894			6.35661			11.5567			9.43869			9.63169
1278	4.03648	6.35295	11.5548	3.77739	9.63324									1278	3.77739			4.03756			6.35411			11.5547			9.43531			9.63021
1279	4.03511	6.35051	11.5525	3.78036	9.6318									1279	3.78036			4.03609			6.35146			11.5526			9.43172			9.62863
1280	4.03377	6.3481	11.5501	3.78344	9.63042									1280	3.78344			4.03456			6.3487			11.5504			9.42799			9.62699
1281	4.03237	6.34567	11.5477	3.78663	9.62907									1281	3.78663			4.03298			6.34585			11.5481			9.42413			9.62529
1282	4.03094	6.34308	11.5453	3.78982	9.62776									1282	3.78982			4.0314			6.34299			11.5458			9.42027			9.62359
1283	4.0295	6.34036	11.5428	3.79288	9.62652									1283	3.79288			4.02988			6.34025			11.5436			9.41656			9.62195
1284	4.02805	6.33757	11.5404	3.79586	9.62532									1284	3.79586			4.02841			6.33759			11.5415			9.41296			9.62035
1285	4.02665	6.33486	11.5382	3.79888	9.62408									1285	3.79888			4.02691			6.33488			11.5394			9.4093			9.61873
1286	4.0254	6.33225	11.5361	3.80181	9.6228									1286	3.80181			4.02546			6.33226			11.5373			9.40576			9.61715
1287	4.02431	6.32981	11.5343	3.80466	9.62149									1287	3.80466			4.02405			6.32971			11.5352			9.40231			9.61562
1288	4.02323	6.3276	11.5326	3.80752	9.62013									1288	3.80752			4.02264			6.32715			11.5332			9.39885			9.61407
1289	4.02216	6.32546	11.5312	3.81032	9.61876									1289	3.81032			4.02125			6.32465			11.5312			9.39547			9.61256
1290	4.02117	6.32321	11.5299	3.81309	9.61741									1290	3.81309			4.01988			6.32217			11.5292			9.39211			9.61106
1291	4.02017	6.321	11.5285	3.81577	9.61601									1291	3.81577			4.01855			6.31977			11.5273			9.38887			9.6096
1292	4.01919	6.31891	11.5271	3.81812	9.61457									1292	3.81812			4.01738			6.31766			11.5256			9.38602			9.60832
1293	4.01821	6.3169	11.5259	3.82023	9.6131									1293	3.82023			4.01634			6.31577			11.5241			9.38347			9.60717
1294	4.0172	6.31497	11.5246	3.82209	9.61159									1294	3.82209			4.01542	K135		6.31554			11.5228			9.38058			9.60587
1295	4.01626	6.31314	11.5234	3.8237	9.61007									1295	3.8237			4.01462	b0:	12.072	6.31313			11.5216			9.37907			9.60519
1296	4.01537	6.31125	11.5222	3.82522	9.60856									1296	3.82522			4.01387	b1:	-1.5061	6.31084			11.5206			9.37764			9.60455
1297	4.01451	6.30912	11.5207	3.82673	9.60701									1297	3.82673			4.01312			6.30857			11.5195			9.37622			9.60391
1298	4.01355	6.30672	11.5191	3.82831	9.60534									1298	3.82831			4.01234			6.30618			11.5184			9.37473			9.60323
1299	4.01248	6.30419	11.5176	3.82992	9.60355									1299	3.82992			4.01154			6.30376			11.5172			9.37322			9.60255
1300	4.01128	6.30173	11.516	3.83159	9.60175									1300	3.83159			4.01071			6.30124			11.516			9.37165			9.60184
1301	4.00999	6.29924	11.5144	3.8335	9.60007									1301	3.8335			4.00977			6.29836			11.5146			9.36985			9.60102
1302	4.00865	6.29671	11.5129	3.83545	9.59851									1302	3.83545			4.0088			6.29543			11.5133			9.36802			9.60019
1303	4.0074	6.29403	11.5114	3.83734	9.59697									1303	3.83734			4.00787			6.29259			11.5119			9.36624			9.59939
1304	4.00618	6.2912	11.51	3.83919	9.59543									1304	3.83919			4.00695			6.28979			11.5106			9.3645			9.59859
1305	4.00492	6.28829	11.509	3.84114	9.59394									1305	3.84114			4.00598			6.28685	K137		11.5084			9.36208			9.5975
1306	4.00362	6.28529	11.5081	3.84309	9.59252									1306	3.84309			4.00502			6.28393	b0:	12.607	11.5079			9.36089			9.59695
1307	4.00233	6.28231	11.5074	3.84503	9.59112									1307	3.84503			4.00406			6.281	b1:	-0.286	11.5073			9.3597			9.59641
1308	4.00107	6.27938	11.507	3.84685	9.58974									1308	3.84685			4.00316			6.27826			11.5068			9.35858			9.5959
1309	3.99971	6.2765	11.5067	3.84854	9.58846									1309	3.84854	K120		3.99988			6.27572			11.5063			9.35232			9.59305
1310	3.99825	6.27363	11.5063	3.85018	9.58727									1310	3.85018	b0:	8.3037	3.99805			6.27325			11.5058			9.34913			9.59159
1311	3.99676	6.27066	11.5059	3.85166	9.5861									1311	3.85166	b1:	-1.1183	3.99639			6.27101			11.5054			9.34624			9.59026
1312	3.99523	6.26756	11.5053	3.85291	9.58499									1312	3.85291			3.99499		**	6.26913			11.5051			9.3438			9.58915
1313	3.99361	6.26445	11.5046	3.8539	9.58384									1313	3.8539			3.99388	K136		6.26559	K138		11.5052			9.3431			9.58882
1314	3.99186	6.26134	11.5037	3.85458	9.58261									1314	3.85458	K121		3.99253	b0:	36.696	6.26022	b0:	21.429	11.5035			9.34123			9.58796
1315	3.98999	6.25824	11.5027	3.85495	9.58128									1315	3.85495	b0:	33.551	3.98971	b1:	-7.896	6.25732	b1:	-2.575	11.5025			9.33575			9.58544
1316	3.98811	6.25523	11.5016	3.85519	9.57991									1316	3.85519	b1:	-7.6684	3.98783			6.25538			11.5019			9.3321			9.58376
1317	3.98628	6.25229	11.5006	3.85541	9.5785									1317	3.85541			3.9862		***	6.25371			11.5013			9.32894			9.5823
1318	3.98457	6.24945	11.4996	3.85549	9.57702									1318	3.85549			3.98553	K137		6.2452		***	11.5011			9.33109			9.58329
1319	3.98294	6.24666	11.4987	3.85551	9.57555									1319	3.85551	K122		3.98078	b0:	96.884	6.2449	K139		11.4987			9.31919			9.57778
1320	3.98125	6.24392	11.4978	3.85562	9.57413									1320	3.85562	b0:	61.69	3.97913	b1:	-23.509	6.2423	b0:	47.57	11.4976			9.31601			9.5763
1321	3.97945	6.24131	11.4969	3.8557	9.57268									1321	3.8557	b1:	-14.968	3.97795			6.24045	b1:	-9.3558	11.4969			9.31374			9.57525
1322	3.97761	6.23879	11.4958	3.85579	9.57121									1322	3.85579			3.97655			6.23825			11.496			9.31105			9.574
1323	3.97573	6.23614	11.4945	3.85595	9.56971									1323	3.85595			3.97408			6.23438			11.4945			9.30629			9.57178
1324	3.97374	6.23324	11.4932	3.85607	9.56814									1324	3.85607			3.9724			6.23174			11.4934			9.30307			9.57027
1325	3.97168	6.23017	11.4918	3.85627	9.56657									1325	3.85627			3.96934		*	6.22692			11.4915			9.29716			9.5675
1326	3.96956	6.22701	11.4905	3.8566	9.56498									1326	3.8566	K123		3.96903	K138		6.22539	K140		11.4902			9.29619			9.56704
1327	3.9674	6.22382	11.4894	3.85725	9.56341									1327	3.85725	b0:	12.958	3.96752	b0:	19.28	6.22321	b0:	17.945	11.4891			9.2931			9.5656
1328	3.96521	6.22064	11.4881	3.85802	9.56178									1328	3.85802	b1:	-2.3308	3.96573	b1:	-3.385	6.22061	b1:	-1.6737	11.4878			9.28944			9.56387
1329	3.96298	6.21742	11.4866	3.85886	9.5601									1329	3.85886			3.96378			6.21777			11.4864			9.28545			9.56199
1330	3.96072	6.21416	11.485	3.85986	9.55837									1330	3.85986			3.96144			6.21437			11.4848			9.28065			9.55973
1331	3.95847	6.21095	11.4833	3.86084	9.55662									1331	3.86084			3.95916			6.21107			11.4831			9.27599			9.55752
1332	3.95628	6.20779	11.4817	3.86179	9.55484									1332	3.86179			3.95695			6.20786			11.4815			9.27146			9.55537
1333	3.9542	6.20453	11.4801	3.86279	9.55302									1333	3.86279			3.95462			6.20447			11.4799			9.26669			9.5531
1334	3.95219	6.20127	11.4785	3.86374	9.55118									1334	3.86374			3.9524			6.20125			11.4783			9.26215			9.55094
1335	3.95016	6.19806	11.4769	3.86462	9.54935									1335	3.86462			3.95033			6.19825			11.4768			9.25791			9.54892
1336	3.94815	6.19487	11.4753	3.86561	9.54759									1336	3.86561			3.94805			6.19493			11.4751			9.25323			9.54668
1337	3.94618	6.19183	11.4738	3.86668	9.54583									1337	3.86668	K124		3.94598			6.19129			11.4733			9.24904			9.54467
1338	3.94425	6.18898	11.4724	3.86776	9.54399									1338	3.86776	b0:	8.7801	3.94463			6.18765	K141		11.4745			9.24868			9.5445
1339	3.94241	6.1863	11.471	3.86897	9.54207									1339	3.86897	b1:	-1.2502	3.94311	K139		6.18632	b0:	16.872	11.4728			9.24471			9.54259
1340	3.94069	6.1839	11.4696	3.87048	9.54019									1340	3.87048			3.94122	b0:	11.322	6.18432	b1:	-1.3955	11.4707			9.23996			9.5403
1341	3.9391	6.18177	11.4681	3.87228	9.53829									1341	3.87228			3.93897	b1:	-1.3274	6.18193			11.4682			9.23428			9.53757
1342	3.93755	6.17952	11.4664	3.87401	9.53628									1342	3.87401			3.93682		**	6.17965			11.4658			9.22884			9.53494
1343	3.93597	6.17696	11.4647	3.87561	9.53419									1343	3.87561			3.93481	K140		6.18489			11.4636			9.22054			9.53091
1344	3.93438	6.17414	11.463	3.87703	9.53206									1344	3.87703			3.93304	b0:	23.305	6.17862			11.4616			9.21799			9.52967
1345	3.93285	6.17118	11.4615	3.87822	9.52991									1345	3.87822			3.93155	b1:	-4.4174	6.17336			11.4599			9.21586	K109		9.52783
1346	3.9314	6.16817	11.4599	3.87926	9.52773									1346	3.87926			3.93025			6.16877			11.4585			9.21399	b0:	0	9.52502
1347	3.92998	6.16517	11.4583	3.88021	9.52547									1347	3.88021			3.92906		0	6.16454			11.4572			9.21227	b1:	0.562	9.52244
1348	3.92861	6.16216	11.4569	3.88124	9.52331									1348	3.88124			3.92778		7.5757	6.16003			11.4557			9.21044	b2:	0.0512	9.51968
1349	3.92731	6.159	11.4555	3.88224	9.52121									1349	3.88224			3.92652		-1.5429	6.15559			11.4543			9.20864			9.51697
1350	3.92608	6.1558	11.4542	3.88302	9.51915									1350	3.88302			3.92554			6.15213			11.4532			9.20724			9.51485
1351	3.92488	6.15265	11.4527	3.88354	9.51717									1351	3.88354			3.9249			6.14985			11.4525			9.20631			9.51346
1352	3.92369	6.14958	11.4512	3.88407	9.51523									1352	3.88407			3.92424			6.14751			11.4518			9.20536			9.51203
1353	3.92254	6.14649	11.4498	3.88472	9.51328									1353	3.88472			3.92342			6.14463			11.4509			9.20419			9.51027
1354	3.92149	6.14347	11.4485	3.88541	9.51133									1354	3.88541			3.92256			6.1416			11.4499			9.20296			9.50842
1355	3.92059	6.14046	11.4473	3.88617	9.50936									1355	3.88617			3.92161			6.13822			11.4488			9.20159			9.50636
1356	3.91985	6.13754	11.4464	3.88704	9.50735									1356	3.88704			3.92052			6.13437			11.4476			9.20003			9.50401
1357	3.91923	6.13474	11.4455	3.88795	9.50532									1357	3.88795			3.91938			6.13036			11.4464			9.1984			9.50156
1358	3.91872	6.13206	11.4445	3.88857	9.50327									1358	3.88857			3.91862			6.12765			11.4455			9.1973			9.4999
1359	3.91838	6.12928	11.4435	3.88895	9.50123									1359	3.88895			3.91813			6.12594	K142		11.4435			9.19547			9.49716
1360	3.91819	6.12662	11.4425	3.88936	9.49921									1360	3.88936			3.91762			6.12413	b0:	19.445	11.4426			9.19453			9.49574
1361	3.91807	6.12408	11.4417	3.88972	9.49717									1361	3.88972			3.91717			6.12256	b1:	-2.0575	11.4419			9.19371			9.49451
1362	3.9179	6.12156	11.4414	3.89	9.4951									1362	3.89			3.91682			6.12132			11.4413			9.19307			9.49354
1363	3.91777	6.11916	11.4414	3.89037	9.493									1363	3.89037	K125		3.91674			6.11968			11.4406			9.19302	K110		9.49306
1364	3.91776	6.11702	11.4414	3.89089	9.49093									1364	3.89089	b0:	0	3.91726			6.11738	K143		11.4421			9.1963	b0:	19.644	9.48944
1365	3.91794	6.11494	11.4414	3.89139	9.48883									1365	3.89139	b1:	1.006	3.91776			6.11519	b0:	14.461	11.4417			9.19804	b1:	-1.1042	9.48752
1366	3.91839	6.11286	11.4412	3.8918	9.4867									1366	3.8918	b2:	0.0002	3.91819			6.11334	b1:	-0.7759	11.4413			9.19951			9.4859
1367	3.91901	6.11069	11.4408	3.89221	9.4846									1367	3.89221			3.9186			6.11154			11.441			9.20094			9.48432
1368	3.91977	6.10847	11.4403	3.89278	9.48255									1368	3.89278			3.91917			6.10904			11.4406			9.20292			9.48213
1369	3.92061	6.10638	11.4399	3.89335	9.48064									1369	3.89335			3.91974			6.10651			11.4401			9.20494			9.47991
1370	3.92154	6.10444	11.4395	3.89385	9.47894									1370	3.89385	K126		3.92149			6.10432			11.4398			9.20935	K111		9.47805
1371	3.92257	6.10265	11.4391	3.89425	9.4773									1371	3.89425	b0:	0	3.92319			6.10253			11.4394			9.21354	b0:	14.231	9.47589
1372	3.9237	6.10083	11.4387	3.89447	9.47567									1372	3.89447	b1:	-2.1695	3.92408			6.10159			11.4393			9.21573	b1:	-0.5161	9.47476
1373	3.92488	6.09897	11.4384	3.89457	9.47402									1373	3.89457	b2:	0.8158	3.92453			6.10112	K144		11.4378			9.21579			9.47473
1374	3.9261	6.09733	11.4381	3.89473	9.47236									1374	3.89473			3.92521			6.1004	b0:	15.082	11.4377			9.21745			9.47388
1375	3.92753	6.09602	11.4378	3.89514	9.47074									1375	3.89514			3.92689			6.09862	b1:	-0.9357	11.4373			9.22154			9.47176
1376	3.92924	6.09485	11.4374	3.89559	9.46914									1376	3.89559			3.92878			6.09663			11.4369			9.22614			9.46939
1377	3.93113	6.09374	11.4369	3.89606	9.4676									1377	3.89606			3.93075			6.09455			11.4365			9.23094			9.46691
1378	3.93299	6.09275	11.4365	3.89672	9.46611									1378	3.89672			3.93353	K141		6.0925	K145		11.4364			9.23772			9.46341
1379	3.9347	6.09202	11.4361	3.89758	9.46462									1379	3.89758	K127		3.93415	b0:	7.8094	6.09213	b0:	12.356	11.4362			9.23906			9.46272
1380	3.93626	6.09138	11.4357	3.89862	9.46306									1380	3.89862	b0:	0	3.93501	b1:	-0.4406	6.09167	b1:	-0.236	11.4359			9.24092			9.46176
1381	3.93773	6.09078	11.4355	3.89987	9.46131									1381	3.89987	b1:	1.1914	3.93604			6.09112			11.4356			9.24314			9.46061
1382	3.93907	6.09014	11.4353	3.90136	9.45938									1382	3.90136	b2:	-0.0467	3.93727			6.09046			11.4353			9.2458			9.45924
1383	3.94025	6.08949	11.435	3.90316	9.45734									1383	3.90316			3.93877			6.08967			11.4349			9.24901			9.45758
1384	3.94132	6.08882	11.4345	3.90509	9.4553									1384	3.90509			3.94036			6.08882			11.4344			9.25245			9.45581
1385	3.94232	6.08808	11.4338	3.90703	9.45329									1385	3.90703			3.94197			6.08796			11.4339			9.25592			9.45402
1386	3.94326	6.08722	11.4328	3.90885	9.45128									1386	3.90885			3.94347			6.08716	K146		11.4343			9.25977	K112		9.45197
1387	3.94415	6.08617	11.4316	3.91034	9.44934									1387	3.91034			3.9447			6.08651	b0:	17.006	11.4322			9.26108	b0:	24.663	9.44983
1388	3.94507	6.08494	11.4304	3.91158	9.44751									1388	3.91158			3.94573	K142		6.08568	b1:	-1.4254	11.4304			9.26228	b1:	-1.6427	9.44785
1389	3.94596	6.08368	11.4292	3.91257	9.44575									1389	3.91257			3.94654	b0:	13.15	6.0839			11.429			9.26374			9.44545
1390	3.94684	6.08245	11.4281	3.9133	9.44405									1390	3.9133			3.94714	b1:	-1.806	6.08259			11.428			9.26481			9.4437
1391	3.94779	6.08125	11.4269	3.91392	9.44245									1391	3.91392			3.94766			6.08146			11.4271			9.26574			9.44217
1392	3.94878	6.07992	11.426	3.91471	9.44088									1392	3.91471			3.94831			6.08003			11.426			9.2669			9.44027
1393	3.94976	6.07853	11.4252	3.91548	9.4392									1393	3.91548			3.94894			6.07865			11.4249			9.26803			9.43841
1394	3.95071	6.07709	11.4246	3.91617	9.43742									1394	3.91617			3.94952			6.0774			11.4239			9.26905			9.43673
1395	3.95161	6.07556	11.4239	3.91677	9.43565									1395	3.91677			3.95001		**	6.07632			11.423			9.26993			9.43529
1396	3.95236	6.07381	11.4232	3.91729	9.43383									1396	3.91729			3.95044	K143		6.07499			11.4223			9.27087			9.43374
1397	3.95293	6.0719	11.4223	3.91775	9.43192									1397	3.91775			3.95082	b0:	27.767	6.07244			11.4216			9.27231			9.43138
1398	3.95333	6.06996	11.4211	3.91826	9.42995									1398	3.91826		***	3.95124	b1:	-5.5375	6.06963			11.4209			9.27389			9.42878
1399	3.95374	6.06802	11.42	3.91874	9.42792									1399	3.91874	K128		3.9525			6.06696			11.4202			9.27723			9.42329
1400	3.95417	6.06606	11.419	3.91912	9.42596									1400	3.91912	b0:	6.66853	3.95224			6.06487			11.4197			9.27718			9.42337
1401	3.95456	6.06421	11.4182	3.91943	9.42406									1401	3.91943	b1:	-0.693087	3.95202			6.06315			11.4192			9.27714			9.42344
1402	3.9549	6.06258	11.4177	3.91975	9.42223									1402	3.91975			3.9518			6.06141			11.4188			9.2771			9.42351
1403	3.95517	6.06087	11.4174	3.91997	9.4205									1403	3.91997		0	3.95165			6.06016			11.4185			9.27707			9.42355
1404	3.9553	6.05901	11.4176	3.91995	9.41882									1404	3.91995		2.59485	3.95166			6.06026			11.4185			9.27707			9.42355
1405	3.95534	6.05714	11.4182	3.91983	9.41714									1405	3.91983		-0.405086	3.95175		***	6.06096	K147		11.419			9.2773			9.42317
1406	3.95533	6.05526	11.4188	3.91982	9.41544									1406	3.91982			3.95176	K144		6.05457	b0:	0	11.4189			9.2801			9.41858
1407	3.95522	6.05323	11.4198	3.92001	9.41382									1407	3.92001			3.95162	b0:	38.21	6.05296	b1:	0.9246	11.4199			9.28125			9.41669
1408	3.95508	6.05109	11.421	3.92025	9.41233									1408	3.92025			3.95146	b1:	-8.2033	6.05104	b2:	0.5073	11.421			9.28262			9.41443
1409	3.9549	6.04892	11.422	3.92044	9.41084									1409	3.92044			3.95132			6.04943			11.422			9.28377			9.41254
1410	3.95461	6.04676	11.4231	3.92072	9.40932									1410	3.92072			3.95113			6.04714			11.4233			9.28541			9.40986
1411	3.95432	6.0448	11.4243	3.92101	9.40779									1411	3.92101			3.95092			6.04474			11.4248			9.28713			9.40703
1412	3.95403	6.04304	11.4257	3.92128	9.40627									1412	3.92128			3.95074			6.04256			11.4261			9.28869			9.40447
1413	3.95371	6.0413	11.4272	3.92148	9.40476									1413	3.92148			3.9506			6.04089			11.4271			9.28989			9.4025
1414	3.95341	6.03939	11.4285	3.92185	9.40322									1414	3.92185			3.95034	K145		6.03879			11.4289			9.29164		***	9.39962
1415	3.95308	6.03737	11.4296	3.92242	9.40157									1415	3.92242			3.94995	b0:	14.821	6.03753	K148		11.4269			9.28985	K113		9.39833
1416	3.95266	6.0354	11.4304	3.9231	9.39985									1416	3.9231			3.94948	b1:	-2.2393	6.03601	b0:	0	11.4274			9.28991	b0:	0	9.39699
1417	3.95217	6.03344	11.431	3.92393	9.39805									1417	3.92393			3.9489			6.03414	b1:	5.0737	11.4281			9.28997	b1:	27.38	9.39535
1418	3.95161	6.03146	11.4317	3.92488	9.39621									1418	3.92488			3.94824			6.03201	b2:	-0.5508	11.4288			9.29004	b2:	-2.8384	9.39351
1419	3.95101	6.02933	11.4323	3.92595	9.39438									1419	3.92595			3.9475			6.02961			11.4296			9.29013			9.39146
1420	3.95039	6.02728	11.4329	3.9271	9.39257									1420	3.9271			3.94671			6.02704			11.4304			9.29021			9.38928
1421	3.94972	6.02537	11.4334	3.92816	9.39082									1421	3.92816			3.94597			6.02467			11.4312			9.29029			9.3873
1422	3.9491	6.02347	11.4337	3.92898	9.38909									1422	3.92898			3.9454			6.02283			11.4318			9.29035			9.38578
1423	3.94852	6.02159	11.4342	3.92962	9.38733									1423	3.92962			3.94496			6.02139			11.4323			9.2904			9.3846
1424	3.94797	6.01976	11.4347	3.93014	9.38552									1424	3.93014			3.9446			6.02024			11.4327			9.29043	K114		9.37977
1425	3.94742	6.01802	11.4352	3.93066	9.38381									1425	3.93066			3.94424			6.01908			11.4331			9.29047	b0:	0	9.37984
1426	3.94692	6.01613	11.4357	3.93151	9.38224									1426	3.93151			3.94365	K146		6.01879			11.4337			9.28982	b1:	0.1902	9.37865		0
1427	3.94645	6.01409	11.4362	3.93273	9.38073									1427	3.93273			3.9428	b0:	10.036	6.01754			11.4346			9.28925	b2:	0.0882	9.37761
1428	3.94587	6.01186	11.4367	3.93398	9.37922									1428	3.93398			3.94194	b1:	-1.0218	6.01626			11.4355			9.28867			9.37654
1429	3.94519	6.00959	11.4375	3.93539	9.37771									1429	3.93539			3.94096			6.01482			11.4366			9.28801			9.37533
1430	3.94432	6.00733	11.4384	3.93709	9.37617									1430	3.93709			3.93978		0	6.01308			11.4378			9.28721			9.37387
1431	3.94313	6.00526	11.4395	3.93909	9.37454									1431	3.93909			3.9384		3.8975	6.01104			11.4393			9.28627			9.37215
1432	3.94173	6.00313	11.4405	3.94126	9.37287									1432	3.94126			3.9369		-0.6026	6.00882			11.4409			9.28524			9.37028
1433	3.94018	6.00087	11.4417	3.94333	9.37115									1433	3.94333			3.93546			6.00671			11.4424			9.28426			9.36848
1434	3.9385	5.99855	11.4431	3.94538	9.36938									1434	3.94538			3.93404			6.00461			11.4439			9.28328			9.36669
1435	3.93678	5.99627	11.4444	3.94738	9.36755									1435	3.94738			3.93265			6.00257			11.4454			9.28232			9.36494
1436	3.93503	5.9939	11.4458	3.94927	9.36568									1436	3.94927			3.93134			6.00064			11.4467			9.28142			9.36329
1437	3.93325	5.99155	11.447	3.95104	9.36379									1437	3.95104			3.93011			5.99882			11.448			9.28056			9.36172
1438	3.93146	5.98929	11.448	3.95288	9.36186									1438	3.95288			3.92884			5.99695			11.4493			9.27967			9.3601
1439	3.92965	5.98707	11.449	3.9548	9.35988									1439	3.9548			3.92751			5.99499			11.4507			9.27874			9.3584
1440	3.92784	5.98491	11.4502	3.95711	9.35789									1440	3.95711			3.92591			5.99263			11.4524			9.27762			9.35635
1441	3.926	5.98291	11.4514	3.95971	9.35585									1441	3.95971			3.9241			5.98996			11.4542			9.27635			9.35403
1442	3.9241	5.98098	11.4527	3.96246	9.35381									1442	3.96246			3.9222			5.98715			11.4562			9.275			9.35156
1443	3.92219	5.979	11.4542	3.96527	9.35178									1443	3.96527			3.92025			5.98428			11.4582			9.27361			9.34903
1444	3.92026	5.97688	11.4558	3.96798	9.34972									1444	3.96798			3.91837			5.98152			11.4601			9.27227			9.34658
1445	3.91833	5.97467	11.4578	3.97081	9.34761									1445	3.97081			3.91641			5.97863			11.4621			9.27087			9.34401
1446	3.91641	5.97239	11.4602	3.97386	9.34545									1446	3.97386			3.9143			5.97551			11.4642			9.26934			9.34123
1447	3.91451	5.97009	11.4624	3.97674	9.3433									1447	3.97674			3.9123			5.97257			11.4662			9.26789			9.33859
1448	3.91268	5.96799	11.4645	3.97953	9.34118									1448	3.97953			3.91037			5.96972			11.4681			9.26648			9.33602
1449	3.91087	5.96601	11.4664	3.98224	9.33908									1449	3.98224			3.90849			5.96695			11.47			9.26511			9.33351
1450	3.90918	5.96418	11.4681	3.98466	9.33697									1450	3.98466			3.90681			5.96448			11.4716			9.26387			9.33126
1451	3.90764	5.96239	11.4699	3.98681	9.33486									1451	3.98681			3.90532			5.96228			11.4731			9.26278			9.32925
1452	3.90612	5.96051	11.4718	3.98904	9.33277									1452	3.98904			3.90378			5.96			11.4746			9.26163			9.32717
1453	3.90453	5.95858	11.4737	3.99137	9.33065									1453	3.99137			3.90216			5.95762			11.4762			9.26043			9.32498
1454	3.90282	5.9565	11.4757	3.99359	9.32835									1454	3.99359			3.90063			5.95535			11.4777			9.25928			9.32289
1455	3.90099	5.95429	11.4776	3.99576	9.32592									1455	3.99576			3.89912			5.95313			11.4792			9.25815			9.32083
1456	3.89907	5.95223	11.4795	3.99792	9.32346									1456	3.99792			3.89762			5.95092			11.4806			9.25703			9.31877
1457	3.89711	5.95038	11.4812	4.00002	9.32107									1457	4.00002			3.89616			5.94878			11.482			9.25593			9.31677
1458	3.8951	5.94845	11.4828	4.00209	9.31872									1458	4.00209			3.89473			5.94667			11.4834			9.25485			9.3148
1459	3.89304	5.94653	11.4844	4.00412	9.31647									1459	4.00412			3.89332			5.94459			11.4847			9.25378			9.31285
1460	3.891	5.94463	11.4861	4.00602	9.31426									1460	4.00602			3.89201			5.94265			11.486			9.25278			9.31102
1461	3.889	5.94295	11.4877	4.00768	9.31214									1461	4.00768			3.89086			5.94095			11.4871			9.2519			9.30942
1462	3.88704	5.94141	11.4891	4.00931	9.31014									1462	4.00931			3.88973			5.93929			11.4882			9.25103			9.30785
1463	3.88507	5.93968	11.4906	4.01085	9.30826									1463	4.01085			3.88866			5.93771			11.4892			9.25022			9.30636
1464	3.88316	5.93786	11.4922	4.01235	9.30648									1464	4.01235			3.88762			5.93618			11.4902			9.24942			9.3049
1465	3.88133	5.93617	11.4939	4.01407	9.30475									1465	4.01407			3.88643			5.93442			11.4913			9.2485			9.30322
1466	3.87956	5.93455	11.4954	4.01586	9.30303									1466	4.01586			3.88519			5.93259			11.4924			9.24754			9.30147
1467	3.87785	5.9328	11.4965	4.01778	9.30128									1467	4.01778			3.88386			5.93063			11.4937			9.24651			9.2996
1468	3.87622	5.93107	11.4974	4.01983	9.29949									1468	4.01983			3.88244			5.92854			11.495			9.2454			9.29758
1469	3.87468	5.92936	11.4985	4.02177	9.29765									1469	4.02177			3.8811			5.92656			11.4963			9.24435			9.29568
1470	3.87323	5.92757	11.4998	4.02382	9.29574									1470	4.02382			3.87967			5.92446			11.4976			9.24324			9.29365
1471	3.87191	5.92573	11.5013	4.02621	9.29379									1471	4.02621			3.87802			5.92202			11.4991			9.24194			9.29128
1472	3.87069	5.92409	11.5029	4.02861	9.29187									1472	4.02861			3.87635			5.91956			11.5006			9.24062			9.28889
1473	3.86954	5.9226	11.5048	4.03077	9.28998									1473	4.03077			3.87486			5.91736			11.502			9.23944	K115		9.28725
1474	3.86845	5.92115	11.507	4.03264	9.28799									1474	4.03264			3.87356			5.91545			11.5032			9.23841	b0:	31.716	9.28976
1475	3.86743	5.91964	11.5092	4.03429	9.28591									1475	4.03429			3.87241			5.91376	K149		11.5068			9.23943	b1:	-2.4275	9.28729
1476	3.86646	5.91802	11.5115	4.03576	9.28374									1476	4.03576			3.8714			5.91226	b0:	0	11.511			9.24112			9.28318
1477	3.86551	5.91633	11.5137	4.03693	9.28149									1477	4.03693			3.87059			5.91106	b1:	2.8361	11.5143			9.24248			9.27989
1478	3.8646	5.91473	11.5159	4.03804	9.27921									1478	4.03804			3.86981			5.90993	b2:	0.004	11.5175			9.24376			9.27676
1479	3.86369	5.91313	11.5181	4.03913	9.27687									1479	4.03913			3.86906			5.90882			11.5206			9.24502			9.27372
1480	3.86274	5.91141	11.5201	4.04005	9.27459									1480	4.04005			3.86843			5.90788			11.5233			9.24608			9.27114
1481	3.86175	5.90978	11.5221	4.0407	9.27243									1481	4.0407			3.86797			5.90721			11.5251			9.24684			9.2693
1482	3.86079	5.90831	11.5239	4.04112	9.27046									1482	4.04112			3.86768			5.90678			11.5264			9.24732			9.26812
1483	3.85981	5.90689	11.5259	4.04121	9.26865									1483	4.04121			3.86762			5.90669			11.5266			9.24743			9.26787
1484	3.8588	5.90553	11.528	4.04129	9.26694									1484	4.04129			3.86756			5.90661			11.5268			9.24752			9.26765
1485	3.8578	5.90432	11.5299	4.04153	9.26533									1485	4.04153			3.8674			5.90637			11.5275			9.24779			9.26699
1486	3.85684	5.90325	11.5317	4.04199	9.26383									1486	4.04199			3.86708			5.90589			11.5288			9.24833			9.26568
1487	3.85596	5.90221	11.5334	4.04274	9.26234									1487	4.04274			3.86656			5.90513			11.531			9.2492			9.26357
1488	3.85506	5.90117	11.5352	4.04349	9.26085									1488	4.04349			3.86604			5.90437			11.5331			9.25006			9.26149
1489	3.85419	5.89994	11.5372	4.04421	9.25925									1489	4.04421			3.86554			5.90363			11.5352			9.25089			9.25947
1490	3.85336	5.89858	11.539	4.04498	9.25752									1490	4.04498			3.865			5.90284			11.5374			9.25179			9.25729
1491	3.85254	5.89732	11.5409	4.0458	9.25562									1491	4.0458			3.86444			5.90201			11.5398			9.25273			9.255
1492	3.85174	5.89603	11.5428	4.0467	9.25361									1492	4.0467			3.86381			5.90108			11.5424			9.25377			9.25246
1493	3.85096	5.89467	11.5448	4.04783	9.25154									1493	4.04783			3.86303			5.89993			11.5456			9.25508			9.24929
1494	3.85012	5.89337	11.5468	4.04925	9.2495									1494	4.04925			3.86205			5.89848			11.5497			9.25672	K116		9.24692
1495	3.84923	5.89215	11.5488	4.05089	9.24742									1495	4.05089			3.86091			5.8968	K150		11.549			9.25448	b0:	0	9.24247
1496	3.84832	5.89103	11.5507	4.05273	9.24517									1496	4.05273			3.85964			5.89492	b0:	0	11.55			9.25336	b1:	0.0131	9.24025
1497	3.84743	5.89016	11.552	4.05488	9.24278									1497	4.05488			3.85814			5.89272	b1:	5.1462	11.5512			9.25205	b2:	0.1065	9.23764
1498	3.84655	5.88938	11.5529	4.05702	9.24046									1498	4.05702			3.85666			5.89054	b2:	-0.5666	11.5523			9.25074			9.23504
1499	3.84568	5.88869	11.5536	4.05883	9.2382									1499	4.05883			3.85541			5.88869			11.5533			9.24963			9.23284
1500	3.84482	5.88766	11.5542	4.06035	9.23595									1500	4.06035			3.85436			5.88714			11.5542			9.24869			9.23098
1501	3.84398	5.88646	11.5548	4.06174	9.23368									1501	4.06174			3.85339			5.88571			11.5549			9.24783			9.22927
1502	3.84313	5.88532	11.5554	4.06289	9.23146									1502	4.06289			3.85259			5.88454			11.5555			9.24712			9.22786
1503	3.84224	5.88393	11.5562	4.06379	9.22927									1503	4.06379			3.85197			5.88362			11.556			9.24656			9.22676
1504	3.84132	5.88236	11.5569	4.06452	9.22717									1504	4.06452			3.85146			5.88287			11.5564			9.24611			9.22586
1505	3.84048	5.88074	11.5576	4.06532	9.22515									1505	4.06532			3.85091			5.88206			11.5568			9.24561			9.22488
1506	3.83966	5.87925	11.5581	4.06631	9.22315									1506	4.06631			3.85023			5.88105			11.5574			9.245			9.22366
1507	3.83888	5.87786	11.5583	4.06751	9.22117									1507	4.06751			3.84939			5.87982	K150a		11.5585			9.24465			9.22297
1508	3.83814	5.8767	11.5583	4.06876	9.2192									1508	4.06876			3.84852			5.87854	b0:	11.899	11.5584			9.24327			9.22025
1509	3.83743	5.87562	11.5581	4.07001	9.21728									1509	4.07001			3.84766			5.87727	b1:	-0.0837	11.5583			9.24191			9.21754
1510	3.83673	5.87448	11.558	4.07129	9.21536									1510	4.07129			3.84677			5.87596			11.5582			9.2405			9.21476
1511	3.83606	5.8732	11.5584	4.07273	9.21348									1511	4.07273			3.84577			5.87448	K150b!!!		11.5587			9.23936			9.2125
1512	3.83542	5.87207	11.5588	4.07425	9.21168									1512	4.07425			3.84472			5.87293	b0:	0	11.5594			9.2383			9.21039
1513	3.83475	5.8711	11.5593	4.07575	9.20992									1513	4.07575			3.84368			5.87139	b1:	5.2365	11.56			9.23725			9.20831
1514	3.83405	5.87005	11.5599	4.07726	9.20816									1514	4.07726			3.84263			5.86985	b2:	-0.5889	11.5607			9.2362			9.20622
1515	3.83335	5.86877	11.5606	4.07878	9.2064									1515	4.07878			3.84158			5.8683			11.5613			9.23513			9.2041
1516	3.83261	5.86752	11.5613	4.08037	9.20465									1516	4.08037			3.84047			5.86667			11.562			9.23401			9.20189
1517	3.83186	5.8665	11.5621	4.08186	9.20285									1517	4.08186			3.83945			5.86516			11.5627			9.23296			9.19982
1518	3.83113	5.86546	11.563	4.08319	9.20102									1518	4.08319			3.83853			5.8638			11.5632			9.23203			9.19797
1519	3.83041	5.86442	11.5637	4.08463	9.19916									1519	4.08463			3.83752			5.86232			11.5638			9.231			9.19594
1520	3.82972	5.86326	11.564	4.08608	9.1973									1520	4.08608			3.83652			5.86085			11.5645			9.22998			9.19392
1521	3.82907	5.86185	11.5641	4.0876	9.1954									1521	4.0876			3.83547			5.85929			11.5651			9.2289			9.19178
1522	3.82846	5.86034	11.5641	4.08941	9.19348									1522	4.08941			3.83422			5.85745	K151		11.5638			9.22608	K117		9.19423
1523	3.8279	5.85895	11.5641	4.09162	9.19161									1523	4.09162			3.83268			5.85518	b0:	0	11.5641			9.22396	b0:	1.5984	9.19249
1524	3.82743	5.85765	11.5643	4.09415	9.18981									1524	4.09415			3.83093			5.8526	b1:	5.5513	11.5643			9.22155	b1:	0.8233	9.1905
1525	3.82709	5.85628	11.5646	4.09668	9.18803									1525	4.09668			3.82917			5.85001	b2:	-0.666	11.5646			9.21911			9.1885
1526	3.82686	5.85503	11.5649	4.09918	9.18629									1526	4.09918			3.82744			5.84746			11.5648			9.21671			9.18652
1527	3.82671	5.85416	11.5651	4.10168	9.18465									1527	4.10168			3.82571			5.8449			11.565			9.2143			9.18453
1528	3.8266	5.85356	11.5654	4.10424	9.18309									1528	4.10424			3.82393			5.84228			11.5652			9.21182			9.18249
1529	3.82649	5.85293	11.566	4.10673	9.18161									1529	4.10673			3.82221			5.83974	K152		11.5668			9.21043			9.18134
1530	3.82632	5.85219	11.5667	4.10889	9.18015									1530	4.10889			3.82071			5.83753	b0:	0	11.5675			9.20874			9.17995
1531	3.8261	5.85132	11.5672	4.11075	9.17868									1531	4.11075			3.81942			5.83563	b1:	5.3044	11.5681			9.20728			9.17875
1532	3.82593	5.8503	11.5676	4.11236	9.17723									1532	4.11236			3.81831			5.83399	b2:	-0.6058	11.5686			9.20601			9.17771
1533	3.82587	5.84918	11.5681	4.1136	9.17581									1533	4.1136			3.81745			5.83272			11.569			9.20504			9.17691
1534	3.82586	5.84801	11.5686	4.11462	9.1744									1534	4.11462			3.81674			5.83168			11.5693			9.20423			9.17624
1535	3.82581	5.84686	11.5692	4.11551	9.173									1535	4.11551			3.81612			5.83077	K153		11.5702			9.20399	K118		9.1713
1536	3.82579	5.84591	11.5698	4.11625	9.17158									1536	4.11625			3.81561			5.83002	b0:	0	11.5708			9.20363	b0:	0	9.16861
1537	3.8259	5.84511	11.5704	4.11684	9.17013									1537	4.11684			3.8152			5.82941	b1:	4.9074	11.5712			9.20334	b1:	-5.5255	9.16642
1538	3.82601	5.84447	11.5707	4.11725	9.16863									1538	4.11725			3.81492			5.829	b2:	-0.5093	11.5715			9.20314	b2:	0.7086	9.16493
1539	3.82599	5.84396	11.5709	4.1175	9.16707									1539	4.1175			3.81474			5.82874			11.5716			9.20302			9.164
1540	3.8259	5.84354	11.5709	4.11768	9.16548									1540	4.11768			3.81462			5.82855			11.5718			9.20293			9.16335
1541	3.82573	5.84306	11.5707	4.11776	9.16388									1541	4.11776			3.81457			5.82848			11.5718			9.2029			9.16307
1542	3.82549	5.84232	11.5708	4.1177	9.16232									1542	4.1177			3.8146			5.82853			11.5718			9.20292			9.16327
1543	3.82518	5.84124	11.5712	4.11759	9.16079									1543	4.11759			3.81468			5.82864			11.5717			9.20297			9.16366
1544	3.82484	5.83992	11.5716	4.11758	9.15931									1544	4.11758			3.81469			5.82866			11.5717			9.20298	K119		9.16085
1545	3.82447	5.83843	11.5717	4.11773	9.15785									1545	4.11773			3.81458			5.8285			11.5718			9.20291	b0:	0	9.1604
1546	3.82403	5.83677	11.5717	4.11793	9.15638									1546	4.11793			3.81444			5.8283			11.572			9.20281	b1:	-4.0064	9.15981
1547	3.82348	5.83511	11.5715	4.11827	9.15497									1547	4.11827			3.81421			5.82795			11.5722			9.20265	b2:	0.5435	9.15882
1548	3.8228	5.83348	11.5714	4.11875	9.15363									1548	4.11875			3.81388			5.82747			11.5725			9.20241			9.15742
1549	3.82211	5.83193	11.5714	4.11914	9.15233									1549	4.11914			3.81361			5.82706			11.5728			9.20222			9.15626
1550	3.82145	5.8305	11.5716	4.11944	9.151									1550	4.11944			3.8134			5.82675			11.573			9.20207			9.15537
1551	3.82076	5.82912	11.5722	4.11993	9.14966									1551	4.11993			3.81306			5.82626			11.5734			9.20183			9.15395
1552	3.82003	5.82776	11.573	4.12064	9.14832									1552	4.12064			3.81257			5.82553			11.5739			9.20148			9.15185
1553	3.81926	5.82644	11.5739	4.12157	9.14692									1553	4.12157			3.81192			5.82458			11.5745			9.20103			9.14911
1554	3.81847	5.8252	11.5749	4.12267	9.14545									1554	4.12267			3.81116			5.82345			11.5753			9.20048			9.14587
1555	3.8177	5.82397	11.5761	4.12372	9.14395									1555	4.12372			3.81043			5.82239	K154		11.5767			9.20048			9.14586
1556	3.81686	5.82269	11.5775	4.12465	9.14236									1556	4.12465			3.80979			5.82144	b0:	0	11.5776			9.20022			9.1443
1557	3.81596	5.82129	11.5787	4.12546	9.14068									1557	4.12546			3.80923			5.8206	b1:	4.6288	11.5785			9.19999			9.14293
1558	3.81506	5.81991	11.5796	4.1262	9.1389									1558	4.1262			3.80871			5.81984	b2:	-0.4417	11.5792			9.19978			9.14167
1559	3.81423	5.81856	11.5804	4.1269	9.13706									1559	4.1269			3.80823			5.81913			11.5799			9.19959			9.1405
1560	3.81344	5.81711	11.5813	4.12778	9.13528									1560	4.12778			3.80762			5.81823			11.5807			9.19934			9.139
1561	3.81271	5.81574	11.5823	4.12873	9.13353									1561	4.12873			3.80696			5.81726			11.5817			9.19907			9.13739
1562	3.81201	5.81463	11.5831	4.12976	9.13174									1562	4.12976			3.80625			5.81621			11.5827			9.19878			9.13564
1563	3.81137	5.81358	11.5838	4.13088	9.12992									1563	4.13088			3.80547			5.81507			11.5838			9.19846			9.13373
1564	3.81073	5.81258	11.5844	4.13215	9.12818									1564	4.13215			3.80459			5.81377			11.585			9.1981	K120		9.12466
1565	3.81008	5.81162	11.5848	4.13351	9.12657									1565	4.13351			3.80365			5.81238	K155		11.5853			9.19692	b0:	0	9.12347
1566	3.80939	5.81057	11.5852	4.13495	9.12514									1566	4.13495			3.80265			5.81091	b0:	0	11.5855			9.19559	b1:	0.9727	9.12212
1567	3.80865	5.80944	11.5853	4.13641	9.12378									1567	4.13641			3.80164			5.80942	b1:	5.466	11.5857			9.19423	b2:	0.0021	9.12075
1568	3.8079	5.80809	11.5855	4.13788	9.12239									1568	4.13788			3.80062			5.80791	b2:	-0.6443	11.5859			9.19286			9.11937
1569	3.80709	5.80685	11.5856	4.13948	9.12101									1569	4.13948			3.79951			5.80628			11.5861			9.19137			9.11786
1570	3.80621	5.80569	11.586	4.14115	9.11972									1570	4.14115			3.79835			5.80457			11.5863			9.18981			9.11628
1571	3.8053	5.80455	11.5867	4.14263	9.11845									1571	4.14263			3.79732			5.80306	K156		11.5874			9.18909	K121		9.12011
1572	3.80439	5.80343	11.5878	4.14384	9.11717									1572	4.14384			3.79649			5.80182	b0:	0	11.5887			9.18881	b0:	0	9.11878
1573	3.80347	5.80226	11.5892	4.14506	9.1159									1573	4.14506			3.79564			5.80057	b1:	4.5366	11.59			9.18854	b1:	-2.8853	9.11743
1574	3.80251	5.80103	11.5908	4.14635	9.11461									1574	4.14635			3.79475			5.79926	b2:	-0.4199	11.5913			9.18824	b2:	0.422	9.11601
1575	3.80152	5.79976	11.5922	4.14757	9.11337									1575	4.14757			3.7939			5.79801			11.5926			9.18796			9.11465
1576	3.80054	5.7986	11.5936	4.14873	9.11212									1576	4.14873			3.7931			5.79683			11.5938			9.1877			9.11336
1577	3.79956	5.79753	11.595	4.14986	9.11086									1577	4.14986			3.79232			5.79568			11.595			9.18744			9.1121
1578	3.79858	5.79657	11.5963	4.151	9.10956									1578	4.151			3.79153			5.79451			11.5962			9.18718			9.11082
1579	3.79754	5.7956	11.5972	4.15209	9.10823									1579	4.15209			3.79077			5.79339			11.5974			9.18692			9.10959
1580	3.7965	5.79457	11.598	4.15306	9.107									1580	4.15306			3.7901			5.7924			11.5984			9.1867			9.10849
1581	3.79546	5.7934	11.5986	4.15397	9.10585									1581	4.15397			3.78947			5.79147			11.5993			9.18649			9.10746
1582	3.79447	5.79214	11.5994	4.15507	9.10468									1582	4.15507			3.78871			5.79035			11.6005			9.18623			9.10622
1583	3.79346	5.79091	11.6005	4.15598	9.10345									1583	4.15598			3.78807			5.78942			11.6014			9.18602		***	9.10517
1584	3.79241	5.78968	11.6016	4.1567	9.10218									1584	4.1567			3.78758			5.78869			11.6022			9.18585	K122		9.09884
1585	3.7913	5.7884	11.6028	4.15718	9.10084									1585	4.15718			3.78724			5.78819	K157		11.6028			9.18581	b0:	66.12	9.09907
1586	3.79014	5.78704	11.604	4.15757	9.09952									1586	4.15757			3.78697			5.78779	b0:	0	11.6035			9.18598	b1:	-6.2075	9.09802
1587	3.78891	5.78555	11.6051	4.15792	9.09824									1587	4.15792			3.78673			5.78744	b1:	3.6632	11.6042			9.18613			9.0971
1588	3.78761	5.784	11.6061	4.15831	9.09698									1588	4.15831			3.78646			5.78704	b2:	-0.2098	11.605			9.1863			9.09605
1589	3.78631	5.78241	11.6071	4.15874	9.09576									1589	4.15874			3.78616			5.7866			11.6058			9.18649			9.09489
1590	3.78504	5.78071	11.608	4.15934	9.09456									1590	4.15934			3.78574			5.78598			11.6069			9.18674			9.09329
1591	3.78382	5.77899	11.6089	4.15998	9.09338									1591	4.15998			3.7853			5.78534			11.6082			9.18702			9.09159
1592	3.78268	5.7773	11.6098	4.16054	9.09223									1592	4.16054			3.78491			5.78476			11.6092			9.18726			9.09008
1593	3.78161	5.77565	11.6106	4.1611	9.09109									1593	4.1611			3.78453			5.78419			11.6103			9.1875			9.08859
1594	3.78059	5.77399	11.6111	4.16159	9.08991									1594	4.16159			3.78419			5.78369	K158		11.611			9.18749			9.08865
1595	3.77956	5.77236	11.6113	4.16208	9.08868									1595	4.16208			3.78385			5.78319	b0:	0	11.6112			9.18719	K123		9.08524
1596	3.77851	5.77081	11.6118	4.16286	9.08739									1596	4.16286			3.7833			5.78239	b1:	5.0402	11.6116			9.1867	b0:	0	9.08417
1597	3.77752	5.76951	11.6124	4.16379	9.08608									1597	4.16379			3.78266			5.78144	b2:	-0.5407	11.6121			9.18612	b1:	-0.2137	9.0829
1598	3.77662	5.7683	11.6131	4.16448	9.08487									1598	4.16448			3.78218			5.78073			11.6125			9.18569	b2:	0.1309	9.08195
1599	3.77576	5.76705	11.6137	4.16509	9.0838									1599	4.16509			3.78176			5.78011			11.6128			9.18531			9.08112
1600	3.77492	5.76581	11.6142	4.16589	9.08272									1600	4.16589			3.7812			5.77929			11.6133			9.18481			9.08003
1601	3.77408	5.76457	11.6146	4.16699	9.0816									1601	4.16699			3.78044			5.77816			11.6139			9.18412			9.07852
1602	3.77326	5.76345	11.6152	4.1682	9.0805									1602	4.1682			3.77961			5.77694			11.6145			9.18337			9.07687
1603	3.77246	5.76252	11.6158	4.16945	9.07951									1603	4.16945			3.77874			5.77566			11.6152			9.18259	K124		9.08083
1604	3.77168	5.76172	11.6163	4.17056	9.07861									1604	4.17056			3.77796			5.77452			11.6158			9.18189	b0:	0	9.08006
1605	3.7709	5.76096	11.6168	4.17162	9.07778									1605	4.17162			3.77723			5.77344			11.6163			9.18122	b1:	0.8723	9.07932
1606	3.77013	5.76017	11.6174	4.17288	9.07701									1606	4.17288			3.77636			5.77215			11.617			9.18043	b2:	0.0127	9.07845
1607	3.76941	5.75939	11.6181	4.17416	9.07622									1607	4.17416			3.77547			5.77084			11.6177			9.17962			9.07756
1608	3.76866	5.75863	11.6187	4.17544	9.07537									1608	4.17544			3.77459			5.76953			11.6183			9.17881	K125		9.07473
1609	3.76779	5.75794	11.6193	4.17699	9.07445									1609	4.17699			3.77351			5.76796			11.6191			9.17784	b0:	5.3261	9.07433
1610	3.76688	5.7573	11.6196	4.17889	9.07352									1610	4.17889			3.7722			5.76601	K159		11.6196			9.17619	b1:	0.4084	9.07366
1611	3.76593	5.75664	11.6199	4.18119	9.07264									1611	4.18119			3.7706			5.76366	b0:	0	11.62			9.17418			9.07284
1612	3.76496	5.7559	11.6203	4.18375	9.07178									1612	4.18375			3.76883			5.76104	b1:	5.3493	11.6206			9.17194			9.07192
1613	3.76388	5.75508	11.6209	4.18637	9.07097									1613	4.18637			3.76701			5.75837	b2:	-0.6147	11.6211			9.16965			9.07098
1614	3.76272	5.75411	11.6217	4.18907	9.07016									1614	4.18907			3.76514			5.75561			11.6216			9.16727			9.07001
1615	3.76158	5.75321	11.6222	4.19193	9.06935									1615	4.19193			3.76315			5.75268			11.6222			9.16475			9.06898
1616	3.76046	5.75234	11.6226	4.19485	9.06854									1616	4.19485			3.76113			5.7497			11.6228			9.16216			9.06793
1617	3.75941	5.75143	11.6229	4.19759	9.06765									1617	4.19759			3.75923			5.7469	K160		11.6231			9.15961			9.06689
1618	3.75848	5.75042	11.6229	4.20008	9.06676									1618	4.20008			3.75751			5.74436	b0:	12.011	11.6229			9.15687			9.06577
1619	3.75761	5.7491	11.6227	4.2021	9.06582									1619	4.2021			3.75611			5.74229	b1:	-0.0924	11.6227			9.15464			9.06485
1620	3.75666	5.7475	11.6224	4.20384	9.06488									1620	4.20384			3.7549			5.74051			11.6226			9.15272			9.06407
1621	3.75569	5.74574	11.6222	4.20551	9.06395									1621	4.20551			3.75375			5.73881			11.6224			9.15088			9.06332
1622	3.75468	5.74385	11.6222	4.20717	9.06303									1622	4.20717			3.7526			5.73712			11.6223			9.14905			9.06257
1623	3.75363	5.7419	11.6222	4.20862	9.06209									1623	4.20862			3.75159			5.73563			11.6221			9.14744			9.06192
1624	3.75253	5.74004	11.622	4.20993	9.06115									1624	4.20993			3.75068			5.73429	K161		11.6216			9.14573			9.06122
1625	3.75138	5.73813	11.6214	4.21104	9.06022									1625	4.21104			3.74991			5.73316	b0:	14.697	11.6208			9.14397			9.0605
1626	3.7502	5.73623	11.6207	4.2117	9.05933									1626	4.2117			3.74945			5.73248	b1:	-0.7305	11.6204			9.14292			9.06007
1627	3.74901	5.73434	11.6199	4.21194	9.05839									1627	4.21194			3.74929			5.73224	K162		11.6225			9.14434	K126		9.05757
1628	3.74779	5.73269	11.6189	4.2121	9.05733									1628	4.2121			3.74918			5.73207	b0:	61.294	11.6207			9.14275	b0:	6.2274	9.05708
1629	3.74652	5.73129	11.6176	4.21224	9.05621									1629	4.21224			3.74908			5.73194	b1:	-11.793	11.6191			9.14141	b1:	0.3095	9.05667
1630	3.74524	5.72993	11.6161	4.21232	9.0551									1630	4.21232			3.74903			5.73185			11.6181			9.14059			9.05641
1631	3.74398	5.72868	11.6145	4.21239	9.05395									1631	4.21239	K129		3.74601			5.73178			11.6173			9.13352			9.05422
1632	3.7427	5.72754	11.6128	4.21229	9.05281									1632	4.21229	b0:	0	3.74462			5.73188	K163		11.6123			9.12669			9.05211
1633	3.74143	5.72636	11.611	4.21216	9.05182									1633	4.21216	b1:	-11.766	3.74283			5.73202	b0:	0	11.61			9.12107			9.05037
1634	3.74022	5.72533	11.6092	4.21209	9.05087									1634	4.21209	b2:	3.0043	3.74192			5.73209	b1:	-11.803	11.6089			9.11819			9.04948
1635	3.73906	5.7245	11.6076	4.21209	9.04995									1635	4.21209			3.74192			5.73209	b2:	3.4565	11.6089			9.11821			9.04949
1636	3.73798	5.72359	11.6062	4.21209	9.04892									1636	4.21209			3.74193			5.73209			11.6089			9.11824			9.0495
1637	3.73705	5.72247	11.605	4.2121	9.04776									1637	4.2121			3.7421			5.73207	K164		11.605			9.11568			9.0487
1638	3.73626	5.72132	11.6038	4.21198	9.04653									1638	4.21198			3.74051			5.73219	b0:	0	11.6041			9.1115			9.04741
1639	3.73546	5.72025	11.6027	4.21178	9.04523									1639	4.21178			3.73771			5.73241	b1:	-2.5445	11.6024			9.10415			9.04513
1640	3.73468	5.71902	11.6017	4.21168	9.04403									1640	4.21168			3.73633			5.73251	b2:	1.2582	11.6016			9.10053			9.04401		0
1641	3.73395	5.71762	11.6008	4.21163	8.98929									1641	4.21163	K130		3.73324	K147		5.71678			11.6012			9.10055	K127		8.98843
1642	3.73322	5.71624	11.6	4.21174	8.9887									1642	4.21174	b0:	7.637	3.73314	b0:	11.99	5.71661	K165		11.5999			9.09938	b0:	6.5695	8.98812
1643	3.73243	5.71508	11.5992	4.21219	8.98811									1643	4.21219	b1:	-0.9269	3.73273	b1:	-1.4895	5.71595	b0:	16.758	11.5993			9.09838	b1:	0.2658	8.98785
1644	3.73166	5.71407	11.5985	4.2129	8.98749									1644	4.2129			3.73206			5.71489	b1:	-1.2247	11.5985			9.09676			8.98742
1645	3.73095	5.71307	11.5977	4.2137	8.98685									1645	4.2137			3.73132			5.71369			11.5975			9.09495			8.98694
1646	3.73019	5.71191	11.5967	4.21456	8.9862									1646	4.21456			3.73052			5.71241			11.5964			9.09301			8.98642
1647	3.72944	5.71078	11.5956	4.21549	8.98557									1647	4.21549			3.72966			5.71103			11.5953			9.0909			8.98586
1648	3.72872	5.70957	11.5943	4.21634	8.98503									1648	4.21634			3.72887			5.70976			11.5942			9.08898			8.98535
1649	3.72802	5.7083	11.593	4.21725	8.98458									1649	4.21725			3.72803			5.70841			11.5931			9.08693			8.98481
1650	3.7273	5.70717	11.5917	4.21838	8.9842									1650	4.21838			3.72698	K148		5.70742	K166		11.5912			9.08367			8.98394
1651	3.72659	5.70616	11.5902	4.21971	8.98392									1651	4.21971	K131		3.72693	b0:	7.9246	5.70672	b0:	14.372	11.5904			9.08321			8.98382
1652	3.72594	5.70524	11.5888	4.2214	8.98367									1652	4.2214	b0:	4.7	3.72654	b1:	-0.5256	5.70583	b1:	-0.6592	11.5893			9.08192			8.98347
1653	3.72538	5.70443	11.5874	4.22355	8.9834									1653	4.22355	b1:	-0.2306	3.72605			5.7047			11.5878			9.08028			8.98304
1654	3.72495	5.70367	11.5859	4.22579	8.98306									1654	4.22579			3.72553			5.70353			11.5864			9.07856			8.98258
1655	3.72466	5.70279	11.5845	4.22795	8.98267									1655	4.22795			3.72503			5.70239			11.5849			9.07691			8.98214
1656	3.72443	5.70188	11.5833	4.23014	8.98227									1656	4.23014			3.72453			5.70124			11.5835			9.07524			8.9817
1657	3.72415	5.70083	11.5821	4.23225	8.98187									1657	4.23225			3.72404			5.70013			11.5821			9.07362			8.98127
1658	3.72385	5.69967	11.5808	4.23416	8.98152									1658	4.23416			3.7236			5.69912			11.5808			9.07216			8.98088
1659	3.72356	5.69863	11.5796	4.23587	8.98116									1659	4.23587			3.72321			5.69822			11.5797			9.07085			8.98053
1660	3.7232	5.69769	11.5784	4.23738	8.98075									1660	4.23738			3.72286			5.69743			11.5787			9.0697			8.98023
1661	3.72276	5.69673	11.5776	4.23893	8.98028									1661	4.23893			3.7225			5.69662			11.5777			9.06851			8.97991
1662	3.72232	5.69575	11.5772	4.24059	8.97976									1662	4.24059			3.72212			5.69575	K167		11.5772			9.06772			8.9797
1663	3.72184	5.69475	11.577	4.24236	8.97922									1663	4.24236			3.72171			5.69482	b0:	11.813	11.5771			9.06718			8.97956
1664	3.72137	5.69384	11.577	4.24421	8.97864									1664	4.24421			3.72129			5.69384	b1:	-0.0556	11.577			9.06661		***	8.97941
1665	3.72094	5.69294	11.5771	4.24598	8.97806									1665	4.24598			3.72088			5.69291	K168		11.5774			9.06642	K128		8.97585
1666	3.72052	5.692	11.5774	4.24748	8.9775									1666	4.24748			3.72053			5.69212	b0:	0	11.578			9.0665	b0:	0	8.97507
1667	3.72013	5.69119	11.5779	4.24862	8.9769									1667	4.24862			3.72027			5.69153	b1:	5.0437	11.5785			9.06656	b1:	12.372	8.97449
1668	3.71976	5.69045	11.5786	4.24945	8.97625									1668	4.24945			3.72008			5.69109	b2:	-0.5457	11.5788			9.0666	b2:	-1.2554	8.97407
1669	3.71948	5.68963	11.5792	4.25001	8.97561									1669	4.25001			3.71995	K149		5.68984	K169		11.5785			9.06665	K129		8.97567
1670	3.71925	5.68871	11.58	4.25057	8.97501									1670	4.25057			3.71982	b0:	13.56	5.68879	b0:	0	11.5795			9.06762	b0:	14.15	8.97511
1671	3.71897	5.68767	11.5808	4.25123	8.97444									1671	4.25123			3.71967	b1:	-1.8518	5.68758	b1:	3.6228	11.5807			9.06874	b1:	-0.5707	8.97447
1672	3.71861	5.68673	11.5815	4.25172	8.97391									1672	4.25172			3.71955			5.68666	b2:	-0.2114	11.5816			9.06959			8.97398
1673	3.71819	5.68594	11.5824	4.25207	8.97344									1673	4.25207	K132		3.7174			5.68601			11.5823			9.06576	K130		8.9717
1674	3.71776	5.68524	11.5832	4.25233	8.97298									1674	4.25233	b0:	8.535	3.71711			5.68553			11.5827			9.06571	b0:	6.5457	8.97168
1675	3.71731	5.68444	11.5838	4.25246	8.97255									1675	4.25246	b1:	-1.133	3.71696	K150		5.6833			11.583			9.06656	b1:	0.2676	8.97191
1676	3.7168	5.68347	11.584	4.25266	8.9721									1676	4.25266			3.71674	b0:	15.788	5.68283			11.5833			9.06656			8.97191
1677	3.71627	5.68238	11.5839	4.25298	8.97162									1677	4.25298			3.71637	b1:	-2.3762	5.68207	K170		11.5836			9.06633			8.97185
1678	3.71569	5.68108	11.5838	4.25343	8.97113									1678	4.25343			3.71587			5.68101	b0:	0	11.584			9.06604			8.97177
1679	3.71505	5.67955	11.5838	4.25402	8.97067									1679	4.25402			3.7152			5.6796	b1:	4.5082	11.5846			9.06565			8.97167
1680	3.7144	5.678	11.5838	4.2548	8.97023									1680	4.2548			3.71431			5.67773	b2:	-0.4196	11.5853			9.06513			8.97153
1681	3.71377	5.67659	11.5837	4.25556	8.96981									1681	4.25556			3.71345			5.67594			11.586			9.06463			8.97139
1682	3.71312	5.67536	11.5834	4.25611	8.96945									1682	4.25611			3.71283			5.67463	K171		11.5845			9.06273			8.97089
1683	3.71234	5.67419	11.5828	4.25657	8.96915									1683	4.25657			3.7123			5.67353	b0:	17.804	11.5839			9.06157			8.97058
1684	3.71154	5.67299	11.582	4.25704	8.96888									1684	4.25704			3.71177			5.67242	b1:	-1.4613	11.5832			9.06041			8.97027
1685	3.7108	5.67171	11.5812	4.25748	8.96862									1685	4.25748			3.71127			5.67137			11.5825			9.0593			8.96997
1686	3.71015	5.67042	11.5804	4.25793	8.96836									1686	4.25793			3.71077	K151		5.66995			11.5819			9.05835			8.96971
1687	3.70956	5.66932	11.5796	4.25842	8.9681									1687	4.25842			3.71021	b0:	11.31	5.66929			11.5812			9.05689			8.96932
1688	3.70893	5.66843	11.579	4.25904	8.96783									1688	4.25904			3.70951	b1:	-1.3246	5.66848			11.5803			9.05508			8.96884
1689	3.70819	5.66757	11.5785	4.25977	8.96754									1689	4.25977			3.70868			5.66751			11.5792			9.05292			8.96826
1690	3.70741	5.6665	11.5779	4.26055	8.96722									1690	4.26055			3.7078			5.66648			11.5781			9.05061			8.96764
1691	3.70656	5.66545	11.577	4.26135	8.96686									1691	4.26135			3.70689			5.66541			11.5769			9.04823			8.96701
1692	3.70559	5.66439	11.5759	4.26232	8.96649									1692	4.26232			3.70579			5.66412			11.5755			9.04536			8.96624
1693	3.70456	5.66319	11.5747	4.26351	8.96607									1693	4.26351			3.70444			5.66255			11.5737			9.04185			8.9653
1694	3.7035	5.66206	11.5734	4.26459	8.9656									1694	4.26459			3.70322			5.66112			11.5722			9.03866			8.96445
1695	3.70245	5.66096	11.5723	4.26553	8.96512									1695	4.26553			3.70215			5.65988			11.5708			9.03589			8.9637
1696	3.70145	5.65973	11.5712	4.26651	8.96462									1696	4.26651			3.70104			5.65858			11.5693			9.03299			8.96293
1697	3.7005	5.65831	11.57	4.26739	8.9641									1697	4.26739			3.70004			5.65741			11.5681			9.03038			8.96223
1698	3.69957	5.65679	11.5688	4.26804	8.96356									1698	4.26804			3.69931			5.65655			11.5671			9.02846			8.96172
1699	3.69861	5.65536	11.5674	4.26861	8.96301									1699	4.26861			3.69866			5.6558			11.5663			9.02678			8.96127
1700	3.6976	5.65405	11.5661	4.26916	8.96246									1700	4.26916	K133		3.69649		**	5.65507			11.5655			9.02183			8.95994
1701	3.69651	5.65283	11.5648	4.26944	8.95945									1701	4.26944	b0:	37.171	3.6943	K152		5.65089			11.5651			9.01868			8.9591
1702	3.69533	5.65167	11.5636	4.26962	8.95894									1702	4.26962	b1:	-7.841	3.69291	b0:	41.869	5.64939			11.5648			9.01617			8.95843
1703	3.69406	5.65048	11.5628	4.26976	8.95846									1703	4.26976			3.69183	b1:	-8.4831	5.64822			11.5646			9.01423			8.95791
1704	3.69274	5.64908	11.5624	4.26979	8.958									1704	4.26979			3.69159			5.64795			11.5646			9.01378			8.95779
1705	3.69146	5.64777	11.5622	4.26978	8.9576									1705	4.26978			3.69168			5.64805			11.5646			9.01395			8.95783
1706	3.69023	5.64653	11.5621	4.2698	8.95725									1706	4.2698			3.69148		*	5.64784			11.5645			9.01359			8.95774
1707	3.68903	5.64537	11.562	4.26992	8.95695									1707	4.26992			3.69056	K153		5.645			11.5644			9.01274			8.95751
1708	3.68788	5.64416	11.5619	4.27009	8.95669									1708	4.27009			3.6892	b0:	27.08	5.64413			11.5641			9.01003			8.95678
1709	3.68674	5.64273	11.5618	4.27033	8.9564									1709	4.27033			3.6873	b1:	-5.02	5.64292			11.5638			9.00623			8.95577
1710	3.68566	5.64125	11.5618	4.27064	8.95595									1710	4.27064			3.68494			5.64141	K172		11.5622			9.00068			8.95428
1711	3.68468	5.63977	11.5616	4.27103	8.95539									1711	4.27103			3.68186			5.63944	b0:	13.408	11.5621			8.99483			8.95272
1712	3.68385	5.63828	11.5615	4.27148	8.95478									1712	4.27148	K134		3.68373	K154		5.63779	b1:	-0.4322	11.5619			8.9994			8.95394
1713	3.6832	5.63683	11.5613	4.27217	8.95414									1713	4.27217	b0:	5.1292	3.6835	b0:	10.55	5.637			11.5616			8.99902			8.95384
1714	3.68267	5.63536	11.561	4.27318	8.95353									1714	4.27318	b1:	-0.3384	3.68316	b1:	-1.15	5.63584			11.5611			8.99847			8.95369
1715	3.68226	5.63377	11.5606	4.27452	8.95297									1715	4.27452			3.6827			5.6343			11.5606			8.99774			8.95349
1716	3.68189	5.63219	11.56	4.27602	8.95244									1716	4.27602			3.68219			5.63258			11.5599			8.99692			8.95327
1717	3.68148	5.63069	11.5592	4.27758	8.95194									1717	4.27758			3.68167			5.63079			11.5592			8.99606			8.95305
1718	3.68107	5.62914	11.5583	4.27903	8.95145									1718	4.27903			3.68118			5.62911			11.5586			8.99527			8.95283
1719	3.68069	5.62764	11.5572	4.28057	8.9509									1719	4.28057			3.68065			5.62734			11.5579			8.99443			8.95261
1720	3.68023	5.62627	11.5558	4.28214	8.9503									1720	4.28214			3.68013			5.62554	K173		11.5564			8.99292			8.9522
1721	3.67967	5.62489	11.5542	4.28351	8.94969									1721	4.28351			3.67966			5.62397	b0:	20.414	11.5536			8.99045			8.95155
1722	3.67905	5.62347	11.5524	4.28453	8.94911									1722	4.28453			3.67932			5.62279	b1:	-2.0685	11.5515			8.98862			8.95105
1723	3.67837	5.62207	11.5507	4.28522	8.9485									1723	4.28522			3.67908			5.622			11.55			8.98738			8.95072
1724	3.67765	5.62066	11.5491	4.28583	8.95141									1724	4.28583	K135		3.67797			5.62129			11.5488			8.98434	K131		8.95125
1725	3.67685	5.6192	11.5477	4.28635	8.95146									1725	4.28635	b0:	15.323	3.67655		**	5.62069			11.5477			8.98075	b0:	9.2118	8.95136
1726	3.67597	5.61784	11.5466	4.2866	8.9515									1726	4.2866	b1:	-2.7171	3.67587	K155		5.61892			11.5472			8.97967	b1:	-0.029	8.95139
1727	3.67503	5.61656	11.5457	4.2867	8.95155									1727	4.2867		***	3.67562	b0:	52.12	5.61791	K174		11.5463			8.97893			8.95141
1728	3.67416	5.61548	11.545	4.28684	8.9516									1728	4.28684	K136!!!		3.67478	b1:	-10.848	5.61639	b0:	33.877	11.5456			8.97726			8.95146
1729	3.67333	5.61443	11.5446	4.2869	8.95163									1729	4.2869	b0:	0	3.67494			5.61572	b1:	-5.2093	11.5453			8.97765			8.95145
1730	3.67254	5.61335	11.5444	4.28682	8.95167									1730	4.28682	b1:	-0.87954	3.67474	K156		5.61332	K175		11.5435			8.97695	K132		8.9512
1731	3.67169	5.61223	11.5442	4.28663	8.95118									1731	4.28663	b2:	0.405139	3.67425	b0:	0	5.61265	b0:	0	11.5434			8.97611	b0:	7.4341	8.95106
1732	3.67078	5.61131	11.544	4.28639	8.95075									1732	4.28639	b3:	0	3.67361	b1:	-0.8747	5.6118	b1:	4.9498	11.5433			8.97505	b1:	0.169	8.95088
1733	3.66981	5.61046	11.5439	4.28602	8.95029									1733	4.28602			3.67266	b2:	0.5095	5.61052	b2:	-0.5265	11.5432			8.97346			8.95061
1734	3.66878	5.60957	11.5437	4.28545	8.94982									1734	4.28545		0	3.67119	K157		5.60858			11.5429			8.97099			8.9502
1735	3.66768	5.60872	11.5434	4.28487	8.94935									1735	4.28487		-0.87954	3.66969	b0:	0	5.60773			11.5427			8.96794			8.94968
1736	3.66658	5.60786	11.5429	4.2843	8.94891									1736	4.2843		0.405139	3.6682	b1:	1.1579	5.60689			11.5424			8.96494			8.94917
1737	3.66547	5.60702	11.5425	4.28366	8.94847									1737	4.28366		0	3.66655	b2:	0.0352	5.60597			11.5421			8.96161			8.94861
1738	3.66429	5.60601	11.5422	4.28291	8.94802									1738	4.28291			3.6646			5.60487			11.5418			8.95767			8.94795
1739	3.66306	5.60475	11.5421	4.28218	8.94756									1739	4.28218		0	3.6627			5.6038			11.5415			8.95383			8.9473
1740	3.66177	5.60342	11.5419	4.28142	8.94954									1740	4.28142		-379.674	3.66074			5.60269			11.5411			8.94987	K133		8.94952
1741	3.66046	5.60218	11.5417	4.28064	8.94837									1741	4.28064		177.48	3.65872			5.60156			11.5408			8.94579	b0:	6.0963	8.94822
1742	3.65915	5.60098	11.5413	4.27984	8.94722									1742	4.27984		-20.6942	3.65664			5.60038			11.5404			8.94157	b1:	0.3188	8.94687
1743	3.6579	5.5999	11.5408	4.27903	8.94607									1743	4.27903			3.65456			5.59921			11.5401			8.93738			8.94554
1744	3.65669	5.59898	11.5406	4.27826	8.94493									1744	4.27826			3.65257			5.59809	K176		11.5397			8.93332			8.94424
1745	3.65554	5.59826	11.5408	4.27774	8.94385									1745	4.27774			3.65123			5.59733	b0:	17.436	11.5404			8.93132			8.94361
1746	3.65438	5.59769	11.5412	4.27726	8.94286									1746	4.27726			3.64997			5.59662	b1:	-1.3782	11.5411			8.92945			8.94301
1747	3.65317	5.59721	11.5418	4.27682	8.94192									1747	4.27682			3.64885			5.59599			11.5417			8.92779	K134		8.94175
1748	3.6519	5.59677	11.5423	4.27663	8.941									1748	4.27663			3.64835			5.5957			11.5419			8.92705	b0:	2.37	8.9412
1749	3.65053	5.59621	11.5429	4.27647	8.94011									1749	4.27647			3.64794	K158		5.59623			11.5422			8.92611	b1:	0.7361	8.94051
1750	3.64913	5.59539	11.5435	4.27612	8.93926									1750	4.27612			3.64703	b0:	0	5.59542			11.5426			8.92489			8.93961
1751	3.64771	5.59436	11.5442	4.27566	8.93849									1751	4.27566			3.64583	b1:	0.334	5.59437			11.5433			8.92328			8.93843
1752	3.64625	5.59323	11.5449	4.27513	8.93774									1752	4.27513			3.64446	b2:	0.2279	5.59316			11.544			8.92144			8.93707
1753	3.64481	5.5921	11.5454	4.27452	8.93695									1753	4.27452			3.6429			5.59177			11.5449			8.91934			8.93552
1754	3.64341	5.59093	11.546	4.27392	8.93614									1754	4.27392			3.64135			5.5904			11.5457			8.91726			8.93399
1755	3.642	5.58964	11.5465	4.27333	8.93533									1755	4.27333			3.63983			5.58906			11.5465			8.91522			8.93249
1756	3.64051	5.58818	11.5469	4.27288	8.93448									1756	4.27288			3.63865			5.58802			11.5471			8.91364			8.93133
1757	3.63895	5.58645	11.5473	4.27247	8.93357									1757	4.27247			3.63758			5.58708			11.5477			8.9122			8.93027
1758	3.63741	5.58458	11.5477	4.27224	8.93264									1758	4.27224			3.637	K159		5.58338			11.548			8.91281			8.93072
1759	3.63588	5.58253	11.5481	4.27219	8.93167									1759	4.27219			3.63688	b0:	0	5.58315			11.5481			8.91271			8.93065
1760	3.63439	5.58052	11.5487	4.2721	8.9307									1760	4.2721			3.63663	b1:	-2.439	5.58267			11.5482			8.9125			8.93049
1761	3.63288	5.57841	11.5495	4.27171	8.92977									1761	4.27171			3.63563	b2:	0.8768	5.58071			11.5487			8.91163			8.92985
1762	3.63133	5.57614	11.5503	4.27104	8.92882									1762	4.27104			3.63392			5.57735			11.5496			8.91014			8.92875
1763	3.62973	5.57389	11.5511	4.27035	8.92784									1763	4.27035			3.63213			5.57385			11.5506			8.90858			8.92761
1764	3.62812	5.57161	11.552	4.26995	8.92694									1764	4.26995			3.6311			5.57184			11.5512			8.90768			8.92695
1765	3.62654	5.56932	11.553	4.26958	8.92606									1765	4.26958			3.63014			5.56996			11.5517			8.90685			8.92633
1766	3.62496	5.56699	11.5541	4.2693	8.92522									1766	4.2693			3.62941		***	5.56853			11.5521			8.90622			8.92586
1767	3.62343	5.56458	11.5555	4.26919	8.92438									1767	4.26919	K137		3.6207	K160		5.56253			11.5522			8.89033	K135		8.91635
1768	3.62194	5.56225	11.5571	4.26922	8.92348									1768	4.26922	b0:	48.571	3.62041	b0:	89.926	5.562	K177		11.5593			8.8954	b0:	0	8.92504
1769	3.62038	5.55994	11.5587	4.26937	8.92244									1769	4.26937	b1:	-10.529	3.61876	b1:	-19.761	5.5589	b0:	0	11.5611			8.89458	b1:	0.2917	8.92363
1770	3.61875	5.55757	11.5603	4.26951	8.92132									1770	4.26951			3.6173			5.55615	b1:	-5.7954	11.5626			8.89384	b2:	0.08	8.92237
1771	3.61705	5.55537	11.562	4.26966	8.92012									1771	4.26966			3.61579			5.55332	b2:	1.9917	11.5643			8.89309			8.92108
1772	3.61529	5.5532	11.5638	4.26968	8.91893									1772	4.26968			3.61556			5.55289			11.5645			8.89297			8.92088
1773	3.6135	5.55105	11.5656	4.26964	8.91789									1773	4.26964			3.61596	K161		5.54918			11.5641			8.89514	K136		8.91704
1774	3.61169	5.54901	11.5674	4.26968	8.91698									1774	4.26968			3.61556	b0:	41.228	5.54886			11.5645			8.89475	b0:	5.8838	8.91691
1775	3.60987	5.54699	11.5691	4.26987	8.9162									1775	4.26987			3.61351	b1:	-8.3564	5.54724			11.5667			8.89275	b1:	0.341	8.91623
1776	3.60808	5.54503	11.5709	4.27009	8.91545									1776	4.27009			3.61122			5.54541			11.5691			8.89051			8.91546
1777	3.6063	5.54312	11.573	4.27042	8.91459									1777	4.27042			3.60778			5.54269			11.5728			8.88715			8.91432
1778	3.60449	5.54118	11.5753	4.27074	8.91367									1778	4.27074			3.60436			5.53998			11.5764			8.88381			8.91318
1779	3.60269	5.53922	11.5775	4.27098	8.91278									1779	4.27098			3.60188			5.53801			11.5791			8.88139			8.91235
1780	3.60086	5.53733	11.5798	4.27117	8.91178									1780	4.27117			3.59983			5.53638			11.5813			8.87939			8.91167
1781	3.59904	5.53545	11.5823	4.27136	8.9229									1781	4.27136			3.59787			5.53482			11.5833			8.87747	K137		8.91087
1782	3.59725	5.5336	11.5849	4.27146	8.91985									1782	4.27146	K138		3.59588			5.53397			11.5845			8.87446	b0:	0	8.90528
1783	3.59551	5.53172	11.5874	4.27138	8.91643									1783	4.27138	b0:	0	3.59538	K162		5.53116	K178		11.589			8.87811	b1:	0.1533	8.91204
1784	3.5938	5.52996	11.59	4.27124	8.91305									1784	4.27124	b1:	-4.515	3.5945	b0:	0	5.53033	b0:	43.398	11.5901			8.87739	b2:	0.0958	8.91071
1785	3.59207	5.52838	11.5924	4.27101	8.90969									1785	4.27101	b2:	1.2541	3.59309	b1:	-3.2071	5.52902	b1:	-7.447	11.5918			8.87625			8.9086
1786	3.59038	5.52676	11.5947	4.27077	8.90645									1786	4.27077			3.59162	b2:	1.054	5.52764			11.5936			8.87505			8.90638
1787	3.58869	5.52514	11.5968	4.27057	8.90338									1787	4.27057			3.59038			5.52648			11.595			8.87405			8.90452
1788	3.58699	5.52351	11.599	4.27025	8.90042									1788	4.27025			3.58838			5.52461			11.5974			8.87243			8.90152
1789	3.5853	5.52167	11.6012	4.26984	8.89758									1789	4.26984			3.58582			5.52222			11.6005			8.87036			8.89768
1790	3.58361	5.51984	11.6034	4.26941	8.89498									1790	4.26941			3.58317			5.51974			11.6037			8.86821			8.8937
1791	3.58194	5.51809	11.6055	4.26907	8.89252									1791	4.26907			3.58105			5.51775			11.6063			8.86649			8.89052
1792	3.5803	5.51647	11.6076	4.26882	8.89024									1792	4.26882			3.5795			5.51631			11.6081			8.86524			8.8882
1793	3.57874	5.51489	11.6095	4.26856	8.88824									1793	4.26856			3.57794			5.51484			11.61			8.86397			8.88585
1794	3.57721	5.51316	11.6111	4.26836	8.88639									1794	4.26836			3.57669			5.51368			11.6115			8.86297			8.88399
1795	3.57567	5.51123	11.6125	4.26822	8.88464									1795	4.26822			3.57579			5.51284			11.6126			8.86224			8.88264
1796	3.5742	5.50921	11.6138	4.26816	8.88302									1796	4.26816			3.57546	b0:	0	5.50997			11.613			8.8631			8.88423
1797	3.57279	5.50723	11.615	4.26819	8.88155									1797	4.26819			3.57561	b1:	-4.0831	5.51013			11.6128			8.86321			8.88444
1798	3.5714	5.50545	11.6159	4.26818	8.88019									1798	4.26818	K139		3.57092	b2:	1.2591	5.51007	K179		11.6155			8.85525	K138		8.87881
1799	3.57008	5.50369	11.6168	4.26828	8.87905									1799	4.26828	b0:	61.17	3.56961	K164		5.50292	b0:	0	11.616			8.856	b0:	1.7583	8.87941
1800	3.56876	5.50175	11.6174	4.26838	8.87806									1800	4.26838	b1:	-13.495	3.56827	b0:	41.219	5.50209	b1:	0.0585	11.6166			8.85391	b1:	0.8041	8.87773
1801	3.56741	5.49974	11.618	4.26855	8.87715									1801	4.26855	K140		3.56744	b1:	-8.3678	5.50061	b2:	0.6239	11.6175			8.8535			8.8774
1802	3.56601	5.49786	11.6183	4.26884	8.87617									1802	4.26884	b0:	27.339	3.56584			5.49822	K180		11.6191			8.85236			8.87648
1803	3.56461	5.49602	11.6186	4.2691	8.87508									1803	4.2691	b1:	-5.569	3.56439			5.49604	b0:	0	11.6193			8.85038			8.87489
1804	3.56322	5.49411	11.6188	4.26935	8.87375									1804	4.26935			3.56299			5.49393	b1:	4.6219	11.6195			8.84846			8.87335
1805	3.56184	5.49219	11.6189	4.26954	8.87235									1805	4.26954			3.56191			5.49231	b2:	-0.4451	11.6197			8.84699			8.87217
1806	3.56048	5.49033	11.619	4.26982	8.87102									1806	4.26982			3.56039	K165		5.48928	b3:	0	11.6199			8.84525			8.87077
1807	3.55909	5.48849	11.619	4.27016	8.86963									1807	4.27016	K141		3.55798	b0:	20.797	5.48805			11.6202			8.84086	K139		8.86967
1808	3.55771	5.4866	11.619	4.27048	8.86816									1808	4.27048	b0:	14.3	3.55717	b1:	-3.5851	5.48689		0	11.6204			8.83983	b0:	0	8.86789
1809	3.55638	5.48463	11.6192	4.27085	8.86665									1809	4.27085	b1:	-2.5156	3.55625			5.48558		-3.2958	11.6207			8.83867	b1:	0.2677	8.86587
1810	3.55507	5.4827	11.6196	4.27136	8.86489									1810	4.27136			3.55496			5.48374		3.2559	11.6212			8.83704	b2:	0.0832	8.86304
1811	3.55385	5.48083	11.6201	4.27198	8.86277									1811	4.27198			3.55341			5.48153		-0.4325	11.6217			8.83509			8.85964
1812	3.55265	5.47911	11.6206	4.2725	8.86043									1812	4.2725			3.55211			5.47967			11.6221			8.83344			8.85677
1813	3.55144	5.47742	11.6212	4.27302	8.85806									1813	4.27302			3.55078			5.47779			11.6225			8.83176			8.85387
1814	3.55024	5.47581	11.6219	4.27354	8.85553									1814	4.27354			3.54949			5.47594			11.6229			8.83013			8.85103
1815	3.54904	5.47424	11.6225	4.27401	8.85296									1815	4.27401			3.5483			5.47425			11.6233			8.82863			8.84842
1816	3.54788	5.47286	11.6232	4.27441	8.8503									1816	4.27441			3.54729			5.4728			11.6237			8.82735			8.84619
1817	3.54677	5.47168	11.6238	4.27473	8.84766									1817	4.27473			3.54649			5.47167			11.6239			8.82634			8.84445
1818	3.54571	5.47053	11.6245	4.2751	8.84508									1818	4.2751	K142		3.54499			5.47035			11.6242			8.82393			8.84026
1819	3.54472	5.46942	11.625	4.27571	8.84248									1819	4.27571	b0:	10.212	3.54403	K166		5.46985			11.6247			8.82248			8.83775
1820	3.54377	5.46846	11.6254	4.27652	8.83996									1820	4.27652	b1:	-1.5595	3.54276	b0:	11.759	5.46866			11.6254			8.82081			8.83484
1821	3.54281	5.46762	11.6257	4.27742	8.83752									1821	4.27742			3.54136	b1:	-1.4709	5.46734			11.6261			8.81894			8.83161
1822	3.54182	5.46673	11.6259	4.27819	8.83506									1822	4.27819			3.54016			5.46621			11.6267			8.81736			8.82886
1823	3.54081	5.46567	11.626	4.27861	8.83247									1823	4.27861			3.53951			5.4656			11.6271			8.8165			8.82736
1824	3.53981	5.46469	11.6262	4.27888	8.82978									1824	4.27888			3.53908			5.46519			11.6273			8.81593			8.82637
1825	3.53879	5.4638	11.6266	4.27921	8.82706									1825	4.27921			3.53858			5.46471			11.6276			8.81525			8.82521
1826	3.53774	5.46295	11.627	4.27968	8.82449									1826	4.27968			3.53785			5.46403			11.6279			8.81429			8.82353
1827	3.5367	5.46203	11.6274	4.28017	8.82204									1827	4.28017			3.53707			5.4633			11.6284			8.81326			8.82175
1828	3.53569	5.46105	11.6276	4.28071	8.81956									1828	4.28071			3.53623			5.4625			11.6288			8.81214			8.8198
1829	3.53471	5.46017	11.6279	4.2813	8.81711									1829	4.2813			3.53531			5.46163			11.6293			8.81092			8.81769
1830	3.53376	5.45942	11.6283	4.28201	8.8149									1830	4.28201			3.5342			5.46058			11.6298			8.80945			8.81514
1831	3.53286	5.4587	11.629	4.28286	8.81285									1831	4.28286			3.53289			5.45935			11.6305			8.8077			8.81212
1832	3.53197	5.45791	11.6298	4.28378	8.81092									1832	4.28378			3.53144			5.45799			11.6313			8.80579			8.8088
1833	3.5311	5.45706	11.6307	4.28463	8.80904									1833	4.28463			3.53011			5.45673			11.632			8.80402			8.80574
1834	3.53023	5.45615	11.6315	4.28538	8.80721									1834	4.28538			3.52896			5.45564			11.6326			8.80249			8.80307
1835	3.52938	5.45522	11.6322	4.28598	8.80556									1835	4.28598			3.52801			5.45475			11.6331			8.80123			8.8009
1836	3.52856	5.45426	11.6326	4.28638	8.80385									1836	4.28638			3.5274			5.45417			11.6334			8.80041			8.79948
1837	3.52777	5.45324	11.6328	4.28656	8.80203									1837	4.28656	b0:	0	3.52774			5.45389			11.6335			8.80139			8.80117
1838	3.52702	5.45206	11.6327	4.28649	8.80019									1838	4.28649	b1:	-10.611	3.52683			5.454			11.6335			8.79935			8.79764
1839	3.52619	5.45078	11.6327	4.28643	8.79832									1839	4.28643	b2:	2.6674	3.52618	K167		5.45126			11.6334			8.79912	K140		8.79735
1840	3.52528	5.44961	11.6326	4.28642	8.79648									1840	4.28642	K144		3.52512	b0:	65.92	5.45143			11.6334			8.79678	b0:	2.9433	8.7958
1841	3.52429	5.44851	11.6325	4.28649	8.79451									1841	4.28649	b0:	46.848	3.52442	b1:	-14.107	5.45046			11.6335			8.79576	b1:	0.6653	8.79512
1842	3.52323	5.44746	11.6324	4.28661	8.79258									1842	4.28661	b1:	-10.107	3.5232			5.44875			11.6336			8.79397			8.79393
1843	3.52213	5.44642	11.6324	4.28673	8.79081									1843	4.28673			3.52206			5.44716			11.6337			8.7923			8.79282
1844	3.52097	5.44542	11.6326	4.2867	8.78908									1844	4.2867	K145		3.52039	K168		5.44455			11.6336			8.78985			8.79119
1845	3.51976	5.44442	11.6328	4.28656	8.78739									1845	4.28656	b0:	0	3.51917	b0:	0	5.44359			11.6335			8.7876			8.78969
1846	3.51853	5.44352	11.633	4.28643	8.78595									1846	4.28643	b1:	-6.9467	3.51801	b1:	-4.2516	5.44267			11.6334			8.78543			8.78825
1847	3.51728	5.44259	11.6331	4.28629	8.78456									1847	4.28629	b2:	1.8121	3.51682	b2:	1.2881	5.44173	K181		11.6336			8.78345			8.78693
1848	3.51601	5.4417	11.633	4.28612	8.7832									1848	4.28612			3.51538	K169		5.4414	b0:	0	11.6334			8.78038			8.78489
1849	3.51474	5.44081	11.6328	4.2859	8.7819									1849	4.2859	K146		3.51422	b0:	0	5.4409	b1:	4.3768	11.6332			8.77795			8.78327
1850	3.51348	5.43977	11.6323	4.28549	8.78077									1850	4.28549	b0:	0	3.51315	b1:	0.2503	5.43995	b2:	-0.3879	11.6328			8.77576			8.78181
1851	3.51225	5.43882	11.6318	4.28496	8.77991									1851	4.28496	b1:	-0.9437	3.51179	b2:	0.2378	5.43874			11.6322			8.77294			8.77994
1852	3.51105	5.43792	11.6314	4.28444	8.779									1852	4.28444	b2:	0.4115	3.51044			5.43755			11.6317			8.77017			8.77809
1853	3.50989	5.43704	11.631	4.28394	8.77801									1853	4.28394			3.50916			5.43641			11.6312			8.76752			8.77633
1854	3.50878	5.43628	11.6305	4.28357	8.77713									1854	4.28357			3.50819			5.43556			11.6308			8.76554			8.77501
1855	3.50768	5.43554	11.6301	4.2833	8.77607									1855	4.2833			3.50751			5.43495			11.6305			8.76413			8.77407
1856	3.5066	5.43485	11.6298	4.28315	8.77476									1856	4.28315	b0:	0	3.50449			5.43459			11.6303			8.75769			8.76979
1857	3.50556	5.43421	11.6296	4.28307	8.77347									1857	4.28307	b1:	-10.996	3.50347			5.43441			11.6302			8.75554			8.76836
1858	3.50457	5.43344	11.6296	4.28299	8.77226									1858	4.28299	b2:	2.7583	3.50246			5.43423			11.6301			8.75338			8.76692
1859	3.50356	5.4326	11.6296	4.28292	8.77121									1859	4.28292	K148		3.50407	K170		5.43171			11.6301			8.75789			8.76993
1860	3.50254	5.43185	11.6294	4.28306	8.77019									1860	4.28306	b0:	11.272	3.50382	b0:	10.014	5.43156	K182		11.6285			8.7562			8.7688
1861	3.50151	5.43118	11.6294	4.28357	8.76915									1861	4.28357	b1:	-1.8137	3.50289	b1:	-1.0699	5.43101	b0:	0	11.629			8.75486			8.76791
1862	3.50046	5.43049	11.6294	4.28422	8.76799									1862	4.28422		***	3.5017			5.43031	b1:	4.3871	11.6297			8.75315			8.76677
1863	3.49941	5.42984	11.6296	4.28497	8.76671									1863	4.28497			3.50034			5.42951	b2:	-0.3904	11.6305			8.75119			8.76547
1864	3.49842	5.42935	11.6301	4.28574	8.7653									1864	4.28574			3.49896			5.42869			11.6313			8.7492			8.76414
1865	3.49743	5.42908	11.6307	4.28654	8.76355									1865	4.28654			3.49749	K171		5.42947			11.6321			8.74636			8.76225
1866	3.49638	5.42909	11.6317	4.28739	8.76146									1866	4.28739			3.49597	b0:	0	5.42955			11.633			8.74373			8.7605
1867	3.49529	5.42921	11.633	4.2883	8.75942									1867	4.2883			3.49431	b1:	2.439	5.42963			11.6339			8.74087			8.7586
1868	3.49417	5.42932	11.6343	4.28917	8.75745									1868	4.28917			3.49273	b2:	-0.2735	5.42971			11.6348			8.73815			8.75679
1869	3.49301	5.42937	11.6357	4.28997	8.75546									1869	4.28997			3.49128			5.42979			11.6357			8.73563			8.75512
1870	3.49188	5.42924	11.6369	4.29072	8.75352									1870	4.29072			3.48993	K172		5.42954			11.6364			8.73345			8.75366
1871	3.4908	5.4289	11.6376	4.2914	8.75168									1871	4.2914			3.48869	b0:	9.9172	5.42882			11.6372			8.73165			8.75247
1872	3.48976	5.42832	11.6379	4.29189	8.74985									1872	4.29189			3.48781	b1:	-1.0459	5.42832			11.6377			8.73037			8.75162
1873	3.48876	5.4276	11.6382	4.29224	8.74796									1873	4.29224			3.48717			5.42795			11.638			8.72945			8.751
1874	3.48776	5.42689	11.6383	4.29251	8.74594									1874	4.29251			3.48668	K173		5.42674			11.6383			8.72915			8.7508
1875	3.48676	5.42621	11.6383	4.29264	8.74399									1875	4.29264			3.48644	b0:	31.047	5.42595			11.6384			8.72909			8.75076
1876	3.48574	5.42545	11.6384	4.29275	8.73824									1876	4.29275			3.48625	b1:	-5.9686	5.42531			11.6385			8.72904	K141		8.74181
1877	3.48475	5.42456	11.6384	4.29296	8.73666									1877	4.29296			3.48586	K174		5.4245			11.6388			8.72874	b0:	0	8.7414
1878	3.48381	5.42367	11.6386	4.29336	8.73516									1878	4.29336			3.48513	b0:	12.914	5.4238			11.6392			8.72781	b1:	0.6427	8.74014
1879	3.483	5.42288	11.639	4.29389	8.73384									1879	4.29389			3.48418	b1:	-1.7446	5.42289			11.6397			8.72659	b2:	0.0411	8.73848
1880	3.48237	5.42208	11.6392	4.2944	8.73261									1880	4.2944			3.48325			5.422			11.6403			8.7254			8.73687
1881	3.48195	5.42129	11.6393	4.29476	8.73131									1881	4.29476			3.48259			5.42136	K183		11.6404			8.72441			8.73552
1882	3.48174	5.42051	11.6397	4.29492	8.72988									1882	4.29492			3.4823	K175		5.41957	b0:	37.409	11.6395			8.72383	K142		8.72957
1883	3.48172	5.41961	11.6403	4.29484	8.72827									1883	4.29484			3.48246	b0:	0	5.41902	b1:	-6	11.64			8.72481	b0:	19.254	8.72839
1884	3.48183	5.41886	11.6413	4.29466	8.7267									1884	4.29466			3.48277	b1:	-3.9423	5.4179			11.641			8.72675	b1:	-1.2064	8.72604
1885	3.48201	5.41822	11.6423	4.2946	8.72502									1885	4.2946			3.48289	b2:	1.2117	5.41747			11.6414			8.72751			8.72514
1886	3.48226	5.41769	11.6432	4.29457	8.72318									1886	4.29457			3.48294	K176		5.41855			11.6416			8.72728	K143		8.72268
1887	3.48261	5.41716	11.6439	4.29439	8.72124									1887	4.29439			3.48326	b0:	0	5.41811			11.6426			8.72894	b0:	16.956	8.72112
1888	3.48303	5.4166	11.6444	4.29418	8.71936									1888	4.29418			3.48365	b1:	-0.0172	5.41757			11.6439			8.73099	b1:	-0.9434	8.71918
1889	3.48343	5.41622	11.645	4.29399	8.71772									1889	4.29399			3.48399	b2:	0.2978	5.41708			11.6451			8.73282			8.71746
1890	3.48382	5.41599	11.6458	4.29385	8.71624									1890	4.29385			3.48425	K177		5.41582			11.6459			8.73456			8.71582
1891	3.48412	5.41559	11.6468	4.29378	8.69764									1891	4.29378			3.48436	b0:	30.771	5.41621			11.6463			8.73494	K144		8.69682
1892	3.48433	5.41508	11.6478	4.29388	8.69706									1892	4.29388			3.48419	b1:	-5.905	5.41565	b0:	0	11.6467			8.73513	b0:	12.652	8.69673
1893	3.48445	5.41453	11.649	4.29406	8.69645									1893	4.29406			3.48386			5.41455	b1:	-2.7112	11.6482			8.73605	b1:	-0.4528	8.69632
1894	3.48446	5.41386	11.6503	4.29418	8.69579									1894	4.29418			3.48365			5.41388	b2:	1.2631	11.6491			8.73661			8.69606
1895	3.48436	5.41304	11.6515	4.29418	8.69508									1895	4.29418			3.48365			5.41389	K185		11.6519			8.73871			8.69511
1896	3.48419	5.41223	11.6528	4.2941	8.69429									1896	4.2941			3.48379	K178		5.41239	b0:	58.175	11.6527			8.74031			8.69439
1897	3.48402	5.41166	11.6543	4.294	8.69346									1897	4.294			3.48396	b0:	0	5.4122	b1:	-10.834	11.6538			8.74154			8.69383
1898	3.48384	5.41136	11.656	4.29375	8.69261									1898	4.29375			3.48442	b1:	0.4278	5.41167			11.6565			8.74481			8.69235
1899	3.48363	5.41096	11.6577	4.29356	8.69174									1899	4.29356			3.48477	b2:	0.1939	5.41126			11.6586			8.74737			8.69119
1900	3.48335	5.41043	11.6593	4.29359	8.69079									1900	4.29359			3.48471			5.41133			11.6582			8.74692	K145		8.68081
1901	3.48296	5.40979	11.661	4.29378	8.68977									1901	4.29378			3.48437	K179		5.40954	K186		11.6617			8.74962	b0:	0	8.69143
1902	3.48243	5.40905	11.6627	4.29423	8.68861									1902	4.29423			3.48356	b0:	9.2383	5.40914	b0:	0	11.6625			8.74872	b1:	-1.9404	8.68787
1903	3.48183	5.40828	11.6645	4.29499	8.68732									1903	4.29499			3.48218	b1:	-0.8917	5.40846	b1:	3.506	11.664			8.74718	b2:	0.3353	8.68185
1904	3.48116	5.40745	11.6664	4.29594	8.68597									1904	4.29594	K149		3.48175			5.40761	b2:	-0.184	11.6658			8.74804			8.68521
1905	3.48036	5.40644	11.6684	4.29695	8.6846									1905	4.29695	b0:	7.727	3.48075			5.40671			11.6678			8.74778			8.68421
1906	3.4795	5.40543	11.6704	4.29803	8.6833									1906	4.29803	b1:	-0.9882	3.47969			5.40575			11.6699			8.74751			8.68314
1907	3.47858	5.40447	11.6724	4.29907	8.682									1907	4.29907			3.47866			5.40482			11.6718			8.74725			8.68211
1908	3.47767	5.40352	11.6744	4.30004	8.68067									1908	4.30004			3.4777			5.40396			11.6737			8.74701			8.68115
1909	3.47674	5.40259	11.6763	4.30103	8.67929									1909	4.30103			3.47672			5.40307			11.6756			8.74675			8.68016
1910	3.47579	5.40186	11.678	4.30225	8.67786									1910	4.30225			3.47551			5.40198			11.678			8.74644			8.67894
1911	3.47482	5.40117	11.6797	4.30342	8.67646									1911	4.30342			3.47436			5.40094			11.6802			8.74615			8.67777
1912	3.4738	5.40025	11.6815	4.30427	8.67513									1912	4.30427			3.47352			5.40018	K187		11.6801			8.74459	K146		8.6757
1913	3.4728	5.39904	11.6833	4.30492	8.67389									1913	4.30492			3.47288	K180		5.39996	b0:	0	11.6836			8.74597	b0:	15.068	8.6747
1914	3.47183	5.39766	11.6852	4.30536	8.67278									1914	4.30536			3.47244	b0:	25.776	5.39786	b1:	0.0936	11.6859			8.74776	b1:	-0.731	8.67339
1915	3.47093	5.39626	11.6871	4.30568	8.67181									1915	4.30568			3.47213	b1:	-4.7332	5.39637	b2:	0.6087	11.6876			8.74903			8.67246
1916	3.47006	5.39506	11.6888	4.30594	8.67091									1916	4.30594	K150		3.46981			5.39515			11.689			8.74567	K147		8.67214
1917	3.46923	5.3939	11.6901	4.30626	8.66997									1917	4.30626	b0:	20.21	3.46854			5.39359			11.6907			8.74496	b0:	0	8.67028
1918	3.46838	5.39272	11.6913	4.30651	8.66896									1918	4.30651	b1:	-3.8877	3.46758			5.39242			11.6921			8.74443	b1:	-0.6386	8.66888
1919	3.4675	5.39158	11.6925	4.30665	8.66777									1919	4.30665			3.46702			5.39174			11.6928			8.74412	b2:	0.1864	8.66807
1920	3.46661	5.39048	11.6938	4.30682	8.66649									1920	4.30682			3.46637			5.39095			11.6937			8.74375			8.66712
1921	3.46573	5.3893	11.695	4.30709	8.6652									1921	4.30709			3.46532			5.38967			11.6952			8.74317			8.66559
1922	3.46483	5.38809	11.696	4.3074	8.66403									1922	4.3074			3.46413			5.38823			11.6968			8.74251			8.66387
1923	3.46394	5.3867	11.6972	4.30754	8.66295									1923	4.30754			3.46359		***	5.38757			11.6975			8.74221			8.66308
1924	3.46303	5.38527	11.6985	4.30761	8.66182									1924	4.30761	K151		3.46286	K181		5.38514			11.6979			8.74202			8.66259
1925	3.46209	5.38391	11.6999	4.30769	8.66067									1925	4.30769	b0:	32.547	3.46236	b0:	80.049	5.38387			11.6983			8.74182			8.66206
1926	3.46112	5.38271	11.7013	4.30775	8.65956									1926	4.30775	b1:	-6.7518	3.46193	b1:	-17.333	5.38277	K188		11.7019			8.74414	K148		8.65969
1927	3.46014	5.38167	11.7026	4.30774	8.65847									1927	4.30774	K152		3.46072			5.38299	b0:	25.846	11.702			8.74147	b0:	0	8.65643
1928	3.4591	5.38064	11.7038	4.30762	8.65738									1928	4.30762	b0:	0	3.46042	K182		5.37995	b1:	-3.2834	11.7023			8.74246	b1:	0.756	8.65764
1929	3.45804	5.37963	11.7049	4.30725	8.65628									1929	4.30725	b1:	-1.0244	3.45945	b0:	0	5.37909			11.7036			8.74168	b2:	0.0268	8.65669
1930	3.45696	5.37867	11.706	4.30671	8.65518									1930	4.30671	b2:	0.4243	3.45801	b1:	0.1772	5.37782			11.7054			8.74053			8.65528
1931	3.45588	5.37774	11.7071	4.30618	8.65399									1931	4.30618			3.45662	b2:	0.2488	5.3766			11.7071			8.73943			8.65392
1932	3.45481	5.37678	11.7083	4.30568	8.65275									1932	4.30568			3.45532			5.37545			11.7087			8.73839			8.65266
1933	3.45377	5.37586	11.7097	4.30522	8.65145									1933	4.30522			3.45409			5.37436			11.7103			8.7374			8.65145
1934	3.45281	5.37501	11.7111	4.30482	8.65005									1934	4.30482			3.45304			5.37344			11.7116			8.73657	K149		8.65142
1935	3.45186	5.37415	11.7125	4.3045	8.64858									1935	4.3045			3.45221			5.37271			11.7126			8.73591	b0:	0	8.64947
1936	3.4509	5.37329	11.714	4.30428	8.64709									1936	4.30428			3.45163			5.37219			11.7133			8.73544	b1:	-0.9746	8.6481
1937	3.44999	5.37224	11.7153	4.30408	8.64564									1937	4.30408			3.45109			5.37172			11.714			8.73502	b2:	0.2249	8.64684
1938	3.44919	5.37102	11.7162	4.30385	8.64415									1938	4.30385			3.45049			5.37119			11.7148			8.73454			8.64542
1939	3.44842	5.3697	11.7169	4.30373	8.6426									1939	4.30373			3.45017	K183		5.36832	K189		11.7172			8.73698	K150		8.65431
1940	3.44765	5.36855	11.7174	4.30377	8.64103									1940	4.30377	K153		3.4475	b0:	13.109	5.36824	b0:	0	11.7172			8.73133	b0:	0	8.64098
1941	3.44691	5.36759	11.7179	4.30396	8.63935									1941	4.30396	b0:	10.992	3.44715	b1:	-1.7986	5.36789	b1:	4.055	11.7175			8.73096	b1:	-0.3768	8.6401
1942	3.44623	5.36656	11.7185	4.30434	8.63763									1942	4.30434	b1:	-1.753	3.4465			5.36722	b2:	-0.3096	11.718			8.73025	b2:	0.1565	8.63844
1943	3.44562	5.36544	11.7191	4.30487	8.63589									1943	4.30487			3.44556			5.36626			11.7188			8.72923			8.63605
1944	3.44499	5.36421	11.7197	4.3055	8.63419									1944	4.3055	K154		3.44483			5.36513			11.7196			8.72883	K151		8.63519
1945	3.44446	5.36303	11.7205	4.30625	8.63248									1945	4.30625	b0:	5.1455	3.44453			5.36378			11.7207			8.72958	b0:	34.998	8.63292
1946	3.44406	5.36193	11.7216	4.30714	8.63086									1946	4.30714	b1:	-0.395	3.44418			5.36218			11.7219			8.73048	b1:	-3.0202	8.6302
1947	3.4437	5.36079	11.7228	4.30801	8.62925									1947	4.30801			3.44384			5.36061			11.7231			8.73136			8.62756
1948	3.44336	5.35951	11.7239	4.30874	8.6276									1948	4.30874			3.44355			5.3593			11.7241			8.73209			8.62535
1949	3.44311	5.35823	11.7249	4.30923	8.62592									1949	4.30923			3.44336			5.35843			11.7248			8.73258			8.62387
1950	3.4429	5.35725	11.7257	4.30963	8.62422									1950	4.30963			3.4432			5.3577			11.7254			8.73299			8.62263
1951	3.44268	5.35652	11.7266	4.31016	8.6225									1951	4.31016			3.44299			5.35675			11.7261			8.73351			8.62104
1952	3.44244	5.35607	11.7273	4.31073	8.6208									1952	4.31073			3.44276			5.35571			11.7269			8.7341			8.61929
1953	3.44221	5.35579	11.7279	4.31132	8.61906									1953	4.31132			3.44253	K184		5.35608			11.7277			8.73406			8.6194
1954	3.44204	5.35551	11.7286	4.31194	8.61732									1954	4.31194			3.44228	b0:	9.0401	5.35555			11.7286			8.73442			8.61829
1955	3.44189	5.35511	11.7293	4.31258	8.61555									1955	4.31258			3.44203	b1:	-0.8545	5.355			11.7295			8.7348			8.61716
1956	3.44175	5.35455	11.7298	4.31329	8.61377									1956	4.31329			3.44175			5.3544	K190		11.7291			8.73417	K152		8.6086
1957	3.44155	5.35385	11.73	4.314	8.61203									1957	4.314			3.44147			5.35379	b0:	0	11.7295			8.73417	b0:	0	8.60858
1958	3.44127	5.35324	11.7303	4.3146	8.61026									1958	4.3146			3.44123			5.35327	b1:	4.8328	11.7299			8.73416	b1:	-1.3333	8.60857
1959	3.44098	5.35276	11.7305	4.31516	8.60842									1959	4.31516			3.44101			5.3528	b2:	-0.49	11.7302			8.73416	b2:	0.2655	8.60856
1960	3.44073	5.35225	11.7308	4.31572	8.60655									1960	4.31572			3.44079			5.35232			11.7305			8.73415			8.60854
1961	3.44045	5.3517	11.7313	4.31641	8.60466									1961	4.31641			3.44052			5.35172			11.731			8.73415			8.60852
1962	3.44013	5.35104	11.7318	4.31728	8.60286									1962	4.31728			3.44018			5.35099			11.7315			8.73414			8.6085
1963	3.43974	5.3502	11.7325	4.31816	8.60117									1963	4.31816			3.43983			5.35023			11.732			8.73413			8.60847
1964	3.43933	5.34937	11.7332	4.319	8.59958									1964	4.319			3.4395			5.34952			11.7325			8.73412	K153		8.59616
1965	3.43893	5.34862	11.7338	4.31954	8.598									1965	4.31954			3.43928	K185		5.34888	K191		11.733			8.73433	b0:	0	8.59662
1966	3.43839	5.34796	11.7344	4.31988	8.59646									1966	4.31988	K155		3.43847	b0:	17.422	5.34793	b0:	0	11.7337			8.7335	b1:	-0.3067	8.59473
1967	3.43772	5.34727	11.735	4.32027	8.59497									1967	4.32027	b0:	13.928	3.43752	b1:	-2.795	5.34684	b1:	3.5197	11.7344			8.73252	b2:	0.1478	8.5925
1968	3.43695	5.34649	11.7356	4.32064	8.59344									1968	4.32064	b1:	-2.4282	3.43662			5.34581	b2:	-0.186	11.7351			8.73159			8.5904
1969	3.43614	5.34566	11.7362	4.32093	8.59181									1969	4.32093			3.43592			5.34501			11.7357			8.73087			8.58876
1970	3.43535	5.34487	11.7369	4.32108	8.59004									1970	4.32108			3.43555			5.34457			11.736			8.73049			8.58788
1971	3.43458	5.34422	11.7378	4.32116	8.58812									1971	4.32116	K156		3.43404			5.34437	K192		11.7382			8.72905			8.58462
1972	3.4338	5.34367	11.7388	4.32108	8.58612									1972	4.32108	b0:	0	3.43346			5.34457	b0:	48.847	11.7388			8.7282			8.58269
1973	3.43302	5.34305	11.7398	4.3209	8.5841									1973	4.3209	b1:	-6.3015	3.43201	b0:	0	5.34241	b1:	-8.5877	11.7404			8.72726			8.58054
1974	3.43221	5.34236	11.7406	4.32083	8.58204									1974	4.32083	b2:	1.6422	3.4315	b1:	-11.814	5.34149			11.741			8.727			8.57995
1975	3.43132	5.34166	11.7411	4.32081	8.57995									1975	4.32081			3.43128	b2:	3.0203	5.34109			11.7412			8.72688			8.57969
1976	3.43034	5.34099	11.7414	4.32076	8.5778									1976	4.32076	K157		3.43155	K187		5.34134			11.7416			8.72763	b0:	0	8.57541
1977	3.4293	5.34034	11.7414	4.32081	8.57559									1977	4.32081	b0:	47.162	3.43104	b0:	38.654	5.34095	b0:	19.549	11.7413			8.72649	b1:	0.8787	8.57418
1978	3.42827	5.33969	11.7411	4.32095	8.57335									1978	4.32095	b1:	-10.121	3.42963	b1:	-7.7099	5.33988	b1:	-1.807	11.741			8.72375	b2:	0.0119	8.5712
1979	3.42722	5.33908	11.7405	4.32097	8.57113									1979	4.32097	K158		3.42642			5.33973	K194		11.7394			8.71571	K155		8.57016
1980	3.42613	5.33864	11.7398	4.32092	8.569									1980	4.32092	b0:	0	3.4261	b0:	0	5.33931	b0:	0	11.7392			8.71504	b0:	2.2443	8.56967
1981	3.42501	5.3382	11.7391	4.32074	8.56693									1981	4.32074	b1:	-4.1217	3.42507	b1:	0.6407	5.33899	b1:	1.3795	11.7384			8.71243	b1:	0.7258	8.56778
1982	3.42381	5.33784	11.7384	4.32049	8.56491									1982	4.32049	b2:	1.1374	3.42366	b2:	0.1377	5.33853	b2:	0.3095	11.7374			8.70883			8.56517
1983	3.42253	5.33756	11.7377	4.32021	8.56287									1983	4.32021			3.42204	K189		5.33715	K195		11.7379			8.70635			8.56337
1984	3.42117	5.33729	11.737	4.32012	8.56078									1984	4.32012	K159		3.42156	b0:	8.3803	5.33721	b0:	19.532	11.7381			8.70541			8.56269
1985	3.41976	5.3369	11.7362	4.32042	8.55861									1985	4.32042	b0:	16.588	3.42065	b1:	-0.7044	5.33699	b1:	-1.8041	11.7375			8.70314			8.56104
1986	3.41835	5.33647	11.7355	4.32107	8.55641									1986	4.32107	b1:	-3.0477	3.41867			5.33654			11.7364			8.69822			8.55747
1987	3.41697	5.33624	11.7347	4.32183	8.55421									1987	4.32183			3.41635			5.336			11.735			8.69245			8.55328
1988	3.41569	5.33617	11.734	4.32243	8.55199									1988	4.32243			3.41452			5.33558			11.7339			8.68787			8.54996
1989	3.41447	5.3362	11.7333	4.3228	8.54969									1989	4.3228			3.41342	K190		5.33577			11.7332			8.68494			8.54783
1990	3.41324	5.33604	11.7327	4.323	8.54738									1990	4.323			3.41278	b0:	13.856	5.33536			11.7329			8.68348			8.54677
1991	3.41196	5.33576	11.7322	4.32316	8.54512									1991	4.32316			3.41232	b1:	-1.971	5.33506			11.7326			8.68241			8.546
1992	3.4107	5.33522	11.7317	4.32331	8.54294									1992	4.32331			3.41184			5.33475			11.7323			8.68132			8.5452
1993	3.40943	5.33434	11.7313	4.3236	8.54085									1993	4.3236			3.41097			5.33419			11.7318			8.67931			8.54374
1994	3.40813	5.33344	11.7309	4.32377	8.53886									1994	4.32377	K160		3.4073			5.33384			11.7315			8.67136	K156		8.5353
1995	3.40681	5.33264	11.7304	4.32401	8.5369									1995	4.32401	b0:	16.389	3.4066			5.33338			11.7311			8.66974	b0:	4.4112	8.53453
1996	3.4055	5.33188	11.73	4.32445	8.53491									1996	4.32445	b1:	-3.0024	3.40527			5.33251			11.7303			8.66668	b1:	0.4756	8.53307
[truncated: 5,005 more rows]

## Sheet: MODULE 2 - HS GAG & GAGosome
	Spatial gradients T-D plots - moving averages (5000 interval)							Spatial gradients - descriptive statistics and correlation (Pearson) of T-D plots								FIRST LEVEL MODELS - SplR pairs and MLRs matrices (T-D plots moving averages input)
	GAGosome enzymes				HS GAG											Mean % HS10E4				Spline FIT			Spline FIT	EXTs		Spline FIT	EXTs		Spline FIT	NDSTs		Spline FIT	NDSTs		Spline FIT	Multi Linear % HS10E4					Spline FIT 2	Multi Linear % HS3G10					Spline FIT 2
								Descr. Statistics	% EXT1	% EXT2	% NDST1	% NDST2	% HS10E4	% HS3G10		6.54182		AVG	6.53945	6.54086		16.3883	13.4138		10.3293	5.5085		29.2131	21.9738		9.19814	6.34639		10.4051	5.2976	y-int:	0	6.53851		10.3172	6.54103	y-int:	0	13.4041		16.4021	13.4149
Distance	% EXT1	% EXT2	% NDST1	% NDST2	% HS10E4	% HS3G10		Mean	5.50899	21.9731	6.34652	5.29767	6.54182	13.4119		K = Knot!!!		Dist.	Multi linear	% HS10E4		12.5646	% HS3G10		3.24988	% EXT1		18.5658	% EXT2		4.29303	% NDST1		2.44298	% NDST2	b1 (Spline FIT % EXT1):	-0.743885	% HS10E4		3.26103	% HS10E4	b1 (Spline FIT % EXT1):	0.430776	% HS3G10		12.561	% HS3G10
1	4.09461	28.9653	4.74169	2.86512	9.86792	16.2802		Standard Error	0.0224766	0.0351906	0.01091	0.0200598	0.0290771	0.0107777		K1		1	10.5374	9.86864	K1		16.28	K1		4.09145	K1		28.9675	K1		4.7389	K1		2.86712	b2 (Spline FIT % EXT2):	0.444767	10.5334	K1		9.87096	b2 (Spline FIT % EXT2):	0.436624	16.043	K1		16.2911
2	4.0954	28.9697	4.74306	2.86614	9.8695	16.2823		Median	5.10659	21.0867	6.61296	5.81374	6.44194	13.0445		b0:	1.2891	2	10.539	9.86991	b0:	0.6501	16.2821	b0:	0	4.0921	b0:	0	28.9718	b0:	0	4.74013	b0:	0	2.86805	b3 (Spline FIT % NDST1):	0.173359	10.5349	b0:	0	9.87224	b3 (Spline FIT % NDST1):	0.655545	16.0455	b0:	0	16.2932
3	4.09618	28.9741	4.74442	2.86714	9.87106	16.2844		Standard Deviation	1.88066	2.94446	0.912865	1.67844	2.43294	0.901788		b1:	0.8142	3	10.5405	9.8712	b1:	1.5838	16.2841	b1:	0.3238	4.09275	b1:	2.5682	28.976	b1:	-0.0083	4.74138	b1:	-0.1506	2.86899	b4 (Spline FIT % NDST2):	-0.0447831	10.5365	b1:	1.0593	9.87353	b4 (Spline FIT % NDST2):	-0.514094	16.0479	b1:	1.1775	16.2953
4	4.09694	28.9786	4.74576	2.86814	9.87254	16.2865		Sample Variance	3.53689	8.66987	0.833323	2.81717	5.91918	0.813222		R² = 0,9972		4	10.5422	9.87252			16.2862	b2:	0.0092	4.09342	b2:	0.0372	28.9804	b2:	0.0495	4.74266	b2:	0.0447	2.86996			10.5382	b2:	-0.0116	9.87485			16.0505	b2:	-0.0101	16.2975
5	4.09769	28.9832	4.74707	2.86914	9.87393	16.2886		Kurtosis	-0.720563	-0.523689	0.663311	1.04174	-1.48114	2.28202				5	10.5438	9.87389			16.2884			4.09411			28.9849			4.74398			2.87096			10.5398			9.87622			16.0531	b3:	0	16.2997
6	4.09845	28.9878	4.74837	2.87012	9.87523	16.2907		Skewness	0.632376	0.796932	-0.552427	0.419052	0.156881	1.81086				6	10.5455	9.87524			16.2905			4.09479			28.9894			4.7453			2.87195			10.5415			9.87757			16.0557		0	16.3019
7	4.09923	28.9924	4.74971	2.87109	9.87648	16.2929		Range	7.0643	10.6445	4.9005	7.91091	6.79616	3.82349				7	10.5471	9.87656			16.2926			4.09546			28.9937			4.74657			2.87292			10.5431			9.87889			16.0582		1.1775	16.3041
8	4.10002	28.9968	4.75104	2.87204	9.87775	16.2951		Minimum	3.24724	18.5667	4.29788	2.45686	3.53133	12.5646				8	10.5487	9.87785			16.2946			4.09611			28.998			4.74782			2.87386			10.5447			9.88018			16.0607		-0.0101	16.3062
9	4.10079	29.0012	4.75235	2.87297	9.87901	16.2972		Maximum	10.3115	29.2112	9.19837	10.3678	10.3275	16.3881				9	10.5503	9.87914			16.2967			4.09676			29.0022			4.74907			2.8748			10.5463			9.88147			16.0632		0	16.3083
10	4.10155	29.0057	4.75365	2.87391	9.8802	16.2992		Sum	38568.4	153834	44432	37089	45799.3	93896.9				10	10.5519	9.88043			16.2987			4.09741			29.0065			4.75033			2.87575			10.5479			9.88277			16.0656			16.3104
11	4.1023	29.0101	4.75494	2.87481	9.88135	16.3013		Count	7001	7001	7001	7001	7001	7001				11	10.5534	9.88172			16.3008			4.09807			29.0107			4.75158			2.87669			10.5494			9.88405			16.0681			16.3125
12	4.10304	29.0144	4.75627	2.87566	9.88248	16.3033												12	10.555	9.88299			16.3028			4.09871			29.015			4.75281			2.87763			10.551			9.88533			16.0706			16.3146
13	4.10372	29.0187	4.75762	2.87659	9.88365	16.3053		Pearson's R	% EXT1	% EXT2	% NDST1	% NDST2	% HS10E4	% HS3G10				13	10.5566	9.88428			16.3048			4.09936			29.0192			4.75406			2.87857			10.5526			9.88662			16.073			16.3167
14	4.10437	29.023	4.75898	2.87759	9.88491	16.3074		% EXT1	1									14	10.5582	9.88562			16.3069			4.10004			29.0236			4.75536			2.87955			10.5542			9.88795			16.0756			16.3189
15	4.10501	29.0276	4.76035	2.87859	9.88627	16.3095		% EXT2	-0.685212	1								15	10.56	9.88705			16.3092			4.10076			29.0284			4.75675			2.88061			10.556			9.88939			16.0783			16.3213
16	4.10562	29.0323	4.76169	2.87957	9.88767	16.3117		% NDST1	0.740959	-0.814486	1							16	10.5618	9.88854			16.3116			4.10152			29.0333			4.7582			2.8817			10.5578			9.89088			16.0812			16.3237
17	4.10624	29.0371	4.76306	2.8805	9.88907	16.3139		% NDST2	0.832106	-0.718817	0.950114	1						17	10.5637	9.89007			16.314			4.10229			29.0383			4.75968			2.88282			10.5597			9.89241			16.0841			16.3262
18	4.10684	29.0419	4.76446	2.88141	9.89043	16.316		% HS10E4	-0.924632	0.89507	-0.836303	-0.83816	1					18	10.5656	9.89161			16.3164			4.10307			29.0434			4.76118			2.88395			10.5616			9.89395			16.0871			16.3287
19	4.10742	29.0467	4.76585	2.88235	9.89175	16.3181		% HS3G10	-0.412336	0.874631	-0.813416	-0.635237	0.659044	1				19	10.5675	9.89315			16.3189			4.10385			29.0485			4.76267			2.88508			10.5635			9.89549			16.0901			16.3313
20	4.10799	29.0514	4.76722	2.8833	9.89308	16.3203												20	10.5693	9.89464			16.3212			4.1046			29.0534			4.76412			2.88617			10.5653			9.89698			16.0929			16.3337
21	4.10857	29.0559	4.76854	2.88428	9.89449	16.3224		Designations!!!										21	10.5711	9.89609			16.3235			4.10533			29.0582			4.76552			2.88723			10.5671			9.89843			16.0957			16.3361
22	4.10922	29.0605	4.76984	2.88526	9.89593	16.3247		AVG.	Mean value of spatial gradient (T-D plot)									22	10.5728	9.8975			16.3258			4.10605			29.0629			4.7669			2.88827			10.5688			9.89984			16.0984			16.3384
23	4.10993	29.065	4.77113	2.88628	9.89739	16.327		K	SplR knot - simple linear regression fit									23	10.5745	9.89885			16.3279			4.10673			29.0673			4.76821			2.88926			10.5705			9.90119			16.101			16.3406
24	4.11066	29.0693	4.77244	2.88736	9.89887	16.3294		K	SplR knot - polynomial (2nd order) fit									24	10.5761	9.90012			16.3299			4.10737			29.0716			4.76945			2.8902			10.5721			9.90247			16.1034			16.3427
25	4.11139	29.0736	4.77375	2.88848	9.90037	16.3318		K	SplR knot - polynomial (3rd order) fit									25	10.5776	9.90139			16.3319			4.10801			29.0757			4.77067			2.89113			10.5736			9.90373			16.1059			16.3447
26	4.11217	29.078	4.77508	2.88962	9.9019	16.3341		fold*	second level models - multiplier for predictor									26	10.5791	9.90264			16.3339			4.10865			29.0799			4.77189			2.89205			10.5751			9.90498			16.1083			16.3468
27	4.11296	29.0824	4.77642	2.89078	9.90346	16.3365		% Change	change in expresion from the periodontitis baseline (percentage)									27	10.5807	9.90389			16.3359			4.10928			29.084			4.7731			2.89296			10.5767			9.90623			16.1107			16.3488
28	4.11374	29.0867	4.77772	2.89201	9.9051	16.3389		Distance - expressed in px (1 px increments); Distance = height of panoramic image in px										28	10.5822	9.90513			16.3379			4.10991			29.0881			4.77431			2.89388			10.5782			9.90748			16.1131			16.3509
29	4.11449	29.0911	4.77897	2.89329	9.90678	16.3414												29	10.5837	9.90639			16.3398			4.11054			29.0923			4.77554			2.8948			10.5798			9.90874			16.1155			16.3529
30	4.11521	29.0955	4.78009	2.89458	9.90843	16.3437		Values in T-D plots are expressed as percentages from the MAX px Grey Value (255 = 100%)!!!										30	10.5853	9.90766			16.3419			4.11119			29.0965			4.77677			2.89574			10.5813			9.91001			16.1179			16.355
31	4.11591	29.1001	4.78116	2.89585	9.90996	16.346												31	10.587	9.909	K2		16.3474			4.11187			29.1009			4.77808			2.89672			10.583			9.91135			16.1205			16.3572
32	4.11659	29.1047	4.78222	2.89708	9.91082	16.3483												32	10.5886	9.91037	b0:	0	16.3469			4.11256			29.1054			4.77941			2.89773			10.5847			9.91272			16.1231			16.3594
33	4.1173	29.1093	4.78329	2.89826	9.9075	16.3507										K2		33	10.5903	9.90011	b1:	3.7138	16.3511	K2		4.11512	K2		29.1109	K2		4.78039	K2		2.90157			10.5852	K2		9.90592			16.1253			16.3613
34	4.11802	29.114	4.78437	2.89936	9.89972	16.353										b0:	0	34	10.592	9.89459	b2:	-0.2083	16.3534	b0:	0	4.11597	b0:	0	29.116	b0:	0	4.78159	b0:	0	2.90268			10.587	b0:	0	9.90014			16.1281			16.3637
35	4.11878	29.119	4.78545	2.9004	9.89172	16.3553										b1:	5.1127	35	10.5938	9.88884			16.3557	b1:	0.9869	4.11686	b1:	6.8025	29.1213	b1:	1.1828	4.78283	b1:	0.7871	2.90383			10.5888	b1:	5.1191	9.89416			16.131			16.3661
36	4.11956	29.124	4.78654	2.90144	9.88643	16.3577										b2:	-0.3945	36	10.5956	9.88303			16.358	b2:	-0.0577	4.11776	b2:	-0.3901	29.1266	b2:	-0.0707	4.78408	b2:	-0.0499	2.90499			10.5907	b2:	-0.3952	9.88813			16.1339			16.3686
37	4.12037	29.129	4.78761	2.90252	9.88091	16.3602												37	10.5973	9.87726			16.3604			4.11864			29.1318			4.78531			2.90613			10.5925			9.88218			16.1368			16.3711
38	4.1212	29.134	4.78869	2.90365	9.87694	16.3626												38	10.5991	9.87153			16.3627			4.11951			29.137			4.78654			2.90727			10.5943			9.8763			16.1397			16.3735
39	4.12206	29.1391	4.78983	2.90479	9.87429	16.3651												39	10.6008	9.86585			16.3649			4.12038			29.1421			4.78774			2.90839			10.5961			9.87049			16.1425			16.3759
40	4.12297	29.1442	4.79102	2.90593	9.86954	16.3674												40	10.6026	9.86019			16.3672			4.12124			29.1471			4.78894			2.90951			10.5979			9.86473			16.1453			16.3783
41	4.1239	29.1493	4.79221	2.90706	9.86231	16.3697												41	10.6043	9.85452			16.3694			4.12209			29.1521			4.79014			2.91063			10.5996			9.85899			16.148			16.3806
42	4.12482	29.1544	4.79342	2.90816	9.85416	16.3718												42	10.6061	9.84885			16.3716			4.12294			29.1572			4.79133			2.91174			10.6014			9.85328			16.1508			16.383
43	4.12572	29.1595	4.79463	2.9093	9.84532	16.3738												43	10.6078	9.84313			16.3738			4.12379			29.1622			4.79253			2.91286			10.6031			9.84754			16.1536			16.3854
44	4.12658	29.1646	4.79587	2.9105	9.83687	16.3759												44	10.6096	9.83729			16.3761			4.12466			29.1673			4.79375			2.91399			10.6049			9.84172			16.1564			16.3878
45	4.12743	29.1698	4.79716	2.91172	9.8294	16.378												45	10.6115	9.83132			16.3784			4.12554			29.1725			4.79499			2.91515			10.6067			9.83578			16.1593			16.3902
46	4.12831	29.1749	4.79845	2.91292	9.82265	16.3803												46	10.6133	9.82537			16.3806			4.12642			29.1776			4.79622			2.91631			10.6085			9.82991			16.1621			16.3926
47	4.12918	29.1801	4.7997	2.9141	9.81703	16.3825												47	10.6151	9.81946			16.3828			4.12729			29.1827			4.79744			2.91745			10.6103			9.8241			16.1649			16.395
48	4.13004	29.1852	4.80095	2.91525	9.8123	16.3849												48	10.6169	9.81358			16.3851			4.12815			29.1878			4.79864			2.91858			10.6121			9.81834			16.1677			16.3974
49	4.13086	29.1903	4.80221	2.91639	9.8084	16.3873												49	10.6187	9.80768			16.3873			4.129			29.1928			4.79985			2.91971			10.6138			9.81261			16.1705			16.3997
50	4.13168	29.1954	4.80349	2.91751	9.8054	16.3881												50	10.6205	9.8017	K3		16.3883			4.12987			29.1979			4.80107			2.92086			10.6156			9.80682			16.1732	K2		16.4021
51	4.13255	29.2006	4.80481	2.91862	9.8029	16.3808												51	10.6224	9.79563	b0:	0	16.3773			4.13074			29.203			4.8023			2.92202			10.6174			9.80097			16.1761	b0:	0	16.372
52	4.13346	29.2059	4.80613	2.91971	9.80033	16.3679												52	10.6243	9.78953	b1:	1.5328	16.3662			4.13161			29.2081			4.80353			2.92318			10.6192			9.79512			16.1789	b1:	5.9539	16.3609
53	4.1344	29.2112	4.80743	2.92076	9.79743	16.3558												53	10.6261	9.78354	b2:	0.0142	16.3554			4.13247			29.2131			4.80473			2.92431			10.6209			9.78942			16.1816	b2:	-0.3055	16.3501
54	4.13535	29.2053	4.80872	2.92179	9.79415	16.3439										K3		54	10.6229	9.79439	K4		16.3389	K3		4.13777	K3		29.2077	K3		4.80906	K3		2.91809			10.6156	K3		9.7961			16.1876	K3		16.3411
55	4.13631	29.2009	4.81005	2.92276	9.79071	16.3307										b0:	0	55	10.6204	9.79182	b0:	0	16.3274	b0:	0	4.13841	b0:	0	29.2027	b0:	0	4.81013	b0:	0	2.91873			10.6131	b0:	0	9.79353			16.1861	b0:	0	16.3297
56	4.13724	29.1957	4.8114	2.9237	9.78741	16.3166										b1:	0.8179	56	10.6176	9.78895	b1:	-1.1144	16.3147	b1:	1.0924	4.13912	b1:	4.034	29.1972	b1:	1.4009	4.81133	b1:	0.8474	2.91946			10.6103	b1:	0.8262	9.79066			16.1844	b1:	-5.4866	16.317
57	4.13813	29.1873	4.81276	2.92461	9.7841	16.3016										b2:	0.0098	57	10.6134	9.78464	b2:	0.2841	16.2955	b2:	-0.0684	4.14018	b2:	-0.1074	29.1888	b2:	-0.0929	4.81313	b2:	-0.0561	2.92054			10.606	b2:	0.0091	9.78635			16.1818	b2:	0.4013	16.2978
58	4.13897	29.1781	4.81417	2.92546	9.78075	16.2861										R² = 0,9856		58	10.6089	9.78			16.2749			4.14132			29.1799			4.81507			2.9217			10.6015			9.78171			16.1791			16.2772
59	4.13975	29.1738	4.81559	2.92623	9.77722	16.2697												59	10.6066	9.77765			16.2644			4.1419			29.1753			4.81604			2.92228			10.5992			9.77935			16.1777			16.2667
60	4.14048	29.1686	4.81701	2.91535	9.77359	16.2536												60	10.6045	9.77546			16.2547	K4		4.1515			29.1711			4.81695	K4		2.91267			10.5907	K4		9.7745			16.1855	K4		16.2589
61	4.12409	29.1598	4.81847	2.90874	9.77012	16.2383										K4		61	10.6133	9.77014	K5		16.2356	b0:	0	4.11977	K4		29.165			4.81916	b0:	0	2.9074			10.6122	b0:	0	9.76801			16.1733	b0:	0	16.2423
62	4.1084	29.1492	4.81997	2.90448	9.76692	16.2235										b0:	14.648	62	10.6207	9.76675	b0:	0	16.2203	b1:	-5.118	4.09955	b0:	0	29.1519			4.82057	b1:	-0.3961	2.90403			10.6219	b1:	2.1451	9.76508			16.1615	b1:	0.6436	16.2262
63	4.09383	29.1381	4.82149	2.90177	9.76399	16.2088										b1:	-0.4596	63	10.6269	9.76387	b1:	-1.1794	16.2074	b2:	0.567	4.08238	b1:	2.1185	29.1408			4.82176	b2:	0.071	2.90118			10.63	b2:	-0.1154	9.76257			16.1516	b2:	0.0223	16.2126
64	4.08066	29.1265	4.82301	2.89996	9.76156	16.1945										K5		64	10.6319	9.76158	b2:	0.2908	16.1971			4.06878	b2:	0.0887	29.132			4.8227			2.89892			10.6365			9.76056			16.1436			16.2018
65	4.06805	29.1136	4.82455	2.89883	9.75949	16.1808										b0:	0	65	10.6358	9.75693			16.1762			4.04115	K5		29.0921	K4		4.80039			2.89432			10.6357	K5		9.75484			16.1021	K5		16.1572
66	4.05651	29.1006	4.80717	2.8981	9.75756	16.1676										b1:	3.3083	66	10.6357	9.75712	K6		16.1601			4.04226	b0:	0	29.0937	b0:	0	4.80187			2.8945			10.6358	b0:	0	9.75503			16.1041	b0:	0	16.1586
67	4.04542	29.0878	4.79224	2.89745	9.75593	16.155										b2:	-0.2248	67	10.6357	9.75707	b0:	0	16.1597			4.04196	b1:	-2.209	29.0933	b1:	-6.9623	4.80148			2.89446			10.6357	b1:	-0.0379	9.75498			16.1036	b1:	1.2997	16.1582
68	4.03419	29.0755	4.77958	2.89652	9.75458	16.1429												68	10.6365	9.75599	b1:	-5.3445	16.1503			4.03553	b2:	0.532	29.0844	b2:	0.764	4.79288			2.89339			10.6351	b2:	0.0898	9.75388			16.0918	b2:	-0.0184	16.1499
69	4.02299	29.0634	4.76896	2.89517	9.75334	16.1313												69	10.6377	9.75425	b2:	0.7175	16.1352			4.0252			29.0702			4.77908			2.89167			10.6342			9.75211			16.073			16.1366
70	4.01222	29.0517	4.75973	2.89364	9.7521	16.12												70	10.6389	9.75235			16.1188			4.01392			29.0547			4.76401			2.88979			10.6332			9.75017			16.0525			16.1221
71	4.00211	29.0407	4.75128	2.89214	9.75082	16.1095												71	10.6402	9.75052			16.103			4.00304			29.0398			4.74948			2.88798			10.6322			9.7483			16.0327			16.108
72	3.99238	29.0301	4.74367	2.89068	9.74962	16.1003												72	10.6415	9.74864			16.0867			3.99185			29.0244			4.73452			2.88612			10.6311			9.74638			16.0123			16.0935
73	3.9834	29.0197	4.73669	2.8893	9.74844	16.0919												73	10.6424	9.74727			16.0748			3.9837			29.0132			4.72363			2.88476			10.6304			9.74498			15.9974			16.083
74	3.97532	29.01	4.73003	2.88799	9.74732	16.0839												74	10.643	9.74639			16.0672	K5		3.97809			29.006			4.71667			2.88389			10.6302			9.74464			15.9878			16.0761
75	3.96803	29.0008	4.72348	2.88674	9.74646	16.0757												75	10.6432	9.74602			16.0641	b0:	0	3.96062			29.003			4.71376			2.88353			10.6414	K6		9.74519			15.9772			16.0686
76	3.96107	28.9918	4.71696	2.88549	9.74592	16.0666												76	10.6434	9.74584			16.0625	b1:	-46.778	3.95195	K6		28.9877			4.71231			2.88335			10.6408	b0:	0	9.7451			15.966			16.0606
77	3.95445	28.983	4.71095	2.88425	9.74555	16.058												77	10.6434	9.74578			16.062	b2:	4.8414	3.94938	b0:	0	28.9825			4.71188			2.8833			10.6403	b1:	1.666	9.74502			15.9623			16.058
78	3.94798	28.9743	4.70525	2.88307	9.74527	16.051												78	10.6434	9.74575			16.0617			3.9478	b1:	-90.995	28.9793			4.71162			2.88326			10.64	b2:	-0.0705	9.74497			15.9601			16.0564
79	3.94154	28.9657	4.69979	2.88194	9.74495	16.0451												79	10.6435	9.74569			16.0613			3.94513	b2:	9.642	28.9739			4.71118			2.88321			10.6395			9.74488			15.9563			16.0537
80	3.93539	28.9575	4.69469	2.88084	9.74464	16.0404												80	10.6436	9.7455			16.0596			3.93593			28.9551			4.70964			2.88302			10.6378			9.74459			15.9432			16.0444
81	3.92967	28.9505	4.68982	2.87986	9.74444	16.0361										K6		81	10.6439	9.7497	K7		16.0318	K6		3.95494	K7		29.0053	K5		4.68779	K5		2.87386			10.6426	K7		9.74747			15.9637	K6		16.0295
82	3.92428	28.9437	4.68508	2.87887	9.74436	16.0322										b0:	0	82	10.6441	9.74972	b0:	0	16.0303	b0:	0	3.95295	b0:	0	29.003	b0:	0	4.6863	b0:	0	2.87328			10.6428	b0:	0	9.74748			15.9612	b0:	0	16.028
83	3.919	28.9369	4.68039	2.8779	9.74439	16.0284										b1:	1.7526	83	10.6443	9.74973	b1:	87.781	16.0295	b1:	111.25	3.95195	b1:	133.27	29.0019	b1:	84.143	4.68554	b1:	33.395	2.87298			10.6429	b1:	1.7524	9.74749			15.9599	b1:	1.4096	16.0272
84	3.91369	28.9304	4.67599	2.87693	9.74449	16.0245										b2:	-0.0786	84	10.6446	9.74976	b2:	-8.8348	16.0272	b2:	-11.369	3.94893	b2:	-13.364	28.9984	b2:	-8.581	4.68327	b2:	-3.395	2.87208			10.6432	b2:	-0.0786	9.74752			15.9561	b2:	-0.0254	16.0249
85	3.90833	28.9245	4.67211	2.8755	9.7446	16.0205												85	10.6454	9.74982			16.0222			3.94233			28.9908			4.6783			2.87012			10.644			9.74758			15.9476			16.0199
86	3.90321	28.9191	4.6686	2.87353	9.74465	16.0166												86	10.6463	9.74989			16.0161			3.93435			28.9816			4.67228			2.86775			10.6449			9.74765			15.9375			16.0138
87	3.89837	28.9139	4.66539	2.87148	9.74464	16.0126												87	10.6471	9.74995			16.0107			3.92737			28.9735			4.66703			2.86568			10.6457			9.74771			15.9286			16.0084
88	3.89377	28.9082	4.66215	2.86955	9.74465	16.0086												88	10.6475	9.74998			16.0078			3.9236	K8		28.9692	K6		4.66419			2.86456			10.6461			9.74775			15.9238	K7		16.0055
89	3.88944	28.9025	4.65874	2.86795	9.74473	16.0051										K7		89	10.6476	9.74183	K8		15.998	K7		3.8751	b0:	0	28.9039	b0:	0	4.66373	K6		2.86683			10.653	K8		9.74144			15.8729	b0:	0	15.9914
90	3.88533	28.8967	4.65525	2.86662	9.74485	16.0019										b0:	0	90	10.6476	9.74176	b1:	-15.255	15.9968	b0:	0	3.87636	b1:	-29.56	28.9016	b1:	-21.417	4.66227	b0:	0	2.86735			10.6508	b0:	9.4325	9.74137			15.8712	b1:	1.3027	15.9902
91	3.88138	28.8908	4.65147	2.86526	9.74491	15.999										b1:	0.8372	91	10.6473	9.74153	b2:	1.7345	15.9925	b1:	20.162	3.88084	b2:	3.3389	28.8934	b2:	2.2476	4.6571	b1:	8.7044	2.86923			10.6428	b1:	0.029	9.74114			15.8652	b2:	-0.0186	15.9859
92	3.87752	28.8855	4.64751	2.86373	9.74496	15.9963										b2:	0.0073	92	10.6472	9.74143	K9		15.9968	b2:	-2.0288	3.88278	K9		28.8807	K7		4.65113	b2:	-0.8633	2.87004			10.6346	K9		9.74534			15.8562	K8		15.999
93	3.87352	28.8809	4.64346	2.86199	9.74506	15.9939										R² = 0,8938		93	10.6476	9.74174	b0:	0	15.9941			3.87687	b0:	0	28.8749	b0:	0	4.6464			2.86756			10.6358	b0:	0	9.74565			15.8493	b0:	0	15.9963
94	3.86964	28.8766	4.63937	2.86013	9.74518	15.9915												94	10.6479	9.74207	b1:	12.121	15.9911			3.87032	b1:	24.768	28.8686	b1:	16.431	4.64116			2.86482			10.637	b1:	1.5619	9.74599			15.8416	b1:	1.6274	15.9933
95	3.866	28.8724	4.63518	2.85836	9.74533	15.9892												95	10.6481	9.74227	b2:	-1.0757	15.9894			3.86662	b2:	-2.2382	28.865	b2:	-1.6377	4.63821			2.86327			10.6377	b2:	-0.0607	9.74618			15.8373	b2:	-0.039	15.9917
96	3.86231	28.8682	4.63118	2.85676	9.74551	15.9873												96	10.6483	9.74251			15.9873			3.86182			28.8603			4.63437			2.86126			10.6386			9.74643			15.8318			15.9895
97	3.85855	28.8636	4.62756	2.85526	9.74569	15.9854												97	10.6486	9.74273			15.9853			3.85756			28.8562			4.63097			2.85947			10.6395			9.74665			15.8268			15.9875
98	3.85472	28.8589	4.62425	2.85385	9.74604	15.9834												98	10.6488	9.74295			15.9834			3.85333			28.852			4.62759			2.8577			10.6403			9.74687			15.8219			15.9856
99	3.85083	28.854	4.62117	2.85247	9.74648	15.9812												99	10.649	9.74321			15.9811			3.8483			28.8472			4.62357			2.85559			10.6412			9.74713			15.816			15.9833
100	3.84705	28.8489	4.61828	2.85091	9.74695	15.9791												100	10.6492	9.74334			15.98			3.84585			28.8448			4.62161			2.85457			10.6417		***	9.74725			15.8132			15.9822
101	3.84343	28.8436	4.61559	2.84924	9.74751	15.9771										K8		101	10.6491	9.75326	K10		15.9741	K8		3.83818	K10		28.84	K8		4.61179	K7		2.84656			10.6439	K10		9.7531			15.8054	K9		15.9758
102	3.83981	28.8381	4.6131	2.84763	9.74814	15.9752										b0:	0	102	10.649	9.75366	b0:	0	15.9734	b0:	0	3.83681	b0:	81.649	28.8378	b0:	0	4.61077	b0:	0	2.84575			10.6438	b0:	59.274	9.7535			15.8037	b0:	0	15.9752
103	3.83622	28.8326	4.61066	2.84609	9.74878	15.9733										b1:	6.4928	103	10.6489	9.75424	b1:	4.9354	15.9725	b1:	4.2012	3.83481	b1:	-5.4145	28.8346	b1:	3.4788	4.60929	b1:	2.5907	2.84458			10.6437	b1:	-4.6525	9.75409			15.8011	b1:	1.6509	15.9742
104	3.83269	28.8271	4.60814	2.84454	9.74949	15.9713										b2:	-0.5237	104	10.6487	9.75508	b2:	-0.3381	15.9711	b2:	-0.3904	3.83196			28.8301	b2:	-0.3082	4.60717	b2:	-0.2357	2.8429			10.6435			9.75494			15.7973	b2:	-0.0405	15.9728
105	3.8293	28.8217	4.60554	2.84295	9.75036	15.9694												105	10.6484	9.75645			15.9688			3.82726			28.8227			4.60369			2.84014			10.6432		0	9.75632			15.7912			15.9705
106	3.82599	28.8163	4.60304	2.84137	9.75135	15.9675												106	10.6481	9.75771			15.9667			3.82299			28.8159			4.60051			2.83762			10.643		6.4864	9.75758			15.7856			15.9684
107	3.82267	28.8111	4.60077	2.83967	9.75237	15.9658												107	10.648	9.75849			15.9654			3.82031			28.8117			4.59853			2.83605			10.6428		-0.5233	9.75836			15.7821			15.9671
108	3.81956	28.8059	4.59865	2.83775	9.75328	15.9645												108	10.6477	9.7599			15.9631			3.81548			28.804			4.59494			2.83321			10.6425			9.75978			15.7758			15.9648
109	3.81674	28.801	4.5966	2.83576	9.75416	15.9634												109	10.6473	9.76156			15.9603			3.8098			28.795			4.59073			2.82987			10.6421			9.76143			15.7684			15.962
110	3.81398	28.7967	4.59462	2.83376	9.75504	15.9622												110	10.6472	9.76206			15.9595			3.8081			28.7923			4.58947			2.82887			10.642			9.76192			15.7661			15.9612
111	3.81123	28.7926	4.59257	2.83176	9.75596	15.9609												111	10.6472	9.76209			15.9594			3.808			28.7922			4.58939			2.82881			10.642			9.76195			15.766			15.9611
112	3.80852	28.7887	4.59043	2.82979	9.75688	15.9595												112	10.6471	9.76228			15.9591			3.80735			28.7911			4.58891			2.82843			10.642			9.76214			15.7652			15.9608
113	3.80578	28.7847	4.58808	2.82788	9.75785	15.9583												113	10.6471	9.76253			15.9587			3.80649			28.7898			4.58827			2.82793			10.6419			9.76239			15.764			15.9604
114	3.80296	28.7803	4.58549	2.82598	9.75891	15.9572												114	10.6469	9.7636			15.9569			3.80282			28.784			4.58555			2.82577			10.6417			9.76345			15.7593			15.9586
115	3.80006	28.7753	4.58291	2.82406	9.75994	15.9561												115	10.6465	9.7655			15.9537			3.79633			28.7737			4.58073			2.82195			10.6413			9.76532			15.7508			15.9554
116	3.79712	28.77	4.58043	2.8222	9.76089	15.955										K9		116	10.6459	9.73069	K11		15.9474	K9		3.79561	K11		28.7726	K9		4.58063	K8		2.81589			10.6416	K11		9.72617			15.753	K10		15.9397
117	3.79421	28.7646	4.57799	2.8202	9.76181	15.954										b0:	0	117	10.6454	9.73095	b0:	0	15.9469	b0:	0	3.7932	b0:	0	28.7678	b0:	0	4.57857	b0:	0	2.81554			10.6409	b0:	0	9.72643			15.7487	b0:	0	15.9393
118	3.79138	28.7592	4.57552	2.81811	9.76279	15.953										b1:	51.377	118	10.6447	9.73123	b1:	5.0271	15.9464	b1:	10.112	3.79061	b1:	24.307	28.7627	b1:	8.9199	4.57636	b1:	1.9436	2.81516			10.6402	b1:	2.2197	9.7267			15.7441	b1:	1.9208	15.9388
119	3.78856	28.7539	4.57295	2.81614	9.76375	15.952										b2:	-9.353	119	10.6441	9.73151	b2:	-0.3482	15.9459	b2:	-0.9991	3.78795	b2:	-2.1941	28.7575	b2:	-0.8683	4.57408	b2:	-0.17	2.81477			10.6395	b2:	-0.1227	9.72699			15.7394	b2:	-0.0577	15.9383
120	3.78573	28.7485	4.57041	2.81408	9.7646	15.951										b3:	0.4333	120	10.6435	9.73181			15.9454			3.78516			28.752			4.57169			2.81436			10.6387			9.72729			15.7345			15.9378
121	3.78296	28.7431	4.5679	2.81202	9.76531	15.9499												121	10.6428	9.73212			15.9449			3.78226			28.7463			4.56922			2.81394			10.6379			9.7276			15.7293			15.9372
122	3.78021	28.7378	4.56538	2.80998	9.76594	15.9485												122	10.6421	9.73244			15.9443			3.77931			28.7405			4.56669			2.81351			10.6371			9.72792			15.7241			15.9367
123	3.77754	28.7324	4.5629	2.80795	9.76661	15.9467												123	10.6414	9.73279			15.9437			3.776	K12		28.7134			4.56386			2.81302			10.6271	K12		9.73266			15.7092	K11		15.9479
124	3.77499	28.7268	4.56039	2.80624	9.7673	15.9447												124	10.6405	9.73325			15.9429	K10		3.77176	b0:	0	28.7115			4.56024			2.8124			10.6288	b0:	0	9.73128			15.7045	b0:	0	15.9451
125	3.7726	28.7208	4.55789	2.80471	9.76803	15.9426												125	10.6392	9.73387			15.9418	b0:	0	3.76973	b1:	10.132	28.7089	K10		4.55745			2.81155			10.6287	b1:	2.6438	9.73137			15.7011	b1:	1.4362	15.9431
126	3.77028	28.7143	4.55556	2.80315	9.76885	15.9408												126	10.6377	9.73464			15.9405	b1:	4.0258	3.76724	b2:	-0.7379	28.7056	b0:	0	4.55632			2.81051			10.6289	b2:	-0.1626	9.73116			15.6984	b2:	-0.0268	15.9415
127	3.76793	28.7078	4.55337	2.80157	9.76972	15.9391												127	10.6362	9.73539			15.9391	b2:	-0.3738	3.76477			28.7024	b1:	2.4179	4.5552			2.80947			10.6292			9.73095			15.6957			15.9399
128	3.76569	28.7016	4.55125	2.79997	9.7706	15.9377												128	10.6348	9.73614			15.9378	K11		3.76459			28.6992	b2:	-0.2003	4.55409			2.80845			10.6278			9.73209			15.6941			15.9389
129	3.76376	28.6953	4.54914	2.79844	9.77148	15.9365												129	10.6332	9.73705			15.9362	b0:	0	3.76357			28.6954			4.55274			2.80721			10.6267			9.73302			15.6917			15.9375
130	3.76208	28.6891	4.54702	2.79705	9.77245	15.9356												130	10.6313	9.73808			15.9344	b1:	1.887	3.76243			28.691			4.55122			2.8058			10.6254			9.73407			15.689			15.9359
131	3.76057	28.683	4.54497	2.79582	9.7735	15.9347												131	10.6295	9.73916			15.9325	b2.	-0.1541	3.76122			28.6865			4.54962			2.80433			10.624			9.73516			15.6862			15.9342
132	3.75917	28.6769	4.54298	2.79467	9.77464	15.9339												132	10.6275	9.74032			15.9305			3.75993			28.6815			4.54789			2.80273			10.6226			9.73635			15.6832			15.9324
133	3.75783	28.6708	4.54098	2.79362	9.77588	15.9333												133	10.6255	9.74158			15.9283			3.75853			28.6762			4.54603			2.80102			10.621			9.73762			15.6799			15.9305
134	3.75652	28.6647	4.53898	2.79276	9.77713	15.9328												134	10.6234	9.74288			15.926			3.75707			28.6707			4.54409			2.79923			10.6193			9.73895			15.6765			15.9284
135	3.75522	28.6586	4.53687	2.792	9.77838	15.9326												135	10.6214	9.74423			15.9236			3.75557			28.6649			4.54209			2.79738			10.6176			9.74032			15.673			15.9263
136	3.75398	28.6524	4.53462	2.79134	9.77963	15.9325												136	10.6192	9.74569	K12		15.9326			3.75393			28.6587			4.53992			2.79538			10.6158			9.7418			15.6692	K12		15.9449
137	3.75271	28.6463	4.53234	2.79068	9.78094	15.9326												137	10.617	9.74717	b0:	0	15.9327			3.75228			28.6524			4.53772			2.79336			10.614			9.7433			15.6654	b0:	0	15.9451
138	3.75134	28.6399	4.53009	2.78993	9.78231	15.9327												138	10.6149	9.7487	b1:	3.1766	15.9328			3.75057			28.6459			4.53544			2.79126			10.612			9.74485			15.6614	b1:	2.0737	15.9452
139	3.74994	28.6333	4.52792	2.789	9.78369	15.9327												139	10.6126	9.75031	b2:	-0.1582	15.933			3.74877			28.639			4.53304			2.78905			10.61			9.74649			15.6571	b2:	-0.0674	15.9454
140	3.74846	28.6269	4.52571	2.78777	9.78501	15.9329												140	10.6105	9.75189			15.9331			3.74701			28.6323			4.5307			2.78689			10.608			9.74809			15.653			15.9455
141	3.74676	28.6207	4.52358	2.78618	9.78629	15.9331												141	10.6088	9.75324			15.9333			3.74549			28.6266			4.52868			2.78502			10.6063			9.74947			15.6495			15.9456
142	3.74501	28.6147	4.52153	2.78432	9.78745	15.9333												142	10.6071	9.75451			15.9334			3.74407			28.6212			4.52679			2.78328			10.6047			9.75075			15.6462			15.9458
143	3.74326	28.6087	4.51955	2.7823	9.78849	15.9336												143	10.6055	9.75582			15.9335			3.74261			28.6156			4.52484			2.78149			10.6031			9.75208			15.6428			15.9459
144	3.74149	28.6026	4.51765	2.77998	9.78957	15.934												144	10.6039	9.75712			15.9336			3.74115			28.61			4.5229			2.7797			10.6014			9.7534			15.6393			15.946
145	3.73975	28.5966	4.51579	2.77741	9.79074	15.9344												145	10.6023	9.75842			15.9337			3.73969			28.6045			4.52096			2.77791			10.5998			9.75472			15.6359			15.9461
146	3.73805	28.5905	4.51392	2.77476	9.79199	15.9347												146	10.6007	9.75979			15.9338			3.73816			28.5987			4.51893			2.77604			10.5981			9.7561			15.6324			15.9462
147	3.73642	28.5849	4.51207	2.77215	9.7933	15.935												147	10.5992	9.76107			15.934			3.73672			28.5931			4.517			2.77427			10.5964			9.75741			15.629			15.9464
148	3.73491	28.5797	4.51019	2.76961	9.79461	15.9351												148	10.5978	9.76229			15.9341			3.73536			28.588			4.5152			2.7726			10.5949			9.75864			15.6258			15.9465
149	3.73344	28.5746	4.50821	2.76717	9.7959	15.935												149	10.5963	9.76352			15.9342			3.73397			28.5827			4.51335			2.7709			10.5933			9.75989			15.6226			15.9466
150	3.73205	28.5695	4.50613	2.76483	9.79721	15.935												150	10.5949	9.76483			15.9343			3.7325			28.5771			4.51139			2.7691			10.5917			9.76122			15.6191			15.9467
151	3.73077	28.5644	4.50398	2.76258	9.79851	15.9349												151	10.5933	9.76628			15.9344			3.73088			28.5709			4.50924			2.76711			10.5899			9.76268			15.6154			15.9468
152	3.72946	28.5593	4.50179	2.76045	9.79986	15.935												152	10.5917	9.76771			15.9345			3.72927			28.5648			4.50709			2.76513			10.588			9.76413			15.6116			15.9469
153	3.72813	28.5543	4.49961	2.75831	9.80122	15.9352												153	10.5902	9.76912			15.9347			3.72769			28.5587			4.50498			2.76319			10.5862			9.76556			15.6079			15.947
154	3.7268	28.5495	4.49753	2.75624	9.80253	15.9351												154	10.5888	9.77046			15.9348			3.72618			28.553			4.50298			2.76135			10.5846			9.76691			15.6044			15.9471
155	3.72548	28.545	4.49557	2.75425	9.80373	15.935												155	10.5875	9.77166			15.9349			3.72483			28.5478			4.50118			2.75969			10.583			9.76814			15.6012			15.9472
156	3.72413	28.5403	4.49371	2.75231	9.8049	15.9352												156	10.5862	9.77292			15.935			3.72341			28.5424			4.49929			2.75795			10.5814			9.76941			15.5979			15.9473
157	3.72267	28.5355	4.49181	2.75051	9.80611	15.9354												157	10.5849	9.77421			15.9351			3.72196			28.5369			4.49737			2.75617			10.5798			9.77071			15.5945			15.9474
158	3.72121	28.5307	4.48992	2.74893	9.80734	15.9357												158	10.5836	9.7755			15.9352			3.72051			28.5313			4.49543			2.75439			10.5781			9.77202			15.5911			15.9475
159	3.71982	28.5258	4.48814	2.74748	9.80864	15.9359												159	10.5822	9.77691			15.9353			3.71892			28.5253			4.49332			2.75244			10.5764			9.77345			15.5874			15.9476
160	3.71842	28.5206	4.48652	2.746	9.81002	15.9359												160	10.5807	9.77838			15.9354			3.71726			28.519			4.49111			2.75041			10.5745			9.77493			15.5835			15.9477
161	3.71698	28.5156	4.48498	2.74445	9.81143	15.9358												161	10.5794	9.77978			15.9356			3.71569			28.513			4.48902			2.74849			10.5727			9.77634			15.5798			15.9478
162	3.71551	28.5108	4.48349	2.74296	9.81287	15.9355												162	10.5781	9.78105			15.9357			3.71426			28.5075			4.48711			2.74673			10.5711			9.77763			15.5765			15.9479
163	3.71408	28.5061	4.48209	2.74161	9.81434	15.9354												163	10.5769	9.78234			15.9358			3.7128			28.5019			4.48518			2.74495			10.5695			9.77893			15.5731			15.948
164	3.71261	28.5016	4.48069	2.74047	9.81586	15.9354												164	10.5758	9.78347			15.9359			3.71153			28.4971			4.48349			2.74339			10.568			9.78007			15.5701			15.9481
165	3.71111	28.4977	4.47931	2.73947	9.81734	15.9357												165	10.575	9.78436			15.9359			3.71052			28.4932			4.48214			2.74215			10.5669			9.78098			15.5678			15.9481
166	3.7096	28.4939	4.47804	2.73854	9.81874	15.9361												166	10.5743	9.78516	K13		15.9314			3.70962			28.4898			4.48095			2.74105			10.5659			9.78178			15.5656	K13		15.9414
167	3.70808	28.4901	4.47678	2.73756	9.82008	15.9366												167	10.5735	9.78594	b0:	0	15.932			3.70874			28.4864			4.47977			2.73996			10.5649			9.78257			15.5636	b0:	0	15.942
168	3.70662	28.4862	4.47555	2.73661	9.82135	15.9373												168	10.5727	9.78684	b1:	2.4442	15.9328			3.70772			28.4825			4.47842			2.73872			10.5637			9.78348			15.5612	b1:	2.355	15.9427
169	3.70518	28.4823	4.47429	2.73566	9.82255	15.9381												169	10.5719	9.78776	b2:	-0.0834	15.9335			3.70668			28.4786			4.47703			2.73744			10.5625			9.78441			15.5588	b2:	-0.0855	15.9435
170	3.70374	28.4786	4.47294	2.73464	9.8238	15.9389												170	10.5711	9.78863			15.9342			3.70571			28.4748			4.47573			2.73625			10.5614			9.78528			15.5565			15.9442
171	3.70232	28.475	4.47158	2.73356	9.82509	15.9399										K10		171	10.5704	9.82174	K14		15.9377	K12		3.70237	K13		28.4764	K11		4.46883	K9		2.73165			10.5636	K13		9.82578			15.5536	K14		15.9381
172	3.70095	28.472	4.47026	2.73243	9.82642	15.9408										b0:	0	172	10.5699	9.82447	b0:	10.083	15.9394	b0:	0	3.7	b0:	0	28.4716	b0:	0	4.46735	b0:	0	2.72916			10.5631	b0:	0	9.82844			15.5508	b0:	24.897	15.9398
173	3.69961	28.4693	4.46908	2.73125	9.8278	15.9416										b1:	6.9247	173	10.5695	9.82618	b1:	0.5961	15.9404	b1:	1.6253	3.6985	b1:	7.5676	28.4686	b1:	1.4519	4.46642	b1:	1.4695	2.72759			10.5628	b1:	6.9398	9.83012			15.549	b1:	-0.576	15.9408
174	3.69822	28.4671	4.46801	2.73008	9.82919	15.9423										b2:	-0.5672	174	10.5694	9.8266			15.9406	b2:	-0.1271	3.69813	b2:	-0.4753	28.4678	b2:	-0.1015	4.46619	b2:	-0.1213	2.72721			10.5627	b2:	-0.5689	9.83053			15.5485	b2:		15.941
175	3.69677	28.4651	4.46694	2.72894	9.83055	15.9428												175	10.5695	9.82625			15.9404			3.69844			28.4685			4.46638			2.72753			10.5628			9.83018			15.5489			15.9408
176	3.69533	28.4628	4.46579	2.72771	9.83189	15.9432												176	10.5694	9.82664			15.9407			3.6981			28.4677			4.46617			2.72717			10.5627			9.83057			15.5485			15.9411
177	3.69393	28.4604	4.46462	2.72639	9.83317	15.9435												177	10.5692	9.82773	K15		15.9438			3.69715			28.4658			4.46558			2.72618			10.5625			9.83163			15.5474	K15		15.9451
178	3.6925	28.4577	4.46351	2.72517	9.83441	15.9437												178	10.569	9.82898	b0:	15.136	15.9439			3.69606			28.4636			4.4649			2.72504			10.5622			9.83286			15.5461	b0:	0	15.9452
179	3.69116	28.4548	4.46245	2.72406	9.83562	15.9438												179	10.5685	9.83109	b1:	0.0822	15.9441			3.69421			28.4598			4.46375			2.7231			10.5618			9.83494			15.5439	b1:	2.131	15.9454
180	3.6899	28.4519	4.46153	2.72289	9.8368	15.9438												180	10.5681	9.83354			15.9443			3.69207			28.4555			4.46242			2.72086			10.5613			9.83735			15.5413	b2:	-0.0711	15.9456
181	3.68871	28.4493	4.46076	2.72168	9.83792	15.9438												181	10.5677	9.83529			15.9445			3.69054			28.4524			4.46147			2.71925			10.561			9.83908			15.5395			15.9457
182	3.68757	28.4469	4.46005	2.72042	9.83902	15.944												182	10.5674	9.83675			15.9446			3.68926			28.4498			4.46067			2.71791			10.5607			9.84053			15.538			15.9458
183	3.68652	28.4445	4.45933	2.71907	9.84015	15.9442												183	10.5671	9.83842			15.9447			3.6878			28.4468			4.45976			2.71638			10.5604			9.84219			15.5363			15.946
184	3.68548	28.4424	4.4587	2.71776	9.84131	15.9445												184	10.5668	9.83968			15.9448			3.6867			28.4445			4.45907			2.71522			10.5601			9.84345			15.5349			15.9461
185	3.68445	28.4404	4.45813	2.71655	9.84248	15.9448												185	10.5667	9.84034			15.9449			3.68612			28.4434			4.45871			2.71463			10.56			9.8441			15.5343			15.9461
186	3.68341	28.4385	4.45757	2.71534	9.84371	15.9452												186	10.5666	9.84094	K16		15.9408			3.68559			28.4423			4.45838			2.71407			10.5599			9.8447			15.5336	K16		15.944
187	3.68239	28.4366	4.45706	2.71411	9.8449	15.9456												187	10.5665	9.84165	b0:	0	15.941			3.68497			28.441			4.458			2.71342			10.5598			9.84541			15.5329	b0:	0	15.9443
188	3.68142	28.4347	4.4566	2.71293	9.84607	15.9462												188	10.5663	9.84244	b1:	2.9218	15.9413			3.68428			28.4396			4.45756			2.71269			10.5596			9.8462			15.5321	b1:	2.3561	15.9445
189	3.68051	28.4327	4.45616	2.71176	9.84728	15.9468												189	10.5661	9.84371	b2:	-0.1323	15.9417			3.68316			28.4373			4.45687			2.71152			10.5594			9.84747			15.5307	b2:	-0.0856	15.9449
190	3.6797	28.4305	4.4557	2.7107	9.84853	15.9473												190	10.5657	9.84571			15.9423			3.68141			28.4338			4.45578			2.70969			10.559			9.84947			15.5286			15.9456
191	3.67886	28.4283	4.4552	2.70972	9.84977	15.9476												191	10.5653	9.84757			15.9429			3.67978			28.4304			4.45476			2.70798			10.5586			9.85134			15.5267			15.9461
192	3.67793	28.4263	4.45472	2.70877	9.85101	15.9477												192	10.565	9.84882			15.9433			3.67868			28.4282			4.45408			2.70683			10.5583			9.8526			15.5254			15.9465
193	3.67683	28.4242	4.45423	2.70783	9.85229	15.9476												193	10.5648	9.84979	K17		15.9512			3.67783			28.4264			4.45354			2.70594			10.5582			9.85358			15.5244	K17		15.9515
194	3.67572	28.4219	4.45376	2.7069	9.85365	15.9474												194	10.5646	9.8509	b0:	0	15.9508			3.67686			28.4245			4.45294			2.70492			10.5579			9.8547			15.5232	b0:	0	15.9511
195	3.67464	28.4196	4.45333	2.70586	9.85498	15.9471												195	10.5644	9.85206	b1:	3.5894	15.9504			3.67584			28.4224			4.4523			2.70385			10.5577			9.85587			15.522	b1:	1.7199	15.9507
196	3.67354	28.4173	4.45285	2.70475	9.85621	15.9467												196	10.5642	9.85329	b2:	-0.2	15.9499			3.67476			28.4202			4.45163			2.70272			10.5575			9.85711			15.5207	b2:	-0.0446	15.9503
197	3.67252	28.4151	4.45226	2.70362	9.85743	15.9464												197	10.5639	9.85483			15.9494			3.6734			28.4174			4.45078			2.7013			10.5571			9.85868			15.5191			15.9497
198	3.67151	28.4129	4.45154	2.70253	9.85864	15.946												198	10.5636	9.85629			15.9489			3.67211			28.4148			4.44998			2.69995			10.5569			9.86016			15.5175			15.9492
199	3.67038	28.4108	4.45078	2.70149	9.85986	15.9455												199	10.5634	9.85725			15.9485			3.67127			28.413			4.44946			2.69907			10.5567			9.86114			15.5165			15.9489
200	3.66926	28.4087	4.45	2.70045	9.86116	15.9451												200	10.5632	9.85813			15.9482			3.67049			28.4114			4.44897			2.69826			10.5565			9.86204			15.5156			15.9486
201	3.66822	28.4067	4.44919	2.69946	9.8625	15.9446												201	10.563	9.85911			15.9479			3.66963			28.4097			4.44843			2.69736			10.5563			9.86303			15.5146			15.9482
202	3.66732	28.4049	4.44836	2.69844	9.86383	15.9442												202	10.5627	9.86048			15.9474			3.66842			28.4072			4.44768			2.69609			10.556			9.86444			15.5131			15.9477
203	3.66649	28.4032	4.44752	2.69735	9.86515	15.9439												203	10.5625	9.86151			15.947			3.66752			28.4053			4.44712			2.69514			10.5558			9.86548			15.5121			15.9474
204	3.66564	28.402	4.44679	2.69629	9.86644	15.9436												204	10.5625	9.8616			15.947			3.66744			28.4052			4.44706			2.69505			10.5558			9.86558			15.512			15.9473
205	3.66488	28.401	4.44619	2.69525	9.86771	15.9434												205	10.5626	9.86116			15.9472			3.66782			28.406			4.44731			2.69546			10.5559			9.86513			15.5124			15.9475
206	3.66421	28.4001	4.44555	2.6942	9.86895	15.9431										K11		206	10.5626	9.87092	K18		15.9399	K13		3.66706	K14		28.3928	K12		4.43997	K10		2.69822			10.5492	K14		9.87234			15.5001	K18		15.9349
207	3.66356	28.3991	4.44479	2.69316	9.8702	15.9427										b0:	0	207	10.5626	9.8711	b0:	0	15.9398	b0:	0	3.66696	b0:	0	28.3925	b0:	0	4.43981	b0:	0	2.69795			10.5491	b0:	0	9.87251			15.5	b0:	0	15.9348
208	3.66299	28.398	4.44397	2.69213	9.87148	15.9425										b1:	5.1152	208	10.5624	9.87158	b1:	3.667	15.9396	b1:	1.3122	3.66668	b1:	7.1594	28.3919	b1:	1.7577	4.4394	b1:	2.059	2.69723			10.549	b1:	5.1418	9.87295			15.4997	b1:	1.2993	15.9345
209	3.66238	28.3968	4.44314	2.69108	9.87275	15.9422										b2:	-0.3958	209	10.5623	9.8721	b2:	-0.2079	15.9394	b2:	-0.0953	3.66639	b2:	-0.4339	28.3911	b2:	-0.1325	4.43895	b2:	-0.1809	2.69643			10.5489	b2:	-0.3987	9.87344			15.4993	b2:	-0.0175	15.9343
210	3.66174	28.3955	4.44231	2.68998	9.87399	15.9419												210	10.562	9.87279			15.9391			3.66599			28.3902			4.43836			2.69539			10.5487			9.87407			15.4989			15.9339
211	3.6611	28.394	4.44145	2.68887	9.87512	15.9415												211	10.5618	9.87369			15.9387			3.66548			28.3889			4.43759			2.69403			10.5484			9.87491			15.4983			15.9335
212	3.66044	28.3925	4.4406	2.68765	9.8762	15.9412												212	10.5615	9.87451			15.9383			3.66502			28.3877			4.43689			2.6928			10.5482			9.87566			15.4978			15.9331
213	3.6598	28.3911	4.4398	2.68636	9.87727	15.9409												213	10.5612	9.87538			15.938			3.66452			28.3865			4.43614			2.69147			10.5479			9.87648			15.4972			15.9327
214	3.65919	28.3895	4.43906	2.68506	9.87831	15.9405												214	10.5609	9.87638			15.9375			3.66395			28.3851			4.43528			2.68996			10.5476			9.87741			15.4966			15.9322
215	3.6585	28.3878	4.43841	2.68378	9.87931	15.9402												215	10.5606	9.87734			15.9371			3.6634			28.3837			4.43445			2.6885			10.5474			9.8783			15.496			15.9317
216	3.65774	28.3861	4.43771	2.68253	9.88028	15.9398												216	10.5604	9.87817			15.9367			3.66293			28.3826			4.43374			2.68724			10.5471			9.87908			15.4954			15.9313
217	3.65696	28.3847	4.43691	2.6814	9.88124	15.9394												217	10.5602	9.87862			15.9365			3.66267			28.3819			4.43336	K11		2.68395			10.5471			9.87911			15.4965			15.9321
218	3.65626	28.3832	4.43603	2.68045	9.88224	15.9391												218	10.56	9.87938			15.9362			3.66224			28.3809			4.4327	b0:	0	2.68341			10.5469			9.87991			15.4957			15.9315
219	3.65559	28.3817	4.43511	2.67956	9.88329	15.9386												219	10.5597	9.88035			15.9358			3.66169			28.3795			4.43187	b1:	1.2477	2.68273			10.5466			9.88093			15.4946	K19		15.9435
220	3.65497	28.3803	4.43422	2.67868	9.8844	15.9381												220	10.5595	9.88121	K19		15.9352			3.66119			28.3783			4.43112	b2:	-0.0988	2.68212			10.5463			9.88184			15.4937	b0:	0	15.9434
221	3.65439	28.379	4.43333	2.67786	9.8855	15.9378												221	10.5592	9.88215	b0:	0	15.9351			3.66065			28.3769			4.43032			2.68146			10.546			9.88283			15.4927	b1:	1.9447	15.9433
222	3.65386	28.3775	4.43247	2.67705	9.88658	15.9377												222	10.5588	9.88336	b1:	3.333	15.935			3.65996			28.3752			4.42928			2.68061			10.5456			9.8841			15.4914	b2:	-0.0591	15.9431
223	3.65344	28.3759	4.43157	2.67615	9.88767	15.9375												223	10.5583	9.88499	b2:	-0.1741	15.9348			3.65903			28.3729			4.42787			2.67945			10.5451			9.88583			15.4897			15.9429
224	3.65299	28.3743	4.43057	2.6752	9.88869	15.9373												224	10.5578	9.88673			15.9346			3.65804			28.3705			4.42637			2.67823			10.5445			9.88766			15.4878			15.9427
225	3.65251	28.3726	4.4295	2.67426	9.88973	15.9371												225	10.5572	9.88841			15.9345			3.65708			28.3681			4.42492			2.67704			10.544			9.88944			15.486			15.9425
226	3.65205	28.3709	4.42839	2.67326	9.89073	15.937												226	10.5567	9.89021			15.9343			3.65605			28.3655			4.42337			2.67577			10.5434			9.89135			15.4841			15.9423
227	3.65156	28.3694	4.42721	2.67214	9.89173	15.9369												227	10.5562	9.89174			15.9341			3.65517			28.3633			4.42205			2.67469			10.5429			9.89297			15.4825			15.9421
228	3.65106	28.3681	4.42595	2.67104	9.8927	15.9368												228	10.5558	9.89298			15.934			3.65446			28.3615			4.42097			2.67381			10.5425			9.8943			15.4811			15.9419
229	3.65044	28.3669	4.42456	2.67001	9.89357	15.9367												229	10.5556	9.89379			15.9339			3.654			28.3604			4.42028			2.67324			10.5422			9.89515			15.4803			15.9418
230	3.64969	28.366	4.42309	2.66897	9.89438	15.9364												230	10.5555	9.89395			15.9338			3.6539			28.3602			4.42014			2.67313			10.5422			9.89532			15.4801			15.9418
231	3.64884	28.3654	4.42158	2.66785	9.89519	15.936										K12		231	10.5557	9.89838	K20		15.9402	K14		3.64421	K15		28.3651	K13		4.41699	K12		2.66671			10.5513	K15		9.89308			15.4793	K20		15.9399
232	3.648	28.365	4.42005	2.66667	9.89603	15.9356										b0:	0	232	10.5559	9.89915	b0:	0	15.94	b0:	0	3.64359	b0:	0	28.365	b0:	0	4.41585	b0:	0	2.66583			10.5516	b0:	0	9.89386			15.4787	b0:	0	15.9397
233	3.64718	28.3648	4.41851	2.66557	9.89691	15.9353										b1:	-1.0974	233	10.5562	9.90002	b1:	3.5277	15.9397	b1:	1.5431	3.64289	b1:	5.8688	28.3649	b1:	2.3586	4.41458	b1:	1.6631	2.66486			10.5518	b1:	-1.1125	9.89473			15.478	b1:	1.6706	15.9394
234	3.64635	28.3646	4.41695	2.66449	9.89788	15.935										b2:	0.1928	234	10.5565	9.90097	b2:	-0.1937	15.9394	b2:	-0.1187	3.64212	b2:	-0.3034	28.3648	b2:	-0.1932	4.41318	b2:	-0.1408	2.66379			10.5522	b2:	0.1943	9.89568			15.4773	b2:	-0.0414	15.9391
235	3.64553	28.3645	4.41544	2.66338	9.89888	15.9347										R² = 0,999		235	10.5569	9.90202			15.9391			3.64127			28.3646			4.41165			2.66261			10.5525			9.89673			15.4764			15.9388
236	3.64474	28.3644	4.41394	2.66226	9.89982	15.9344												236	10.5572	9.90305			15.9388			3.64044			28.3645			4.41014			2.66145			10.5529			9.89776			15.4756			15.9385
237	3.64395	28.3643	4.41252	2.66115	9.90075	15.9342												237	10.5576	9.90403			15.9384			3.63964			28.3643			4.40869			2.66034			10.5532			9.89874			15.4748			15.9382
238	3.64319	28.3642	4.41118	2.66006	9.90179	15.9338												238	10.5579	9.90501			15.9381			3.63885			28.3642			4.40725			2.65924			10.5535			9.89972			15.4741			15.9379
239	3.64246	28.3641	4.40996	2.65898	9.90287	15.9335												239	10.5583	9.9061			15.9378			3.63797			28.364			4.40565			2.65801			10.5539			9.90081			15.4732			15.9375
240	3.64176	28.364	4.40879	2.65793	9.90403	15.9332												240	10.5586	9.90699			15.9375			3.63725			28.3639			4.40434			2.65701			10.5542			9.90169			15.4725			15.9373
241	3.64106	28.3636	4.40754	2.65686	9.9053	15.933										K13		241	10.5588	9.92218	K21		15.9365	K15		3.63991	K16		28.3899	K14		4.40692	K13		2.63959			10.565	K16		9.9321			15.4956	K21		15.9439
242	3.64039	28.3631	4.40624	2.6558	9.90662	15.9327										b0:	0	242	10.5588	9.92208	b0:	0	15.9365	b0:	0	3.63996	b0:	0	28.3901	b0:	0	4.40745	b0:	0	2.63966			10.5652	b0:	0	9.93195			15.4961	b0:	0	15.9439
243	3.63974	28.3623	4.40486	2.65475	9.908	15.9326										b1:	-5.421	243	10.5588	9.92217	b1:	3.3594	15.9365	b1:	1.2142	3.63992	b1:	8.4018	28.3899	b1:	6.4173	4.40698	b1:	1.2642	2.63959			10.565	b1:	2.7615	9.93209			15.4957	b1:	2.0253	15.9439
244	3.63911	28.3611	4.40343	2.65354	9.90949	15.9324										b2:	1.4091	244	10.5585	9.92247	b2:	-0.1767	15.9365	b2:	-0.0854	3.63977	b2:	-0.5584	28.3891	b2:	-0.602	4.40532	b2:	-0.1006	2.63937			10.5645	b2:	-0.1724	9.93255			15.4943	b2:	-0.0643	15.9439
245	3.63857	28.3598	4.40199	2.65222	9.91108	15.9323										b3:	-0.0764	245	10.5581	9.92293			15.9364			3.63955			28.3879			4.40278	b3:	0	2.63904			10.5637			9.93326			15.4922			15.9438
246	3.6381	28.3583	4.40059	2.65084	9.91277	15.9321										R² = 0,9956		246	10.5577	9.92351			15.9363			3.63927			28.3863	K15		4.39647			2.63861			10.5621			9.93464			15.4874	K22		15.943
247	3.63771	28.3567	4.39916	2.6494	9.91457	15.932												247	10.557	9.92426			15.9362			3.63891			28.3843	b0:	0	4.39558			2.63806			10.5614			9.9353			15.4861	b0:	0	15.9429
248	3.63737	28.3548	4.39769	2.6479	9.91646	15.9318												248	10.5563	9.92517			15.9361			3.63847			28.3819	b1:	2.0824	4.39448			2.63739			10.5604			9.93612			15.4845	b1:	1.9757	15.9428
249	3.63708	28.3528	4.39624	2.64641	9.91841	15.9317												249	10.5554	9.92621			15.9359			3.63797			28.3791	b2:	-0.1652	4.39325			2.63663			10.5594			9.93703			15.4826	b2:	-0.0611	15.9426
250	3.63678	28.3509	4.3948	2.64498	9.92038	15.9316												250	10.5546	9.92722			15.9358			3.63749			28.3764			4.39204			2.6359			10.5584			9.93793			15.4808			15.9425
251	3.63641	28.3488	4.39341	2.64361	9.92239	15.9316												251	10.5538	9.92819			15.9356			3.63702			28.3738			4.39087			2.63518			10.5574			9.9388			15.4791			15.9423
252	3.63604	28.3465	4.39204	2.64237	9.92444	15.9316												252	10.5529	9.92932			15.9355			3.63648			28.3707			4.38952			2.63435			10.5562			9.9398			15.4771			15.9422
253	3.63562	28.344	4.3907	2.64127	9.9265	15.9315												253	10.5519	9.93052			15.9353			3.63589			28.3675			4.38807			2.63347			10.555			9.94087			15.4749			15.942
254	3.6351	28.3414	4.38941	2.64024	9.92857	15.9315												254	10.5509	9.93165			15.9351			3.63535			28.3645			4.38672			2.63264			10.5539			9.94187			15.4729			15.9418
255	3.63455	28.3388	4.38811	2.63925	9.93058	15.9314												255	10.55	9.93277			15.9349			3.63481			28.3614			4.38538			2.63182			10.5527			9.94287			15.4709			15.9416
256	3.63394	28.336	4.38675	2.63827	9.93246	15.9314												256	10.549	9.93393			15.9348			3.63425			28.3583			4.38399			2.63097			10.5516			9.9439			15.4688			15.9415
257	3.63332	28.3331	4.38544	2.63723	9.93424	15.9314												257	10.548	9.93516			15.9346			3.63366			28.355			4.38251			2.63006			10.5503			9.94499			15.4666			15.9413
258	3.63269	28.3301	4.38418	2.63609	9.93597	15.9312												258	10.547	9.93637			15.9344			3.63307			28.3517			4.38106			2.62917			10.5491			9.94607			15.4644			15.9411
259	3.63206	28.3272	4.38295	2.63493	9.93764	15.931												259	10.546	9.93754			15.9342			3.63251			28.3486			4.37966			2.62832			10.5479			9.9471			15.4623			15.9409
260	3.63143	28.3245	4.3818	2.63371	9.93929	15.9307												260	10.5451	9.93862			15.9341			3.63199			28.3457			4.37836			2.62752			10.5468			9.94807			15.4604			15.9407
261	3.63082	28.3216	4.3808	2.63247	9.941	15.9303												261	10.5442	9.93971			15.9339	K16		3.63152			28.3427			4.37705			2.62672			10.5457			9.94907			15.4585			15.9406
262	3.63023	28.3188	4.37985	2.63132	9.94283	15.9301												262	10.5432	9.94084			15.9337	b0:	0	3.6312			28.3397	K16		4.37881			2.62589			10.5449			9.94975			15.4586	K23		15.9367
263	3.62969	28.3158	4.37898	2.63014	9.94471	15.9298												263	10.5422	9.94202			15.9335	b1:	1.0174	3.63086			28.3365	b0:	0	4.37794			2.62502			10.5436			9.95087			15.4569	b0:	0	15.9366
264	3.62917	28.3128	4.37809	2.62883	9.94662	15.9294												264	10.5412	9.94327			15.9333	b2:	-0.0656	3.6305			28.3331	b1:	1.6145	4.37702			2.6241			10.5423			9.95205			15.4551	b1:	1.9569	15.9364
265	3.62864	28.3094	4.3771	2.62748	9.94853	15.929												265	10.54	9.94471			15.9331			3.63009			28.3292	b2:	-0.1181	4.37597			2.62304			10.5407			9.95341			15.4531	b2:	-0.0599	15.9362
266	3.6281	28.3059	4.37606	2.62618	9.95039	15.9286												266	10.5387	9.94622			15.9329			3.62965			28.3251			4.37486			2.62192			10.5391			9.95484			15.451			15.9359
267	3.62759	28.3025	4.37496	2.62488	9.95223	15.9282												267	10.5374	9.94774			15.9326			3.62922			28.321			4.37374			2.62081			10.5374			9.95627			15.4489			15.9357
268	3.62713	28.2989	4.37387	2.62364	9.9541	15.9279												268	10.536	9.94936			15.9324			3.62875			28.3167			4.37255			2.61961			10.5357			9.95781			15.4466			15.9355
269	3.62671	28.2953	4.37274	2.62244	9.95604	15.9275												269	10.5346	9.95105			15.9321			3.62826			28.3121			4.37131			2.61836			10.5338			9.95941			15.4442			15.9352
270	3.6263	28.2916	4.37161	2.62119	9.95799	15.9272												270	10.5331	9.95276			15.9319			3.62777			28.3074			4.37005			2.61711			10.532			9.96102			15.4418			15.935
271	3.62594	28.2879	4.37053	2.61994	9.95997	15.9271												271	10.5316	9.95451			15.9316			3.62727			28.3027			4.36876			2.61581			10.5301			9.96267			15.4393			15.9347
272	3.62553	28.2843	4.36944	2.61874	9.96204	15.9271												272	10.5301	9.95619			15.9313			3.62678			28.2981			4.36752			2.61456			10.5282			9.96427			15.4369			15.9344
273	3.62511	28.2806	4.36833	2.61755	9.96414	15.9271												273	10.5287	9.95788			15.931			3.62629			28.2935			4.36628			2.61332			10.5264			9.96586			15.4345			15.9342
274	3.6247	28.277	4.36723	2.61637	9.96617	15.927												274	10.5272	9.95956			15.9308			3.62581			28.2889			4.36503			2.61207			10.5246			9.96746			15.4322			15.9339
275	3.62427	28.2735	4.3661	2.61527	9.9682	15.9268												275	10.5259	9.96114			15.9305			3.62535			28.2847			4.36387			2.61091			10.5228			9.96895			15.4299			15.9337
276	3.62384	28.2703	4.36498	2.61423	9.97025	15.9266												276	10.5246	9.96255			15.9303			3.62494			28.2808			4.36283			2.60987			10.5213			9.97028			15.4279			15.9335
277	3.62341	28.2673	4.36383	2.61311	9.97231	15.9263												277	10.5234	9.96393			15.9301	K17		3.62219			28.2771			4.36181			2.60884			10.5215			9.97007			15.425			15.9331
278	3.62294	28.264	4.36253	2.61194	9.97437	15.9261												278	10.5222	9.96538			15.9298	b0:	0	3.6215			28.2731			4.36074			2.60777			10.5202			9.97126			15.4228			15.9329
279	3.62244	28.2606	4.36121	2.61077	9.97644	15.9258												279	10.5208	9.96689			15.9296	b1:	1.2005	3.62078			28.269			4.35962			2.60665			10.5187			9.97251			15.4205			15.9326
280	3.6219	28.257	4.35992	2.60964	9.97855	15.9255												280	10.5195	9.96843			15.9293	b2:	-0.084	3.62005			28.2648			4.35848			2.60551			10.5172			9.97379			15.4182			15.9324
281	3.62125	28.2534	4.3586	2.6085	9.98058	15.9252												281	10.5182	9.96994			15.9291			3.61934			28.2606			4.35736			2.60439			10.5158			9.97504			15.4159			15.9321
282	3.62056	28.2495	4.35732	2.60727	9.98257	15.9249												282	10.5168	9.97149			15.9288			3.6186			28.2564			4.35622			2.60324			10.5143			9.97632			15.4136			15.9319
283	3.61985	28.2456	4.3561	2.60598	9.9846	15.9246												283	10.5154	9.97304			15.9286			3.61787			28.2522			4.35507			2.60209			10.5128			9.97761			15.4113			15.9316
284	3.61917	28.2416	4.35492	2.60469	9.98663	15.9244												284	10.514	9.97462			15.9283			3.61711			28.2478			4.35389			2.60091			10.5113			9.97892			15.4089			15.9314
285	3.6185	28.2377	4.35382	2.60344	9.98866	15.9242												285	10.5126	9.9762			15.9281			3.61637			28.2435			4.35273			2.59974			10.5098			9.98022			15.4065			15.9311
286	3.61779	28.2337	4.35277	2.60217	9.99069	15.924												286	10.5112	9.97775			15.9278			3.61563			28.2393			4.35158			2.59859			10.5083			9.9815			15.4042			15.9308
287	3.61705	28.2295	4.35172	2.6009	9.99269	15.9238												287	10.5098	9.97935			15.9275			3.61487			28.2349			4.35039			2.5974			10.5068			9.98283			15.4018			15.9306
288	3.61627	28.2253	4.35068	2.59962	9.99465	15.9235												288	10.5084	9.98095			15.9273			3.6141			28.2305			4.3492			2.59621			10.5052			9.98415			15.3994			15.9303
289	3.61547	28.2211	4.34967	2.59833	9.99663	15.9232												289	10.507	9.98247			15.927			3.61338			28.2263			4.34807			2.59508			10.5038			9.98541			15.3971			15.93
290	3.61464	28.217	4.34864	2.59706	9.99861	15.9229												290	10.5057	9.98396			15.9268			3.61267			28.2222			4.34696			2.59397			10.5023			9.98664			15.3948			15.9298
291	3.61381	28.2129	4.3476	2.59575	10.0005	15.9226												291	10.5044	9.98542			15.9265			3.61197			28.2182			4.34588			2.59288			10.5009			9.98785			15.3926			15.9295
292	3.61305	28.209	4.34654	2.59444	10.0025	15.9223												292	10.503	9.98687			15.9263			3.61128			28.2142			4.34479			2.5918			10.4995			9.98906			15.3904			15.9293
293	3.6123	28.2052	4.3455	2.59316	10.0045	15.9219												293	10.5018	9.98826			15.926			3.61062			28.2104			4.34376			2.59077			10.4982			9.99021			15.3883			15.9291
294	3.61148	28.2015	4.34445	2.5918	10.0066	15.9215												294	10.5006	9.98952	K22		15.9246			3.61001			28.2069			4.34282			2.58982			10.497			9.99125			15.3864	K24		15.9274
295	3.61064	28.1977	4.34339	2.59034	10.0087	15.921												295	10.4995	9.99081	b0:	0	15.924			3.6094			28.2034			4.34186			2.58886			10.4957			9.99232			15.3845	b0:	0	15.9268
296	3.60987	28.1938	4.34236	2.58883	10.0109	15.9205												296	10.4982	9.9922	b1:	3.625	15.9234			3.60874			28.1995			4.34082			2.58783			10.4944			9.99347			15.3824	b1:	1.7814	15.9262
297	3.60916	28.1899	4.34129	2.5873	10.0132	15.9198												297	10.4968	9.99368	b2:	-0.2033	15.9228			3.60803			28.1955			4.33972			2.58672			10.493			9.9947			15.3801	b2:	-0.0485	15.9256
298	3.60846	28.186	4.34008	2.5857	10.0155	15.9191												298	10.4955	9.99516			15.9221			3.60732			28.1914			4.33862			2.58562			10.4915			9.99592			15.3779			15.9249
299	3.6077	28.1821	4.33891	2.58406	10.0179	15.9184												299	10.4942	9.99658			15.9215			3.60664			28.1875			4.33756			2.58456			10.4901			9.9971			15.3757			15.9243
300	3.60695	28.1781	4.33775	2.58237	10.0204	15.9178												300	10.4928	9.99804			15.9209			3.60594			28.1834			4.33647			2.58347			10.4887			9.99831			15.3735			15.9236
301	3.60622	28.1739	4.33655	2.58063	10.0228	15.917												301	10.4914	9.99962	K23		15.9511			3.60518			28.179			4.33528			2.58228			10.4872			9.99962			15.3711	K25		15.9573
302	3.60553	28.1695	4.33532	2.57885	10.0252	15.916												302	10.4898	10.0013	b0:	0	15.9506			3.60438			28.1744			4.33403			2.58103			10.4856			10.001			15.3686	b0:	0	15.9564
303	3.60486	28.1653	4.33412	2.57701	10.0276	15.9152												303	10.4883	10.0029	b1:	-6.6479	15.95			3.6036			28.1699			4.33281			2.57981			10.484			10.0024			15.3661	b1:	1.6868	15.9554
304	3.6042	28.1611	4.33293	2.57516	10.0299	15.9145												304	10.4868	10.0045	b2:	1.8413	15.9495			3.60283			28.1655			4.33161			2.57861			10.4824			10.0037			15.3636	b2:	-0.0422	15.9544
305	3.60356	28.1568	4.33175	2.57332	10.0321	15.9137												305	10.4853	10.0062	b3:	-0.1017	15.9489			3.60202			28.1608			4.33036			2.57736			10.4808			10.0051			15.3611			15.9534
306	3.60296	28.1526	4.33063	2.57147	10.0342	15.913												306	10.4837	10.0079			15.9483			3.60123			28.1562			4.32912			2.57612			10.4792			10.0064			15.3586			15.9525
307	3.60242	28.1484	4.32956	2.5696	10.0363	15.9124												307	10.4822	10.0095			15.9477			3.60044			28.1517			4.32789			2.57489			10.4776			10.0078			15.3561			15.9515
308	3.60194	28.1444	4.32853	2.56777	10.0384	15.9118												308	10.4806	10.0111			15.9472			3.59965			28.1471	K17		4.33186			2.57366			10.4769			10.0084			15.357			15.9518
309	3.60149	28.1404	4.32753	2.566	10.0404	15.9112												309	10.4791	10.0128			15.9466			3.59886			28.1426	b0:	0	4.33125			2.57243			10.4754			10.0097			15.3549			15.951
310	3.60108	28.1362	4.3266	2.56427	10.0423	15.9107												310	10.4775	10.0145			15.9459			3.59804			28.1378	b1:	1.2376	4.33062			2.57115			10.4739			10.011			15.3527			15.9502
311	3.60071	28.1318	4.32569	2.56262	10.0443	15.9102												311	10.4757	10.0164			15.9452	K18		3.60287			28.1326	b2:	-0.0804	4.32992			2.56973			10.4679			10.0161			15.3527			15.9502
312	3.60034	28.127	4.32476	2.561	10.0462	15.9096												312	10.4738	10.0184			15.9445	b0:	0	3.60272			28.127			4.32917			2.56822			10.4654			10.0181			15.3505			15.9493
313	3.59998	28.1221	4.32385	2.55941	10.0481	15.9088												313	10.4717	10.0205			15.9437	b1:	0.7894	3.60258			28.1211			4.32838			2.56664			10.4629			10.0203			15.3482			15.9484
314	3.59971	28.117	4.32294	2.55782	10.0499	15.9081												314	10.4696	10.0227			15.9428	b2:	-0.0429	3.60242			28.1148			4.32754			2.56495			10.4601			10.0226			15.3457			15.9474
315	3.59953	28.1118	4.32206	2.5563	10.0518	15.9074												315	10.4673	10.0251			15.9419			3.60225			28.1082			4.32665			2.56317			10.4572			10.0251			15.3431			15.9464
316	3.59937	28.1064	4.32131	2.55491	10.0537	15.9068												316	10.465	10.0275			15.941			3.60208			28.1015			4.32576			2.56137			10.4543			10.0275			15.3404			15.9454
317	3.59922	28.1012	4.32055	2.5536	10.0558	15.9063												317	10.4627	10.0299			15.94			3.60191			28.0949			4.32487			2.55958			10.4514			10.03			15.3378			15.9443
318	3.59905	28.096	4.31973	2.55234	10.0581	15.9058												318	10.4604	10.0322			15.9391			3.60175			28.0884			4.324			2.55783			10.4486			10.0324			15.3352			15.9433
319	3.59891	28.0908	4.31891	2.55104	10.0605	15.9051												319	10.4582	10.0345			15.9381			3.60158			28.082			4.32313			2.55609			10.4458			10.0347			15.3327			15.9423
320	3.59881	28.0857	4.31814	2.54966	10.0628	15.9042												320	10.4559	10.0368			15.9371			3.60142			28.0755			4.32226			2.55435			10.4429			10.0371			15.3301			15.9413
321	3.59871	28.0807	4.31732	2.54825	10.0651	15.9031												321	10.4536	10.039			15.9362			3.60126			28.0691			4.32142			2.55265			10.4402			10.0394			15.3276			15.9403
322	3.59854	28.0758	4.31652	2.54682	10.0675	15.902												322	10.4515	10.0412			15.9353			3.6011			28.0631			4.32061			2.55103			10.4375			10.0416			15.3252			15.9394
323	3.59841	28.0711	4.31571	2.54535	10.0698	15.9008												323	10.4494	10.0433			15.9344			3.60095			28.0572			4.31982			2.54944			10.4349			10.0438			15.3228			15.9384
324	3.59835	28.0663	4.31481	2.54383	10.0721	15.8997												324	10.4473	10.0454			15.9334			3.60079			28.0511			4.319			2.54781			10.4323			10.046			15.3204			15.9375
325	3.59829	28.0614	4.31388	2.54218	10.0743	15.8985												325	10.445	10.0476			15.9324			3.60063			28.045			4.31817			2.54615			10.4296			10.0483			15.318			15.9365
326	3.59823	28.0564	4.31297	2.54049	10.0764	15.8973												326	10.4428	10.0499			15.9314			3.60047			28.0387			4.31733			2.54446			10.4269			10.0506			15.3155			15.9355
327	3.59812	28.0513	4.31205	2.53883	10.0785	15.8963												327	10.4405	10.0521			15.9304			3.60031			28.0324			4.31648			2.54277			10.4241			10.0529			15.313			15.9346
328	3.59796	28.0462	4.31106	2.53721	10.0805	15.8953												328	10.4382	10.0543			15.9294			3.60015			28.0261			4.31564			2.54107			10.4213			10.0551			15.3104			15.9336
329	3.59777	28.0411	4.31011	2.53559	10.0826	15.8943												329	10.436	10.0565			15.9284			3.59999			28.02			4.31482			2.53944			10.4187			10.0574			15.308			15.9326
330	3.59756	28.0363	4.3092	2.53393	10.0845	15.8931												330	10.434	10.0585			15.9274			3.59984			28.0143			4.31406			2.53792			10.4162			10.0594			15.3058			15.9317
331	3.59736	28.0316	4.30831	2.53224	10.0865	15.8919												331	10.4319	10.0604			15.9265			3.5997			28.0088			4.31332			2.53644			10.4138			10.0614			15.3036			15.9309
332	3.59716	28.027	4.30745	2.53059	10.0883	15.8907												332	10.43	10.0624			15.9256			3.59956			28.0033			4.31259			2.53498			10.4114			10.0634			15.3014			15.93
333	3.59693	28.0223	4.30663	2.52897	10.0899	15.8897												333	10.428	10.0643			15.9247			3.59942			27.998			4.31187			2.53354			10.4091			10.0653			15.2993			15.9292
334	3.5967	28.0175	4.30589	2.52739	10.0916	15.8888												334	10.426	10.0662			15.9237			3.59927			27.9925			4.31114			2.53207			10.4067			10.0673			15.2971			15.9283
335	3.59648	28.0128	4.30523	2.52587	10.0931	15.888												335	10.424	10.0681			15.9228			3.59913			27.9872			4.31042			2.53064			10.4044			10.0692			15.295			15.9274
336	3.59627	28.0083	4.30465	2.52434	10.0945	15.8872												336	10.4221	10.0698			15.9219			3.599			27.9821			4.30974			2.52928			10.4021			10.0711			15.2929			15.9266
337	3.59608	28.0037	4.3041	2.52283	10.096	15.8864												337	10.4202	10.0716			15.921			3.59886			27.9769			4.30905			2.5279			10.3999			10.0729			15.2909			15.9258
338	3.59595	27.9992	4.30361	2.52132	10.0975	15.8856												338	10.4182	10.0735			15.92			3.59873			27.9717			4.30835			2.5265			10.3976			10.0748			15.2888			15.925
339	3.59584	27.9947	4.30312	2.51983	10.0989	15.8849												339	10.4163	10.0753			15.9191			3.59859			27.9666			4.30766			2.52513			10.3954			10.0766			15.2868			15.9242
340	3.59578	27.9902	4.3026	2.51837	10.1004	15.8841												340	10.4143	10.0772			15.9181			3.59845			27.9613			4.30694			2.52371			10.393			10.0785			15.2846			15.9234
341	3.59575	27.9854	4.30209	2.51692	10.1019	15.8833												341	10.4122	10.0791			15.9171			3.5983			27.9557			4.30619			2.52221			10.3906			10.0805			15.2824			15.9225
342	3.59575	27.9807	4.30164	2.51555	10.1034	15.8825												342	10.4101	10.0811			15.9161			3.59816			27.9501			4.30545			2.52072			10.3882			10.0825			15.2802			15.9216
343	3.5957	27.9759	4.30121	2.51429	10.1049	15.8816												343	10.4079	10.083			15.915	K19		3.59595			27.9445			4.30469			2.51921			10.3873			10.0833			15.2771	K26		15.9122
344	3.59566	27.971	4.30086	2.51317	10.1065	15.8806												344	10.4058	10.085			15.914	b0:	3.8208	3.5959			27.9389			4.30394			2.51772			10.3847			10.0854			15.2749	b0:	0	15.911
345	3.59562	27.9663	4.30061	2.51217	10.1082	15.8795												345	10.4037	10.0869			15.913	b1:	-0.0223	3.59586			27.9335			4.30322			2.51628			10.3823			10.0873			15.2728	b1:	1.506	15.9098
346	3.59557	27.9617	4.30032	2.51124	10.1099	15.8784												346	10.4017	10.0887			15.912	K20		3.59518			27.9282	K18		4.30368			2.51486			10.3806			10.0887			15.2712	b2:	-0.0304	15.9089
347	3.59563	27.9572	4.29998	2.5104	10.1117	15.8771												347	10.3996	10.0906			15.9109	b0:	0	3.59528			27.9229	b0:	0	4.30337			2.51344			10.3782			10.0907			15.2695			15.9078
348	3.59574	27.9529	4.29964	2.50964	10.1135	15.8757												348	10.3976	10.0924			15.9099	b1:	0.657	3.59538			27.9177	b1:	1.0198	4.30307			2.51206			10.3758			10.0927			15.2677			15.9069
349	3.59587	27.9487	4.2993	2.50892	10.1153	15.8743												349	10.3956	10.0942			15.9089	b2:	-0.0298	3.59548			27.9125	b2:	-0.0588	4.30277			2.51067			10.3734			10.0946			15.266			15.9059
350	3.59597	27.9443	4.29896	2.5082	10.117	15.8729												350	10.3935	10.096			15.9079			3.59558			27.9072			4.30246			2.50926			10.371			10.0966			15.2643			15.9049
351	3.59607	27.9397	4.2987	2.50743	10.1188	15.8717												351	10.3914	10.0979			15.9068			3.59569			27.9018			4.30214			2.50781			10.3685			10.0986			15.2625			15.9038
352	3.59615	27.935	4.29851	2.50658	10.1206	15.8705												352	10.3893	10.0998			15.9057			3.59579			27.8964			4.30182			2.50636			10.366			10.1006			15.2607			15.9028
353	3.59617	27.9304	4.29842	2.50567	10.1225	15.8694												353	10.3872	10.1016			15.9047	K21		3.59526			27.8911	K19		4.29362			2.50497			10.3628			10.1033			15.2536	K27		15.9114
354	3.59611	27.9256	4.29835	2.5047	10.1244	15.8682												354	10.3852	10.1034			15.9036	b0:	0	3.59499			27.886	b0:	0	4.29351			2.50359			10.3607			10.1049			15.2518	b0:	0	15.9101
355	3.59599	27.9208	4.29825	2.50366	10.1263	15.8672												355	10.3831	10.1052			15.9026	b1:	0.862	3.59472			27.8809	b1:	0.9079	4.29341			2.50223			10.3587			10.1066			15.2501	b1:	1.3665	15.9089
356	3.59578	27.9159	4.29814	2.50253	10.1283	15.8662												356	10.3812	10.1069			15.9016	b2:	-0.0501	3.59446			27.876	b2:	-0.0478	4.29331			2.50092			10.3567			10.1082			15.2485	b2:	-0.0212	15.9077
357	3.59549	27.9112	4.29803	2.50134	10.1303	15.8651												357	10.3793	10.1085			15.9006			3.59422			27.8713			4.29322			2.49968			10.3549			10.1097			15.2469			15.9066
358	3.59513	27.9064	4.29793	2.50012	10.1324	15.864												358	10.3775	10.1101			15.8997			3.59398			27.8668			4.29313			2.49847			10.3531			10.1111			15.2454			15.9055
359	3.5948	27.9015	4.29788	2.49891	10.1343	15.8631												359	10.3756	10.1117			15.8987			3.59374			27.8621			4.29303			2.49724			10.3512			10.1126			15.2438			15.9044
360	3.59453	27.8965	4.29788	2.49765	10.1362	15.8622												360	10.3736	10.1134			15.8977			3.59349			27.8572	K20		4.29489			2.49593			10.3496			10.1139			15.2435			15.9041
361	3.59425	27.8915	4.298	2.49632	10.1381	15.8612												361	10.3717	10.115			15.8967			3.59323			27.8524	b0:	0	4.29507			2.49466			10.3478			10.1154			15.242			15.9031
362	3.59402	27.8865	4.2982	2.49497	10.1401	15.8601												362	10.3697	10.1167			15.8956			3.59298			27.8477	b1:	0.7392	4.29525			2.49338			10.3459			10.1169			15.2406			15.902
363	3.59381	27.8813	4.29843	2.49361	10.1421	15.8587												363	10.3677	10.1184			15.8946			3.59272			27.8427	b2:	-0.0311	4.29544			2.49205			10.344			10.1185			15.2391			15.901
364	3.59362	27.8761	4.29862	2.49226	10.1441	15.8574												364	10.3656	10.1201			15.8935			3.59246			27.8376			4.29563			2.49071			10.342			10.12			15.2376			15.8999
365	3.59345	27.8709	4.29884	2.49098	10.1464	15.8559												365	10.3635	10.1219			15.8924			3.59219			27.8326			4.29582			2.48936			10.3401			10.1216			15.2361			15.8988
366	3.59337	27.8656	4.29902	2.48969	10.1486	15.8544												366	10.3613	10.1237			15.8912	K22		3.59785			27.8272			4.29602			2.48795			10.3336			10.1268			15.2371	K28		15.8946
367	3.59334	27.8604	4.29913	2.48841	10.1509	15.8529												367	10.3591	10.1256			15.8901	b0:	0	3.59795			27.8219			4.29622			2.48653			10.3312			10.1287			15.2357	b0:	0	15.8934
368	3.59336	27.8551	4.29927	2.48712	10.1529	15.8514												368	10.3568	10.1274			15.8889	b1:	0.6591	3.59804			27.8164			4.29643			2.48507			10.3288			10.1306			15.2342	b1:	1.2519	15.8922
369	3.59338	27.8497	4.29949	2.48586	10.1549	15.8498												369	10.3544	10.1293			15.8876	b2:	-0.03	3.59814			27.8109			4.29664			2.4836			10.3264			10.1325			15.2327	b2:	-0.0137	15.891
370	3.59337	27.8442	4.29976	2.48466	10.1567	15.8483												370	10.3521	10.1312			15.8864			3.59824			27.8054			4.29684			2.48214			10.324			10.1345			15.2313			15.8897
371	3.59342	27.8387	4.30006	2.48351	10.1586	15.8468												371	10.3497	10.1332			15.8851			3.59834			27.7997			4.29705			2.48064			10.3215			10.1365			15.2297			15.8885
372	3.59354	27.8332	4.30038	2.4824	10.1604	15.8455												372	10.3473	10.1351			15.8838			3.59844			27.7941			4.29727			2.47913			10.319			10.1384			15.2282			15.8872
373	3.59367	27.8279	4.30077	2.48131	10.1621	15.8444												373	10.3449	10.137			15.8826			3.59853			27.7886	K21		4.3004			2.47768			10.3171			10.1399			15.2287	K29		15.8796
374	3.59377	27.8228	4.30123	2.48024	10.1636	15.8433												374	10.3427	10.1387			15.8814			3.59862			27.7835	b0:	1.0586	4.30097			2.47631			10.3149			10.1417			15.2275	b0:	0	15.8784
375	3.59389	27.8176	4.30183	2.47917	10.1651	15.8421												375	10.3404	10.1405			15.8802			3.59871			27.7783	b1:	0.3198	4.30154			2.47493			10.3127			10.1435			15.2264	b1:	1.0199	15.8772
376	3.59407	27.8123	4.30254	2.47811	10.1666	15.8411												376	10.3381	10.1424			15.8789			3.59881			27.7729			4.30212			2.47351			10.3104			10.1453			15.2252	b2:	0.0015	15.8759
377	3.59425	27.807	4.30323	2.47706	10.168	15.8402												377	10.3358	10.1442			15.8777			3.5989			27.7676			4.3027			2.4721			10.3082			10.1471			15.224			15.8747
378	3.59438	27.8017	4.30386	2.476	10.1695	15.8394												378	10.3335	10.1459			15.8765			3.59899			27.7625			4.30327			2.47074			10.306			10.1488			15.2229			15.8734
379	3.59446	27.7965	4.30439	2.47491	10.171	15.8388												379	10.3313	10.1477			15.8753			3.59907			27.7574			4.30382			2.46939			10.3038			10.1505			15.2218			15.8722
380	3.59449	27.7913	4.30482	2.47382	10.1725	15.8383												380	10.329	10.1494			15.8741			3.59916			27.7523			4.30437			2.46805			10.3016			10.1522			15.2207			15.8711
381	3.59452	27.7862	4.30528	2.47275	10.1739	15.8377												381	10.3269	10.151			15.8729			3.59924			27.7475			4.3049			2.46677			10.2996			10.1539			15.2196			15.8699
382	3.59454	27.7812	4.30576	2.47169	10.1753	15.8372												382	10.3248	10.1526			15.8718			3.59932			27.7428			4.30541			2.46552			10.2976			10.1554			15.2185			15.8688
383	3.59459	27.7762	4.30613	2.47073	10.1765	15.8366												383	10.3226	10.1542			15.8707			3.5994			27.7381			4.30592			2.46427			10.2956			10.157			15.2175			15.8677
384	3.5947	27.7714	4.30638	2.46985	10.1777	15.8357												384	10.3205	10.1558			15.8695	K23		3.59963			27.7333	K22		4.30295			2.46301			10.2928			10.1592			15.2142	K30		15.8677
385	3.59483	27.7666	4.30656	2.46902	10.1788	15.8347												385	10.3183	10.1575			15.8683	b0:	0	3.59989			27.7286	b0:	0	4.30307			2.46176			10.2906			10.1609			15.213	b0:	0	15.8665
386	3.59496	27.7621	4.30669	2.46828	10.1799	15.8335												386	10.3162	10.159			15.8672	b1:	0.5474	3.60014			27.7241	b1:	0.7761	4.30318			2.46056			10.2885			10.1626			15.2118	b1:	1.1175	15.8653
387	3.5951	27.7578	4.30678	2.4676	10.1809	15.8322												387	10.3143	10.1604			15.8662	b2:	-0.019	3.60037			27.7198	b2:	-0.0347	4.30328			2.45943			10.2865			10.1642			15.2107	b2:	-0.0049	15.8643
388	3.59523	27.7536	4.30683	2.46694	10.182	15.831												388	10.3124	10.1619			15.8652			3.6006			27.7156			4.30338			2.45832			10.2845			10.1657			15.2096			15.8632
389	3.59535	27.7493	4.30685	2.4663	10.183	15.8298												389	10.3104	10.1633			15.8641			3.60083			27.7114			4.30348			2.45719			10.2825			10.1673			15.2085			15.8621
390	3.5955	27.745	4.30688	2.46575	10.1841	15.8287												390	10.3084	10.1648			15.863			3.60107			27.7071			4.30358			2.45606			10.2805			10.1689			15.2074			15.861
391	3.59566	27.7405	4.30692	2.46532	10.1852	15.8276												391	10.3063	10.1663			15.8619			3.60131			27.7027			4.30369			2.45489			10.2784			10.1705			15.2062			15.8599
392	3.59585	27.7359	4.30707	2.46495	10.1864	15.8264												392	10.3042	10.1678			15.8608			3.60156			27.6981			4.3038			2.45368			10.2763			10.1722			15.205			15.8588
393	3.5961	27.7312	4.30727	2.46459	10.1876	15.825												393	10.3019	10.1694			15.8596			3.60181			27.6934			4.30391			2.45244			10.2741			10.1739			15.2038			15.8576
394	3.59639	27.7265	4.30745	2.46423	10.1888	15.8235												394	10.2996	10.171			15.8583			3.60207			27.6886			4.30403			2.45116			10.2718			10.1757			15.2025			15.8563
395	3.59669	27.7216	4.30765	2.46388	10.1901	15.8218												395	10.2973	10.1727			15.8571			3.60234			27.6837			4.30414			2.44987			10.2695			10.1775			15.2012			15.8551
396	3.59698	27.7167	4.30784	2.46355	10.1915	15.8202												396	10.2949	10.1743			15.8558			3.60261			27.6788			4.30426			2.44858			10.2672			10.1792			15.2			15.8539
397	3.59725	27.7116	4.30799	2.46322	10.1928	15.8187												397	10.2925	10.176			15.8545			3.60288			27.6738			4.30438			2.44725			10.2649			10.1811			15.1987			15.8526
398	3.59754	27.7063	4.3081	2.46284	10.1941	15.8171												398	10.29	10.1778			15.8532			3.60316			27.6686			4.3045			2.44588			10.2624			10.183			15.1973			15.8513
399	3.59786	27.7009	4.30816	2.46241	10.1954	15.8155												399	10.2873	10.1796			15.8518			3.60345			27.6632			4.30463			2.44445			10.2599			10.1849			15.1959			15.8499
400	3.59824	27.6953	4.30818	2.46192	10.1967	15.8138												400	10.2846	10.1815			15.8503			3.60375			27.6576			4.30476			2.44298			10.2573			10.187			15.1944			15.8485
401	3.59866	27.6896	4.30819	2.4614	10.1979	15.812												401	10.2818	10.1834	K24		15.8136			3.60406			27.652			4.30489	K14		2.46276			10.2537			10.1897			15.182	K31		15.8172
402	3.59909	27.684	4.30824	2.46088	10.1992	15.8102												402	10.279	10.1853	b0:	0	15.8107			3.60436			27.6464			4.30502	b0:	0	2.46239			10.251			10.1918			15.18	b0:	0	15.8144
403	3.59947	27.6783	4.30832	2.46039	10.2004	15.8083												403	10.2762	10.1871	b1:	4.6303	15.8079			3.60466			27.6409			4.30515	b1:	0.6838	2.46202			10.2484			10.1938			15.178	b1:	0.6714	15.8116
404	3.59981	27.6728	4.30841	2.45998	10.2015	15.8066												404	10.2736	10.1889	b2:	-0.3022	15.8052			3.60494			27.6357			4.30527	b2:	-0.0434	2.46166			10.2459			10.1958			15.1761	b2:	0.0244	15.8089
405	3.60007	27.6675	4.30853	2.45963	10.2025	15.8051												405	10.271	10.1905			15.8027			3.60521			27.6307			4.30538			2.46133			10.2435			10.1976			15.1743			15.8063
406	3.60027	27.6621	4.30863	2.45933	10.2034	15.8036												406	10.2685	10.1922			15.8001	K24		3.59801			27.6258			4.3055			2.461			10.2467			10.1951			15.1693	K32		15.7966
407	3.60044	27.6568	4.30875	2.45905	10.2043	15.8022												407	10.2661	10.1938			15.7977	b0:	0	3.59795			27.6211			4.3056			2.46068			10.2447			10.1967			15.1674	b0:	0	15.7941
408	3.60048	27.6517	4.30883	2.45876	10.2052	15.801												408	10.2638	10.1952			15.7955	b1:	0.7393	3.5979			27.6167			4.30571			2.46038			10.2428			10.1981			15.1657	b1:	0.7319	15.7917
409	3.60045	27.6464	4.3089	2.45845	10.2061	15.7999												409	10.2615	10.1967			15.7933	b2:	-0.0379	3.59786			27.6123			4.30581			2.46009			10.2409			10.1996			15.164	b2:	0.0204	15.7894
410	3.60036	27.641	4.30904	2.45819	10.2071	15.7986												410	10.2592	10.1982			15.791			3.59781			27.6079			4.30591			2.4598			10.2391			10.201			15.1623			15.7871
411	3.60026	27.6356	4.30923	2.45795	10.2081	15.7971												411	10.2569	10.1996			15.7888			3.59776			27.6036			4.306			2.45951			10.2372			10.2025			15.1606			15.7848
412	3.60018	27.6303	4.30941	2.45768	10.2091	15.7954												412	10.2546	10.201			15.7866			3.59771			27.5994			4.3061			2.45922			10.2354			10.2038			15.1589			15.7826
413	3.60011	27.6252	4.3096	2.45738	10.2102	15.7937												413	10.2525	10.2024			15.7845			3.59766			27.5954			4.30619			2.45895			10.2337			10.2052			15.1574			15.7805
414	3.60002	27.6202	4.3098	2.45712	10.2114	15.792												414	10.2504	10.2037			15.7826			3.59762			27.5915			4.30628			2.45869			10.232			10.2064			15.1558			15.7784
415	3.59993	27.6154	4.30994	2.45695	10.2125	15.7902												415	10.2483	10.2049			15.7806			3.59758			27.5877			4.30637			2.45843			10.2304			10.2077			15.1544			15.7764
416	3.59986	27.6108	4.31004	2.45686	10.2137	15.7883												416	10.2463	10.2061			15.7788			3.59754			27.5841			4.30645	K15		2.45499			10.229			10.2088			15.1546			15.7767
417	3.59982	27.6061	4.31014	2.4569	10.2149	15.7863												417	10.2443	10.2074			15.7769			3.59749			27.5804			4.30653	b0:	0	2.45524			10.2274			10.21			15.1529			15.7744
418	3.59976	27.6014	4.31018	2.45704	10.2162	15.784												418	10.2422	10.2086			15.775			3.59745			27.5767			4.30662	b1:	0.2732	2.4555			10.2257			10.2112			15.1512			15.7721
419	3.59971	27.5965	4.31022	2.45723	10.2173	15.7815												419	10.2401	10.2099			15.773			3.59741			27.5729			4.3067	b2:	-0.0032	2.45576			10.2241			10.2125			15.1494			15.7697
420	3.59965	27.5915	4.31026	2.45748	10.2185	15.7788												420	10.2379	10.2112			15.771			3.59736			27.5689			4.30679			2.45604			10.2224			10.2138			15.1476			15.7673
421	3.59962	27.5864	4.31032	2.45774	10.2197	15.7762												421	10.2356	10.2125			15.7689			3.59731			27.565			4.30688			2.45631			10.2206			10.2151			15.1457			15.7648
422	3.59962	27.5813	4.31039	2.458	10.2209	15.7735												422	10.2334	10.2138			15.7669			3.59727			27.561			4.30697			2.45659			10.2189			10.2165			15.1439			15.7623
423	3.59962	27.5761	4.31051	2.45822	10.2221	15.7705												423	10.2311	10.2152			15.7648			3.59722			27.557			4.30706			2.45686			10.2172			10.2178			15.142			15.7598
424	3.59959	27.5711	4.31067	2.45842	10.2233	15.7674												424	10.2289	10.2164			15.7629			3.59718			27.5532			4.30714			2.45713			10.2155			10.219			15.1403			15.7574
425	3.5996	27.5664	4.31089	2.45864	10.2245	15.7644												425	10.2268	10.2176			15.761			3.59714			27.5496			4.30722			2.45738			10.2139			10.2202			15.1386			15.7552
426	3.59962	27.5618	4.31122	2.45886	10.2258	15.7614												426	10.2248	10.2188			15.7593			3.5971			27.5461	K23		4.31114			2.45761			10.2131			10.2209			15.1395			15.7564
427	3.59963	27.5574	4.3116	2.45912	10.2271	15.7585												427	10.2229	10.2198			15.7576			3.59706			27.5429	b0:	1.0207	4.31149			2.45784			10.2117			10.2219			15.1382			15.7546
428	3.5996	27.5532	4.31194	2.45939	10.2284	15.7556												428	10.2211	10.2209			15.756			3.59702			27.5398	b1:	0.322	4.31182			2.45805			10.2104			10.2229			15.137			15.7529
429	3.59952	27.549	4.31225	2.45968	10.2297	15.7528												429	10.2193	10.2218			15.7545			3.59699			27.5368			4.31214			2.45825			10.2092			10.2238			15.1358			15.7513
430	3.5994	27.545	4.3125	2.45998	10.231	15.75												430	10.2177	10.2228			15.7531	K25		3.59923			27.534			4.31243			2.45845			10.2063			10.226			15.1356			15.7511
431	3.59932	27.5411	4.31281	2.46026	10.2322	15.7471												431	10.216	10.2237	K25		15.7543	b0:	0	3.59958			27.5313	K24		4.308			2.45863			10.2041			10.2277			15.1316	K33		15.7646
432	3.59932	27.5375	4.31316	2.46046	10.2333	15.7442												432	10.2145	10.2245	b0:	0	15.7505	b1:	0.3163	3.59992			27.5287	b0:	0	4.30848			2.45881			10.2027			10.2287			15.1308	b0:	0	15.7609
433	3.59936	27.534	4.31353	2.46061	10.2343	15.7412												433	10.2129	10.2254	b1:	7.4298	15.7469	b2:	0.0035	3.60024			27.5262	b1:	0.2854	4.30895			2.45899			10.2015			10.2297			15.13	b1:	-2.7925	15.7573
434	3.59947	27.5305	4.31392	2.46078	10.2351	15.7381												434	10.2114	10.2262	b2:	-0.576	15.7432			3.60057			27.5236	b2:	0.0133	4.30942			2.45916			10.2001			10.2307			15.1293	b2:	0.2534	15.7535
435	3.59967	27.5269	4.31438	2.46098	10.236	15.7349												435	10.2097	10.2271			15.7392			3.60092			27.5209			4.30993			2.45935			10.1987			10.2318			15.1285			15.7496
436	3.59995	27.5232	4.31491	2.46114	10.2368	15.7317												436	10.2079	10.2281			15.7351			3.6013			27.518			4.31047			2.45955			10.1973			10.2329			15.1276			15.7454
437	3.6003	27.5193	4.31544	2.46129	10.2376	15.7286												437	10.206	10.2291			15.7306			3.60169			27.5149			4.31103			2.45976			10.1957			10.2341			15.1267			15.741
438	3.60071	27.5152	4.316	2.46146	10.2386	15.7257												438	10.2039	10.2302			15.7259			3.60211			27.5116			4.31164			2.45999			10.194			10.2353			15.1257			15.7362
439	3.60117	27.5111	4.31656	2.4617	10.2397	15.7228												439	10.2018	10.2313			15.7211			3.60254			27.5083			4.31225			2.46022			10.1923			10.2366			15.1247			15.7314
440	3.6016	27.5069	4.31708	2.46196	10.2407	15.7198												440	10.1997	10.2324			15.7163			3.60297			27.505			4.31287			2.46045			10.1906			10.2379			15.1238			15.7266
441	3.60197	27.5028	4.31756	2.46223	10.2417	15.7167												441	10.1977	10.2334			15.7118			3.60337			27.5018			4.31345	K16		2.45924			10.1891			10.2391			15.1236	K34		15.7185
442	3.60238	27.4991	4.3181	2.4625	10.2427	15.7134												442	10.1958	10.2344			15.7075			3.60375			27.4988			4.31399	b0:	0	2.45978			10.1875			10.2402			15.1225	b0:	0	15.7146
443	3.60292	27.4956	4.31867	2.46276	10.2438	15.7099												443	10.194	10.2354			15.7034			3.60412			27.496			4.31452	b1:	-0.0759	2.46031			10.186			10.2413			15.1215	b1:	-1.695	15.7107
444	3.60352	27.4923	4.31922	2.46301	10.2449	15.7063												444	10.1921	10.2363			15.6993			3.60448			27.4931			4.31504	b2:	0.0309	2.46083			10.1846			10.2424			15.1205	b2:	0.1808	15.7069
445	3.60411	27.489	4.31973	2.46329	10.246	15.7025												445	10.1903	10.2372			15.6952			3.60484			27.4903			4.31557			2.46135			10.1831			10.2435			15.1195			15.7031
446	3.60463	27.4856	4.32015	2.4636	10.2471	15.6986												446	10.1885	10.2382			15.6912			3.6052			27.4875			4.31607			2.46186			10.1817			10.2446			15.1185			15.6994
447	3.60506	27.4825	4.32054	2.46391	10.2481	15.6947												447	10.1868	10.239			15.6876			3.60552			27.485			4.31654			2.46232			10.1804			10.2456			15.1176			15.696
448	3.60542	27.4793	4.32094	2.46422	10.2491	15.6908												448	10.1852	10.2398			15.6841			3.60583			27.4826			4.31698			2.46277			10.1791			10.2465			15.1167			15.6928
449	3.60568	27.4761	4.32137	2.46452	10.25	15.687												449	10.1836	10.2406			15.6807			3.60613			27.4802			4.31742			2.4632			10.1779			10.2474			15.1159			15.6896
450	3.60589	27.4729	4.32182	2.46484	10.2508	15.6832												450	10.1821	10.2413			15.6774	K26		3.60606			27.478			4.31783			2.46361			10.177			10.2481			15.1149			15.686
451	3.60604	27.4696	4.32234	2.46516	10.2515	15.6795												451	10.1806	10.242			15.6743	b0:	0	3.60611			27.4758			4.31824			2.46402			10.176			10.2488			15.1141			15.6827
452	3.60613	27.4662	4.32282	2.46552	10.2522	15.6757												452	10.1791	10.2428			15.6711	b1:	0.6276	3.60617			27.4735			4.31865			2.46443			10.1751			10.2495			15.1132			15.6793
453	3.60618	27.4628	4.32327	2.46588	10.2529	15.672												453	10.1776	10.2435			15.6679	b2:	-0.0269	3.60622			27.4714			4.31905			2.46483			10.1741			10.2502			15.1123			15.676
454	3.60619	27.4594	4.3237	2.46625	10.2535	15.6684												454	10.1761	10.2442			15.6649			3.60627			27.4692			4.31944			2.46521			10.1732			10.2509			15.1115			15.6729
455	3.60619	27.4561	4.32419	2.46664	10.2542	15.6649												455	10.1747	10.2449			15.662			3.60633			27.4672			4.31981			2.46559			10.1723			10.2516			15.1106			15.6698
456	3.6062	27.4528	4.32475	2.46706	10.255	15.6612												456	10.1733	10.2455			15.6591			3.60638			27.4652			4.32018			2.46596			10.1714			10.2523			15.1098			15.6667
457	3.60623	27.4493	4.32537	2.46747	10.2557	15.6576												457	10.1718	10.2462			15.656			3.60643			27.4631			4.32057			2.46635			10.1705			10.253			15.109			15.6636
458	3.6063	27.4458	4.32604	2.46789	10.2564	15.6541												458	10.1703	10.2469			15.6529			3.60649			27.4609			4.32097			2.46675			10.1695			10.2537			15.1081			15.6603
459	3.60639	27.4423	4.32672	2.46829	10.2571	15.6509												459	10.1688	10.2476			15.6498			3.60654			27.4588			4.32136			2.46714			10.1686			10.2544			15.1073			15.6571
460	3.60651	27.439	4.32742	2.4687	10.2577	15.6478												460	10.1673	10.2483			15.6468			3.60659			27.4567	K25		4.32177			2.46752			10.1677			10.2551			15.1064			15.654
461	3.60666	27.4355	4.32817	2.4691	10.2582	15.6447												461	10.1658	10.249			15.6437			3.60664			27.4545	b0:	0	4.32323			2.46791			10.1669			10.2556			15.1063	K35		15.6634
462	3.60679	27.4317	4.32889	2.46948	10.2587	15.6417												462	10.1641	10.2498			15.6404	K27		3.6065			27.4522	b1:	-1.2211	4.32481			2.46834			10.1662			10.2561			15.106	b0:	0	15.6542
463	3.60693	27.4278	4.32962	2.46989	10.2592	15.6387												463	10.1624	10.2506			15.6369	b0:	0.0119	3.60678			27.4498	b2:	0.1603	4.32643			2.46878			10.1652			10.2569			15.1059	b1:	-33.129	15.6511
464	3.60711	27.4239	4.33042	2.47035	10.2596	15.6358												464	10.1606	10.2514			15.6335	b1:	0.3507	3.60705			27.4474			4.32807			2.46922			10.1642			10.2576			15.1058	b2:	2.2617	15.648
465	3.60735	27.42	4.33132	2.47081	10.2602	15.6333												465	10.1588	10.2522			15.63			3.60733			27.445			4.32971			2.46966			10.1632			10.2584			15.1058			15.6448
466	3.60762	27.4162	4.33231	2.47127	10.2608	15.6309												466	10.1571	10.2529			15.6266			3.60761			27.4426			4.33132			2.4701			10.1622			10.2591			15.1057			15.6418
467	3.60788	27.4126	4.33334	2.4717	10.2614	15.6282												467	10.1554	10.2537			15.6234			3.60786			27.4404			4.33281			2.4705			10.1612			10.2598			15.1056			15.6389
468	3.60813	27.4092	4.33441	2.47212	10.262	15.6252												468	10.1539	10.2543			15.6204			3.6081			27.4383			4.33422			2.47088			10.1604			10.2605			15.1055			15.6362
469	3.60837	27.4057	4.33551	2.47254	10.2627	15.622												469	10.1523	10.255			15.6175			3.60833			27.4363			4.3356			2.47125			10.1595			10.2611			15.1054			15.6335
470	3.60865	27.4023	4.3366	2.47293	10.2634	15.6186												470	10.1508	10.2557			15.6145			3.60857			27.4342			4.33699			2.47163			10.1587			10.2617			15.1054			15.6309
471	3.60896	27.3991	4.33769	2.47328	10.2641	15.6152												471	10.1493	10.2563			15.6117			3.60879			27.4323			4.33831			2.47198			10.1578			10.2624			15.1053			15.6283
472	3.6093	27.396	4.33874	2.47361	10.2649	15.6119												472	10.1478	10.257			15.609			3.60901			27.4304			4.3396			2.47233			10.157			10.263			15.1052			15.6258
473	3.60963	27.393	4.33984	2.47389	10.2657	15.6087												473	10.1464	10.2575			15.6064	K28		3.60397			27.4285			4.34084			2.47267			10.1602			10.2606			15.1029	K36		15.6022
474	3.60996	27.3901	4.34102	2.47415	10.2664	15.6055												474	10.1451	10.2581			15.6039	b0:	0	3.6045			27.4268			4.34202			2.47299			10.1592			10.2614			15.103	b0:	0	15.5994
475	3.61031	27.3871	4.34218	2.47438	10.267	15.6023												475	10.1437	10.2587			15.6013	b1:	-0.2241	3.60504			27.425			4.34322			2.47331			10.1582			10.2621			15.103	b1:	38.97	15.5965
476	3.61066	27.384	4.34331	2.47461	10.2677	15.5991												476	10.1422	10.2593			15.5986	b2:	0.0561	3.60561			27.4231			4.3445			2.47365			10.1571			10.2629			15.1031	b2:	-2.5119	15.5935
477	3.61099	27.3807	4.34443	2.47488	10.2684	15.5959												477	10.1407	10.2599			15.5958			3.6062			27.4212			4.34581			2.47401			10.156			10.2637			15.1032			15.5903
478	3.61139	27.3775	4.34557	2.47521	10.2691	15.5928												478	10.1391	10.2606			15.5931			3.60678			27.4193			4.34711			2.47436			10.155			10.2645			15.1033			15.5872
479	3.61186	27.3743	4.34676	2.47558	10.2698	15.5898												479	10.1376	10.2612			15.5903			3.60737			27.4173			4.34842			2.47471			10.1539			10.2653			15.1034			15.5841
480	3.61234	27.3712	4.34806	2.47593	10.2706	15.5868												480	10.136	10.2618			15.5875			3.60796			27.4154			4.34972			2.47506			10.1528			10.2661			15.1035			15.581
481	3.61281	27.3682	4.34939	2.47626	10.2714	15.5838												481	10.1346	10.2624			15.5849			3.6085			27.4136			4.35095			2.47539			10.1518			10.2668			15.1035			15.5781
482	3.61324	27.3653	4.35074	2.4766	10.2722	15.5806												482	10.1332	10.263			15.5825			3.60901			27.4119			4.35209			2.4757			10.1508			10.2675			15.1036			15.5754
483	3.61368	27.3624	4.3521	2.47692	10.2731	15.5773												483	10.1318	10.2636			15.58			3.60954			27.4102			4.35325			2.47602			10.1499			10.2682			15.1037			15.5726
484	3.61409	27.3592	4.35347	2.47722	10.2739	15.5741												484	10.1303	10.2641			15.5774			3.61009			27.4084			4.35448			2.47635			10.1488			10.269			15.1038			15.5697
485	3.61448	27.3561	4.35487	2.47757	10.2747	15.5709												485	10.1288	10.2647			15.5749			3.61062			27.4066			4.35566			2.47667			10.1479			10.2697			15.1038			15.5669
486	3.6149	27.3531	4.3563	2.47791	10.2755	15.5677												486	10.1274	10.2653			15.5725			3.61112			27.4049			4.3568			2.47697			10.1469			10.2704			15.1039			15.5643
487	3.61537	27.3503	4.35761	2.47824	10.2762	15.5644												487	10.126	10.2658	K26		15.5729			3.61163			27.4033			4.35791			2.47727			10.146			10.2711			15.104			15.5616
488	3.61583	27.3475	4.35883	2.47856	10.2769	15.561												488	10.1246	10.2663	b0:	0	15.5692			3.61213			27.4016			4.35903			2.47757			10.1451			10.2718			15.1041			15.559
489	3.61633	27.3448	4.36	2.47889	10.2775	15.5578												489	10.1232	10.2669	b1:	10.015	15.5655			3.61261			27.4			4.36012			2.47787			10.1442			10.2724			15.1041			15.5564
490	3.61687	27.3422	4.36111	2.47924	10.2781	15.5547												490	10.1218	10.2674	b2:	-0.8278	15.5619			3.61309			27.3984			4.36119			2.47816			10.1433			10.2731			15.1042			15.5539
491	3.61739	27.3397	4.36221	2.47961	10.2787	15.5516												491	10.1205	10.2679			15.5583			3.61357			27.3969			4.36225			2.47844			10.1424			10.2738			15.1043			15.5514
492	3.61786	27.3371	4.36322	2.47998	10.2792	15.5485												492	10.1191	10.2684			15.5548			3.61403			27.3953			4.36328			2.47872			10.1415			10.2744			15.1043			15.549
493	3.61828	27.3343	4.36413	2.48029	10.2797	15.5455												493	10.1177	10.2689			15.5511			3.61452			27.3937			4.36437			2.47902			10.1406			10.275			15.1044			15.5465
494	3.61868	27.3315	4.365	2.48056	10.2801	15.5426												494	10.1163	10.2694			15.5476			3.615			27.3922			4.36543			2.4793			10.1398			10.2757			15.1045			15.544
495	3.61909	27.3289	4.36587	2.48082	10.2807	15.5397												495	10.115	10.2699			15.5442			3.61545			27.3907			4.36644			2.47957			10.1389			10.2763			15.1045			15.5416
496	3.61956	27.3264	4.36673	2.48107	10.2812	15.5367												496	10.1137	10.2704			15.5407			3.6159			27.3892			4.36746			2.47985			10.1381			10.2769			15.1046			15.5392
497	3.62002	27.3238	4.36758	2.48134	10.2817	15.5339												497	10.1123	10.2709			15.5373			3.61636	K17		27.3376			4.36847			2.48012			10.1149	K17		10.2737			15.0828	K37		15.4937
498	3.62044	27.3212	4.36845	2.48165	10.2821	15.5309												498	10.111	10.2714			15.534			3.6168	b0:	0	27.3339			4.36945			2.48039			10.1131	b0:	0	10.2741			15.0819	b0:	0	15.4914
499	3.62086	27.3186	4.36933	2.48193	10.2826	15.5278												499	10.1096	10.2719			15.5306			3.61724	b1:	13.177	27.3301			4.37044			2.48065			10.1113	b1:	2.3013	10.2746			15.0809	b1:	-0.3649	15.4891
500	3.62133	27.3158	4.37022	2.48219	10.2831	15.5245												500	10.1082	10.2724			15.527			3.61772	b2:	-1.0238	27.3261			4.37151			2.48094			10.1093	b2:	-0.1271	10.2752			15.0799	b2:	0.0923	15.4867
501	3.62182	27.3127	4.3711	2.48243	10.2837	15.521												501	10.1066	10.2729			15.5231			3.61825			27.3216			4.37269			2.48126			10.1071	b3:	0	10.2758			15.0788	b3:	0	15.484
502	3.62232	27.3093	4.37205	2.48271	10.2843	15.5172												502	10.1048	10.2735			15.5188			3.61881			27.3168			4.37395			2.4816			10.1048			10.2764			15.0776		0	15.4811
503	3.62287	27.3057	4.37315	2.48299	10.2849	15.5134												503	10.103	10.2742			15.5145			3.61939			27.3119			4.37524			2.48195			10.1024			10.277			15.0764		-0.3649	15.4782
504	3.62343	27.3022	4.3744	2.48325	10.2855	15.5095												504	10.1012	10.2748			15.5102			3.61996			27.3071			4.37651			2.48229			10.1			10.2777			15.0752		0.0923	15.4753
505	3.62387	27.2987	4.37567	2.4835	10.286	15.5056												505	10.0995	10.2754			15.5062			3.62049			27.3026			4.3777			2.48261			10.0978			10.2782			15.0741		0	15.4726
506	3.62426	27.2952	4.37696	2.48381	10.2864	15.5016												506	10.0979	10.2759			15.5024			3.62099			27.2983			4.37882			2.48291			10.0957			10.2788			15.073			15.47
507	3.62464	27.2919	4.37828	2.48416	10.287	15.4977												507	10.0964	10.2764			15.4987			3.62148			27.2942			4.3799			2.4832			10.0937			10.2793			15.072			15.4675
508	3.62503	27.2886	4.37964	2.48452	10.2874	15.4938												508	10.0948	10.2769			15.4952			3.62194			27.2903			4.38094			2.48349			10.0918			10.2798			15.071			15.4651
509	3.62542	27.2855	4.38098	2.48494	10.2879	15.4898												509	10.0934	10.2774			15.4919			3.62239			27.2865			4.38193			2.48375			10.0899			10.2803			15.0701			15.4629
510	3.62584	27.2825	4.38231	2.48543	10.2883	15.486												510	10.0919	10.2779			15.4886			3.62282			27.2828			4.3829			2.48401			10.0881			10.2808			15.0691			15.4607
511	3.6263	27.2794	4.38364	2.48592	10.2887	15.4824												511	10.0904	10.2783			15.4852			3.62327			27.279			4.38391			2.48429			10.0863			10.2813			15.0682			15.4583
512	3.62682	27.2763	4.38497	2.48639	10.289	15.479												512	10.0888	10.2789			15.4817			3.62374			27.275			4.38496			2.48457			10.0843			10.2818			15.0672			15.4559
513	3.62736	27.273	4.3863	2.4868	10.2893	15.4755												513	10.0872	10.2794			15.478			3.62422			27.271			4.38603			2.48486			10.0823			10.2823			15.0662			15.4535
514	3.62799	27.2698	4.3876	2.48717	10.2895	15.4721												514	10.0855	10.2799			15.4743			3.62472			27.2668			4.38714			2.48516			10.0803			10.2829			15.0651			15.451
515	3.6287	27.2666	4.3888	2.4875	10.2895	15.4688												515	10.0838	10.2804			15.4705			3.62522			27.2625			4.38826			2.48546			10.0782			10.2834			15.0641			15.4484
516	3.62943	27.2636	4.38996	2.48782	10.2896	15.4655												516	10.082	10.281			15.4668			3.62572			27.2583			4.38936			2.48576			10.0761			10.2839			15.063			15.4459
517	3.63015	27.2605	4.39116	2.48814	10.2898	15.4621												517	10.0803	10.2815			15.4632			3.6262			27.2543			4.39044			2.48605			10.0741			10.2845			15.062			15.4434
518	3.6308	27.2574	4.39242	2.48846	10.2901	15.459												518	10.0787	10.282			15.4596			3.62666			27.2503			4.39148			2.48633			10.0722			10.285			15.061			15.441
519	3.6314	27.2541	4.39371	2.48875	10.2904	15.456												519	10.077	10.2825			15.4561			3.62713			27.2463			4.39252			2.48661			10.0702			10.2855			15.06			15.4386
520	3.63203	27.2508	4.39505	2.48905	10.2907	15.453												520	10.0752	10.283			15.4525			3.62761			27.2423			4.39359			2.4869			10.0682			10.286			15.059			15.4362
521	3.63266	27.2473	4.3964	2.48937	10.2909	15.4503												521	10.0734	10.2835			15.4488			3.6281			27.2381			4.39469			2.48719			10.0662			10.2865			15.058			15.4337
522	3.63329	27.2435	4.39774	2.48972	10.2912	15.4476												522	10.0715	10.2841			15.4449			3.62862			27.2338			4.39584			2.4875			10.0641			10.2871			15.0569			15.4311
523	3.63388	27.2396	4.39899	2.49009	10.2916	15.4451												523	10.0695	10.2847			15.441			3.62914			27.2293			4.39701	K17		2.48949			10.0618			10.2876			15.0549			15.4263
524	3.63441	27.2357	4.40014	2.49049	10.292	15.4426												524	10.0675	10.2852			15.4371			3.62966			27.2249			4.39816	b0:	0	2.49031			10.0597			10.2882			15.0536			15.423
525	3.63486	27.2317	4.40121	2.49088	10.2925	15.4399												525	10.0656	10.2858			15.4333			3.63016			27.2207			4.39928	b1:	-0.9993	2.49111			10.0575			10.2887			15.0522			15.4198
526	3.63526	27.2278	4.40226	2.49127	10.293	15.4372												526	10.0637	10.2863			15.4297			3.63063			27.2167			4.40034	b2:	0.1207	2.49187			10.0556			10.2892			15.051			15.4168
527	3.63558	27.2241	4.40328	2.49173	10.2934	15.4345												527	10.062	10.2867			15.4264			3.63107			27.2129			4.40132			2.49257			10.0537			10.2897			15.0498			15.4141
528	3.63584	27.2204	4.40426	2.49224	10.294	15.4318												528	10.0603	10.2872			15.4232			3.6315			27.2094			4.40227			2.49324			10.0519			10.2902			15.0487			15.4114
529	3.63608	27.2167	4.40523	2.49281	10.2944	15.429												529	10.0586	10.2876			15.4201			3.63191			27.2058			4.40319			2.49391			10.0502			10.2906			15.0476			15.4087
530	3.63632	27.213	4.40617	2.49342	10.2949	15.4261												530	10.0569	10.2881			15.417			3.63232			27.2024			4.4041			2.49456			10.0485			10.291			15.0466			15.4062
531	3.6366	27.2093	4.40704	2.49399	10.2953	15.4234												531	10.0552	10.2885			15.4139			3.63273			27.1989	K26		4.40902			2.49521			10.0474			10.2913			15.0481			15.4099
532	3.63693	27.2056	4.40781	2.49457	10.2958	15.4207												532	10.0534	10.289			15.4106			3.63316			27.1952	b0:	0	4.40985			2.4959			10.0456			10.2918			15.0469			15.4069
533	3.63729	27.2019	4.40846	2.49516	10.2961	15.418												533	10.0516	10.2894			15.4074			3.63359			27.1916	b1:	-0.9172	4.41067			2.49659			10.0438			10.2922			15.0457			15.404
534	3.63764	27.1983	4.4091	2.49575	10.2964	15.4152												534	10.0498	10.2899			15.4043			3.63401			27.188	b2:	0.1308	4.41146			2.49725			10.042			10.2927			15.0445			15.4011
535	3.638	27.1946	4.40979	2.49637	10.2968	15.4126												535	10.048	10.2903			15.4012			3.63442			27.1846			4.41224			2.4979			10.0403			10.2931			15.0433			15.3983
536	3.63835	27.191	4.41053	2.49703	10.2971	15.41												536	10.0462	10.2908			15.3981			3.63482			27.1811			4.41301			2.49855			10.0385			10.2935			15.0422			15.3955
537	3.63872	27.1872	4.41125	2.49765	10.2973	15.4071												537	10.0443	10.2912			15.395			3.63523			27.1776			4.4138			2.49921			10.0368			10.294			15.041			15.3927
538	3.63913	27.1835	4.41198	2.49825	10.2976	15.4043												538	10.0425	10.2917			15.3919			3.63565			27.1742			4.41458			2.49987			10.035			10.2944			15.0398			15.3899
539	3.63959	27.1798	4.41276	2.49884	10.2978	15.4015												539	10.0406	10.2921			15.3889			3.63605			27.1707			4.41535			2.50051			10.0333			10.2948			15.0387			15.3871
540	3.64006	27.1762	4.41354	2.49939	10.2981	15.3986												540	10.0387	10.2925			15.3859			3.63645			27.1674			4.41611			2.50114			10.0316			10.2953			15.0375			15.3844
541	3.64053	27.1726	4.41429	2.49991	10.2984	15.3957												541	10.0369	10.2929			15.3829			3.63683			27.1641			4.41685			2.50176			10.03			10.2957			15.0364			15.3817
542	3.64101	27.1691	4.41504	2.50043	10.2986	15.3927												542	10.0351	10.2933			15.3801			3.63721			27.1609			4.41757			2.50236			10.0284			10.2961			15.0354			15.3791
543	3.64149	27.1655	4.41581	2.50094	10.2989	15.3894												543	10.0332	10.2937			15.3772			3.63759			27.1577			4.41829			2.50297			10.0268			10.2965			15.0343			15.3766
544	3.64196	27.1619	4.41662	2.50143	10.2992	15.3862												544	10.0314	10.2941			15.3744			3.63796			27.1545			4.41899			2.50355			10.0252			10.2969			15.0332			15.374
545	3.64241	27.1583	4.41745	2.50195	10.2995	15.383												545	10.0296	10.2945			15.3717			3.63832			27.1514			4.41969			2.50414			10.0236			10.2972			15.0322			15.3715
546	3.64289	27.1544	4.41834	2.50249	10.2999	15.3798												546	10.0276	10.2949			15.3689			3.6387			27.1483			4.4204			2.50474			10.022			10.2976			15.0311			15.369
547	3.64339	27.1506	4.41926	2.50303	10.3002	15.3767												547	10.0257	10.2953			15.366			3.63907			27.1451			4.42112			2.50534			10.0204			10.298			15.0301			15.3664
548	3.64389	27.1469	4.42015	2.50355	10.3007	15.3735												548	10.0238	10.2957			15.3633			3.63943			27.1421	K27		4.41244			2.5059			10.0173			10.2988			15.0229			15.3492
549	3.64439	27.1434	4.42103	2.50404	10.3011	15.3703												549	10.022	10.2961			15.3608			3.63976			27.1392	b0:	0	4.41406			2.50644			10.016			10.2991			15.0226			15.3484
550	3.64485	27.14	4.42191	2.50451	10.3016	15.3669												550	10.0203	10.2964			15.3584			3.64008			27.1365	b1:	-3.63	4.41557			2.50694			10.0149			10.2994			15.0223			15.3477
551	3.6453	27.1369	4.42282	2.50498	10.302	15.3636												551	10.0187	10.2967			15.3563			3.64036			27.1341	b2:	0.3942	4.41694			2.50739			10.0138			10.2997			15.0221			15.3471
552	3.64573	27.1342	4.42373	2.50543	10.3023	15.3604												552	10.0173	10.297			15.3544			3.64061			27.132			4.41814			2.50779			10.0129			10.2999			15.0218			15.3465
553	3.64612	27.1315	4.42466	2.50587	10.3025	15.3574												553	10.016	10.2972			15.3526			3.64085			27.13			4.41927			2.50817			10.012			10.3001			15.0216			15.346
554	3.64652	27.1287	4.42561	2.5063	10.3028	15.3545												554	10.0145	10.2975			15.3508			3.64109			27.1279			4.42046			2.50856			10.011			10.3003			15.0214			15.3454
555	3.64699	27.1257	4.42655	2.50672	10.303	15.3518												555	10.013	10.2978			15.3488	K29		3.64328			27.1257			4.42171			2.50897			10.0086	K18		10.2979			15.022			15.3468
556	3.64748	27.1228	4.42746	2.50713	10.3034	15.3493												556	10.0115	10.2981			15.3469	b0:	0	3.6438			27.1235			4.42295			2.50938			10.0075	b0:	0	10.2982			15.0218			15.3465
557	3.64801	27.1198	4.4284	2.50754	10.3037	15.347												557	10.0099	10.2983			15.3449	b1:	-1.1641	3.64432			27.1213			4.4242			2.5098			10.0063	b1:	2.298	10.2985			15.0217			15.3462
558	3.64853	27.1168	4.42934	2.50798	10.3041	15.3448												558	10.0083	10.2986			15.3429	b2:	0.1474	3.64485			27.1191			4.42548			2.51022			10.0051	b2:	-0.1268	10.2988			15.0216			15.3459
559	3.64907	27.1136	4.43032	2.50843	10.3044	15.3427												559	10.0067	10.2989			15.3409			3.64538			27.1168			4.42675			2.51064			10.0039			10.2991			15.0214			15.3456
560	3.64961	27.1104	4.43136	2.50891	10.3047	15.3406												560	10.005	10.2992			15.3389			3.64591			27.1146			4.42802			2.51106			10.0027			10.2993			15.0213			15.3452
561	3.65018	27.1073	4.43247	2.50941	10.305	15.3386												561	10.0033	10.2995			15.337			3.64643			27.1124			4.42926			2.51147			10.0016			10.2996			15.0212			15.3449
562	3.65075	27.1042	4.43354	2.50992	10.3052	15.3367												562	10.0017	10.2997			15.3351			3.64692			27.1103			4.43045			2.51187			10.0005			10.2999			15.021			15.3446
563	3.65131	27.1011	4.4346	2.51043	10.3054	15.3348												563	10.0001	10.3			15.3333			3.64741			27.1082			4.43163			2.51226			9.99936			10.3002			15.0209			15.3443
564	3.65188	27.0979	4.43564	2.51092	10.3056	15.3328												564	9.99838	10.3003			15.3314			3.64791			27.1061			4.43283			2.51265			9.99824			10.3004			15.0208			15.344
565	3.65244	27.0947	4.43665	2.51141	10.3059	15.3307												565	9.99666	10.3005			15.3295			3.64841			27.104			4.43402			2.51305			9.99712			10.3007			15.0207			15.3437
566	3.65299	27.0913	4.43769	2.51198	10.3063	15.3284												566	9.9949	10.3008			15.3277			3.64891			27.1019			4.43521			2.51344			9.99601			10.3009			15.0205			15.3434
567	3.65357	27.0878	4.43877	2.51263	10.3067	15.3259												567	9.99306	10.3011			15.3257			3.64942			27.0998			4.43644			2.51385			9.99486			10.3012			15.0204			15.3431
568	3.65416	27.0841	4.43991	2.51334	10.3073	15.3232												568	9.99114	10.3013			15.3238			3.64994			27.0976			4.43769			2.51426			9.99369			10.3015			15.0203			15.3428
569	3.65475	27.0802	4.4411	2.51409	10.308	15.3206												569	9.98914	10.3016			15.3218			3.65048			27.0953			4.43897			2.51469			9.99249			10.3018			15.0202			15.3425
570	3.65532	27.076	4.44233	2.51485	10.3086	15.318												570	9.98701	10.3019			15.3197			3.65103			27.093			4.44029			2.51512			9.99126			10.3021			15.02			15.3421
571	3.65587	27.0715	4.4436	2.51558	10.3092	15.3154												571	9.98481	10.3022			15.3176			3.65158	K18		27.078			4.44161			2.51556			9.98441	K19		10.3037			15.0144			15.3286
572	3.65633	27.067	4.44497	2.5163	10.3096	15.3129												572	9.98266	10.3025			15.3157			3.6521	b0:	0	27.0725			4.44287			2.51598			9.98178	b0:	0	10.304			15.0128			15.3248
573	3.65671	27.0625	4.44646	2.51703	10.31	15.3105												573	9.98058	10.3028			15.3138			3.6526	b1:	24.842	27.0674			4.44405			2.51637			9.9793	b1:	2.1722	10.3043			15.0113			15.3213
574	3.65706	27.0579	4.44802	2.51775	10.3103	15.3081												574	9.97852	10.303			15.312			3.65307	b2:	-2.1562	27.0624			4.44519			2.51675			9.97693	b2:	-0.1142	10.3045			15.0099			15.3179
575	3.65739	27.0534	4.44955	2.51843	10.3105	15.3058												575	9.9765	10.3033			15.3103			3.65352			27.0577			4.44628			2.51711			9.97466			10.3048			15.0086			15.3146
576	3.65771	27.0489	4.45111	2.5191	10.3107	15.3035												576	9.97449	10.3035			15.3087			3.65396			27.0531			4.44732	K18		2.51601			9.97253			10.305			15.008			15.3133
577	3.65806	27.0445	4.45265	2.51976	10.3107	15.3012												577	9.97249	10.3037			15.3071			3.65438			27.0487			4.44833	b0:	0	2.51731			9.97038			10.3052			15.0063			15.3091
578	3.65844	27.0402	4.45412	2.52043	10.3106	15.2989												578	9.97055	10.3039			15.3056			3.65477			27.0446			4.44928	b1:	-5.3166	2.51853			9.96836			10.3054			15.0046			15.3052
579	3.65883	27.036	4.45549	2.52111	10.3105	15.2965												579	9.96857	10.3041			15.3041			3.65517			27.0405			4.45022	b2:	0.5397	2.51975			9.96635			10.3056			15.003			15.3012
580	3.65922	27.0317	4.45684	2.5218	10.3103	15.294												580	9.96659	10.3043			15.3027			3.65554			27.0366			4.45113			2.52092			9.96442			10.3058			15.0014			15.2975
581	3.65959	27.0277	4.45819	2.52252	10.3102	15.2915												581	9.96471	10.3045			15.3014			3.65589			27.0329			4.45196			2.52199			9.96264			10.306			15			15.294
582	3.65992	27.0239	4.45948	2.52327	10.3101	15.2892												582	9.96296	10.3047			15.3002			3.6562			27.0296			4.45271			2.52296			9.96104			10.3062			14.9987			15.2909
583	3.66024	27.0203	4.46074	2.52405	10.3101	15.2868												583	9.96131	10.3048			15.2992			3.65649			27.0266			4.4534			2.52385			9.95957			10.3063			14.9975			15.288
584	3.66055	27.0168	4.46208	2.52486	10.3101	15.2846												584	9.95973	10.305			15.2982			3.65676	K19		27.0166			4.45403			2.52467			9.95498	K20		10.3075			14.9932			15.2777
585	3.66085	27.0133	4.46345	2.5257	10.3101	15.2826												585	9.95815	10.3051			15.2972			3.65701	b0:	0	27.0122			4.45465			2.52547			9.9529	b0:	0	10.3076			14.9914			15.2734
586	3.66116	27.0099	4.46481	2.52655	10.3101	15.2806												586	9.95657	10.3052			15.2963	K30		3.65673	b1:	37.401	27.0079	K28		4.46218			2.52624			9.95248	b1:	2.1434	10.3077			14.994			15.2795
587	3.66154	27.0065	4.46616	2.52735	10.3103	15.2787												587	9.95498	10.3054			15.2953	b0:	0	3.6574	b2:	-3.375	27.0038	b0:	0	4.46495			2.52699			9.95058	b2:	-0.1113	10.3078			14.9939			15.2793
588	3.66199	27.0031	4.46751	2.5281	10.3105	15.2766												588	9.95332	10.3055			15.2944	b1:	-4.4608	3.65807			26.9996	b1:	-20.566	4.46774			2.52775			9.94866			10.3079			14.9938			15.279
589	3.66255	26.9996	4.4689	2.52884	10.3109	15.2745												589	9.95158	10.3056			15.2935	b2:	0.4673	3.65875			26.9953	b2:	2.0377	4.47056			2.52852			9.94673			10.3081			14.9937			15.2788
590	3.66314	26.9962	4.47032	2.52953	10.3112	15.2722												590	9.94982	10.3058	K27		15.2846			3.65941			26.9912			4.47329			2.52925			9.94486			10.3082			14.9936			15.2786
591	3.66375	26.9927	4.47177	2.53018	10.3115	15.2698												591	9.94802	10.3059	b0:	0	15.2805			3.66006			26.9872			4.47597			2.52998			9.94302			10.3083			14.9935			15.2783
592	3.66435	26.9891	4.47328	2.5308	10.3117	15.2675												592	9.94621	10.306	b1:	35.656	15.2766			3.66068			26.9834			4.47855			2.53068			9.94125			10.3085			14.9934			15.2781
593	3.66491	26.9855	4.47487	2.5314	10.3118	15.2653												593	9.94444	10.3061	b2:	-3.3159	15.273			3.66126			26.9798			4.48094			2.53133			9.93962			10.3086			14.9933			15.2779
594	3.66547	26.982	4.47652	2.53197	10.3121	15.2632												594	9.9427	10.3062			15.2695			3.6618			26.9764			4.48318			2.53193			9.93808			10.3087			14.9932			15.2777
595	3.66602	26.9783	4.47819	2.53252	10.3123	15.2609												595	9.94094	10.3063			15.2663			3.66232			26.9732			4.48533			2.53252			9.9366			10.3088			14.9932			15.2775
596	3.66655	26.9747	4.47986	2.53306	10.3125	15.2584												596	9.93919	10.3064			15.2632			3.6628			26.9701			4.48735			2.53306			9.93522			10.3089			14.9931			15.2774
597	3.66705	26.9711	4.48153	2.53362	10.3129	15.2558												597	9.93748	10.3065			15.2603			3.66326			26.9673			4.48923			2.53357			9.93393			10.309			14.993			15.2772
598	3.66752	26.9674	4.48313	2.53418	10.3133	15.2533												598	9.93574	10.3066			15.2576			3.66369			26.9647			4.49101			2.53406			9.93271			10.3091			14.993			15.2771
599	3.66796	26.9637	4.48472	2.53474	10.3138	15.251												599	9.93401	10.3067			15.2551			3.66409			26.9622			4.49268			2.53451			9.93157			10.3091			14.9929			15.2769
600	3.66837	26.96	4.48633	2.53528	10.3144	15.2489												600	9.93231	10.3067			15.2527			3.66446			26.9599			4.49421			2.53492			9.93051			10.3092			14.9928			15.2768
601	3.66875	26.9564	4.48792	2.53579	10.315	15.2467												601	9.93064	10.3068			15.2506			3.6648			26.9577			4.49561			2.5353			9.92955			10.3093			14.9928			15.2767
602	3.66913	26.9528	4.4895	2.53628	10.3157	15.2446												602	9.92904	10.3069			15.2487			3.6651	K20		26.9451			4.49686			2.53564			9.92391	K21		10.3049			14.988			15.2653
603	3.66951	26.9495	4.49107	2.53683	10.3163	15.2424												603	9.9275	10.3069			15.247			3.66536	b0:	0	26.9387			4.49797			2.53594			9.92105	b0:	0	10.3049			14.9859			15.2602
604	3.6699	26.9461	4.4926	2.53741	10.3169	15.2402												604	9.92595	10.307			15.2454			3.66561	b1:	128.76	26.9328			4.49899			2.53622			9.91842	b1:	2.0933	10.305			14.984			15.2556
605	3.6703	26.9427	4.49416	2.53798	10.3175	15.238												605	9.92437	10.307			15.244	K31		3.66978	b2:	-12.239	26.9273			4.49994			2.53647			9.91302	b2:	-0.1063	10.305			14.9839			15.2553
606	3.67067	26.9392	4.49568	2.53854	10.3179	15.2359												606	9.92277	10.307			15.2426	b0:	0	3.67022			26.9223			4.50081			2.53671			9.9106			10.3051			14.9823			15.2516
607	3.67103	26.9355	4.49715	2.53909	10.3182	15.2338												607	9.92108	10.3071			15.2414	b1:	-10.053	3.67063			26.9176			4.50163			2.53693			9.90833			10.3051			14.9809			15.2481
608	3.67142	26.9317	4.49859	2.53966	10.3186	15.2317												608	9.91932	10.3071			15.2403	b2:	1.0099	3.671			26.9134			4.50236			2.53713			9.90629			10.3051			14.9796			15.2449
609	3.67186	26.9278	4.5	2.54024	10.3189	15.2297												609	9.91749	10.3072			15.2393			3.67133			26.9097			4.50301			2.53731			9.9045			10.3052			14.9784			15.2422
610	3.67233	26.9239	4.50143	2.54081	10.3193	15.2277												610	9.91562	10.3072			15.2385	K32		3.66304			26.9066			4.50354			2.53745			9.90938	K22		10.3071			14.9738			15.2311
611	3.6728	26.92	4.50278	2.54137	10.3196	15.2258												611	9.91374	10.3072			15.2379	b0:	0	3.66368			26.9043			4.50395	K19		2.53846			9.9079	b0:	0	10.3071			14.9728			15.2287
612	3.67325	26.9162	4.5041	2.54191	10.3197	15.2236												612	9.91191	10.3072			15.2375	b1:	-33.38	3.66411			26.9027			4.50421	b0:	0	2.53831			9.90695	b1:	2.0935	10.3071			14.9726			15.2281
613	3.67368	26.9124	4.50547	2.54245	10.3197	15.2215												613	9.91011	10.3072	K28		15.2115	b2:	3.273	3.66433			26.9019			4.50435	b1:	12.752	2.53823			9.90645	b2:	-0.1063	10.3071			14.9724			15.2278
614	3.6741	26.9086	4.50685	2.54302	10.3198	15.2195												614	9.90831	10.3072	b0:	0	15.2115	K33		3.67892			26.9018			4.50438	b2:	-1.2133	2.53821			9.89555	K23		10.3083			14.9787			15.2428
615	3.6745	26.9047	4.50822	2.54362	10.3199	15.2175												615	9.90651	10.3072	b1:	-28.143	15.2114	b0:	0	3.67907			26.9023			4.50428			2.53827			9.89566	b0:	0	10.3083			14.9789			15.2433
616	3.67494	26.9009	4.50959	2.54422	10.3202	15.2157												616	9.9047	10.3072	b2:	2.8736	15.2111	b1:	34.648	3.67942	K21		26.8845			4.50406			2.5384			9.88744	b1:	2.0372	10.3079			14.9711			15.2245
617	3.67543	26.8973	4.51097	2.5448	10.3205	15.2139												617	9.9029	10.3072			15.2106	b2:	-3.3269	3.67995	b0:	0	26.884	K29		4.51415			2.53859			9.88856	b2:	-0.1006	10.3079			14.9776			15.2402
618	3.67594	26.8936	4.51238	2.54536	10.3209	15.2123												618	9.90112	10.3072			15.2099			3.68067	b1:	-27.935	26.8833	b0:	0	4.51445			2.53885			9.88775			10.3079			14.9777			15.2403
619	3.67648	26.8899	4.51378	2.54593	10.3213	15.2107												619	9.89929	10.3071			15.2091	K34		3.67362	b2:	2.9633	26.8824	b1:	15.27	4.51485			2.53918			9.89264			10.3081			14.9743			15.2323
620	3.67706	26.8862	4.51516	2.54654	10.3219	15.2092												620	9.89742	10.3071			15.208	b0:	0	3.67389			26.8813	b2:	-1.439	4.51534			2.5396			9.89201			10.3081			14.974			15.2317
621	3.67766	26.8825	4.51655	2.54722	10.3224	15.2076												621	9.89554	10.3071			15.2068	b1:	8.4805	3.6742			26.88			4.51591			2.54009			9.89127			10.3081			14.9737			15.2309
622	3.67828	26.8788	4.51793	2.54792	10.3229	15.2059												622	9.89363	10.307			15.2053	b2:	-0.7882	3.67456	K22		26.8705			4.51659			2.54066			9.8869			10.3079			14.9699			15.2218
623	3.67887	26.8752	4.51929	2.54865	10.3234	15.204												623	9.89177	10.307			15.2037			3.67496	b0:	0	26.8689			4.51733			2.5413			9.88599			10.3078			14.9696			15.2209
624	3.67945	26.8716	4.52062	2.54944	10.3238	15.2021												624	9.88992	10.3069			15.2019			3.67541	b1:	-25.728	26.8672			4.51816			2.542			9.88498			10.3078			14.9691			15.2199
625	3.68002	26.868	4.52193	2.55026	10.3241	15.2003												625	9.88808	10.3068			15.2			3.6759	b2:	2.7491	26.8652			4.51906			2.54277			9.88388			10.3077			14.9687			15.2189
626	3.68058	26.8646	4.52323	2.55114	10.3245	15.1987												626	9.88635	10.3068			15.198			3.6764			26.8632			4.51999			2.54356			9.88274			10.3077			14.9683			15.2178
627	3.68113	26.8615	4.52455	2.5521	10.3249	15.1971												627	9.88475	10.3067			15.196			3.6769			26.8612			4.52092			2.54435			9.88161			10.3076			14.9678			15.2167
628	3.68164	26.8585	4.52585	2.55309	10.3254	15.1956												628	9.8832	10.3066			15.1939			3.67741			26.8592			4.52187			2.54516			9.88044			10.3075			14.9673			15.2156
629	3.68215	26.8555	4.52716	2.55412	10.3258	15.194												629	9.88167	10.3066			15.1917			3.67795			26.857			4.52287			2.54601			9.87923			10.3075			14.9668			15.2144
630	3.68265	26.8525	4.52854	2.55522	10.3262	15.1922												630	9.88016	10.3065			15.1895			3.67851			26.8548			4.52391			2.5469			9.87795			10.3074			14.9663			15.2132
631	3.68318	26.8496	4.52998	2.55637	10.3266	15.1904												631	9.87865	10.3064			15.1871			3.67911			26.8524			4.52502			2.54784			9.8766			10.3074			14.9658			15.2119
632	3.68371	26.8466	4.53144	2.55754	10.3269	15.1885												632	9.87712	10.3063			15.1846			3.67974			26.8499			4.52618			2.54884			9.87517			10.3073			14.9652			15.2105
633	3.68422	26.8436	4.53292	2.55872	10.3272	15.1864												633	9.8756	10.3063			15.1819			3.6804			26.8473			4.52741			2.54988			9.87368			10.3072			14.9646			15.2091
634	3.68471	26.8405	4.53444	2.55992	10.3274	15.1842												634	9.87407	10.3062			15.1792			3.68109			26.8445			4.52869			2.55097			9.87211			10.3071			14.964			15.2076
635	3.68515	26.8374	4.53594	2.56112	10.3275	15.1819												635	9.87258	10.3061			15.1763			3.6818			26.8417			4.53			2.55209			9.87051			10.307			14.9634			15.2061
636	3.68552	26.8343	4.53743	2.56228	10.3274	15.1795												636	9.87111	10.306	K29		15.1832			3.68253			26.8388			4.53135			2.55324			9.86886			10.307			14.9627			15.2045
637	3.68584	26.8311	4.53887	2.56342	10.3272	15.177												637	9.86963	10.3059	b0:	0	15.1807	K35		3.68835			26.8358			4.53275			2.55443			9.86338	K24		10.3042			14.9642			15.2081
638	3.68612	26.8279	4.5403	2.56458	10.3269	15.1743												638	9.8682	10.3058	b1:	-22.145	15.1782	b0:	0	3.68852			26.8328			4.53417			2.55563			9.86209	b0:	0	10.3041			14.9633			15.2058
639	3.68635	26.8246	4.54173	2.56573	10.3265	15.1714												639	9.86677	10.3057	b2:	2.2917	15.1757	b1:	2.4438	3.68869			26.8296			4.53562			2.55688			9.86076	b1:	2.0113	10.304			14.9623			15.2035
640	3.68656	26.8212	4.54315	2.56688	10.326	15.1685												640	9.86531	10.3056			15.173	b2:	-0.2024	3.68888			26.8263			4.53717			2.55819			9.85936	b2:	-0.098	10.3038			14.9612			15.201
641	3.68675	26.8177	4.54455	2.56802	10.3256	15.1654												641	9.86378	10.3055			15.1701			3.68908			26.8227			4.53884			2.55962			9.85783			10.3037			14.9601			15.1983
642	3.68697	26.8141	4.54592	2.56913	10.3252	15.1623												642	9.8622	10.3053			15.167			3.6893			26.8189			4.54063			2.56114			9.85621			10.3036			14.9589			15.1954
643	3.68723	26.8105	4.54723	2.57023	10.3248	15.1592												643	9.86059	10.3052			15.1637			3.68952			26.8148			4.54251			2.56275			9.85449			10.3035			14.9577			15.1924
644	3.68745	26.8068	4.54855	2.57135	10.3246	15.1562												644	9.85895	10.3051			15.1602			3.68976			26.8105			4.5445			2.56443			9.85268			10.3033			14.9563			15.1892
645	3.68766	26.803	4.54986	2.57251	10.3245	15.1534												645	9.85729	10.3049			15.1566			3.69001			26.8061			4.54657			2.5662			9.8508			10.3032			14.955			15.1859
646	3.68785	26.7994	4.55117	2.57371	10.3244	15.1506												646	9.85571	10.3048	K30		15.1463			3.69025			26.8017			4.54861			2.56793			9.84894			10.303			14.9536			15.1826
647	3.688	26.7961	4.55246	2.57497	10.3243	15.1479												647	9.85428	10.3047	b0:	0	15.1432			3.69048			26.7976			4.5505			2.56955			9.84722			10.3029			14.9523			15.1796
648	3.68814	26.7931	4.55368	2.5763	10.3244	15.1452												648	9.853	10.3045	b1:	-20.805	15.1403	K36		3.68956			26.7939			4.55224			2.57103			9.84647			10.3028			14.9507			15.1756
649	3.68822	26.7904	4.55486	2.57761	10.3245	15.1423												649	9.85187	10.3044	b2:	2.1616	15.1377	b0:	0	3.6896			26.7905			4.55382			2.57238			9.84515			10.3027			14.9496			15.173
650	3.68824	26.7877	4.5561	2.5789	10.3247	15.1395												650	9.8508	10.3043			15.1352	b1:	1.0567	3.68964			26.7872			4.55534			2.57367			9.84388			10.3026			14.9485			15.1704
651	3.68825	26.785	4.55743	2.58018	10.3249	15.1367												651	9.84976	10.3042	K31		15.1311	b2:	-0.0678	3.68967			26.784			4.55683			2.57493			9.84263			10.3025			14.9474			15.1678
652	3.6883	26.7825	4.55882	2.58139	10.3251	15.1339												652	9.84879	10.3041	b0:	0	15.1279			3.68971			26.781			4.55826			2.57615			9.84143			10.3024			14.9464			15.1654
653	3.68831	26.78	4.56023	2.58256	10.3253	15.1309												653	9.84788	10.304	b1:	-29.403	15.1249	K37		3.68593			26.7781			4.55961			2.57731			9.84312	K25		10.3035			14.9438			15.1592
654	3.68822	26.7777	4.56161	2.58368	10.3254	15.1278												654	9.8471	10.3039	b2:	2.996	15.1222	b0:	0	3.68536			26.7755			4.56079			2.57831			9.84258	b0:	0	10.3035			14.9427			15.1565
655	3.68799	26.7754	4.56298	2.58473	10.3254	15.1246												655	9.84646	10.3039	K32		15.12	b1:	-6.2925	3.68488			26.7734			4.56177			2.57914			9.84213	b1:	1.9425	10.3034			14.9418			15.1544
656	3.68769	26.7732	4.56428	2.5857	10.3253	15.1214												656	9.84585	10.3038	b0:	0	15.1168	b2:	0.6454	3.68442			26.7714			4.56271			2.57995			9.8417	b2:	-0.091	10.3033			14.9409			15.1523
657	3.68732	26.7708	4.56551	2.58668	10.3252	15.1183												657	9.84525	10.3037	b1.	-46.018	15.1136			3.68397			26.7694			4.56363			2.58073			9.84128			10.3033			14.9401			15.1502
658	3.68685	26.7685	4.56673	2.58775	10.3249	15.1153												658	9.8447	10.3037	b2:	4.6085	15.1107			3.68355			26.7675			4.5645			2.58147			9.84088			10.3032			14.9392			15.1483
659	3.68632	26.766	4.56792	2.58888	10.3244	15.1123												659	9.84416	10.3036			15.1078			3.68313			26.7657			4.56536			2.5822			9.84049			10.3031			14.9384			15.1464
660	3.68574	26.7635	4.56909	2.59008	10.3238	15.1094												660	9.84361	10.3036			15.1048			3.68271			26.7638			4.56623			2.58295			9.84009			10.3031			14.9376			15.1444
661	3.68515	26.7609	4.57029	2.59131	10.3232	15.1065												661	9.84306	10.3035	K33		15.0997			3.68228			26.7619			4.56712			2.5837			9.83968			10.303			14.9368			15.1425
662	3.68462	26.7583	4.57159	2.59254	10.3226	15.1038												662	9.84246	10.3034	b0:	0	15.0972			3.6818			26.7598			4.5681			2.58454			9.83923			10.303			14.9359			15.1403
663	3.68411	26.7556	4.57295	2.59379	10.322	15.1011												663	9.84179	10.3034	b1:	-32.907	15.0945			3.68126			26.7575			4.5692			2.58547			9.83873			10.3029			14.9349			15.1378
664	3.6836	26.7528	4.57433	2.59504	10.3213	15.0984												664	9.84111	10.3033	b2:	3.336	15.0917			3.68071			26.755			4.57032			2.58643			9.83821			10.3028			14.9338			15.1353
665	3.6831	26.75	4.57579	2.59632	10.3206	15.0957												665	9.84045	10.3032			15.0889			3.68017			26.7526			4.57144			2.58738			9.8377			10.3027			14.9328			15.1328
666	3.68259	26.7474	4.57727	2.59765	10.3199	15.0929										K14		666	9.83984	10.3172	K34		15.0741	K38		3.67908	K23		26.752	K30		4.57206	K20		2.59336			9.83806	K26		10.3172			14.9294			15.1247
667	3.68201	26.7447	4.57879	2.59897	10.3191	15.0903										b0:	0	667	9.83931	10.316	b0:	0	15.0711	b0:	0	3.67825	b0:	0	26.7484	b0:	0	4.57702	b0:	0	2.59642			9.83782	b0:	0	10.3169			14.9291			15.1241
668	3.68139	26.7423	4.58042	2.60023	10.3184	15.0877										b1:	-0.1362	668	9.83889	10.3151	b1:	0.4314	15.0688	b1:	0.012	3.67759	b1:	2.1916	26.7456	b1:	5.0467	4.58091	b1:	3.069	2.59882			9.83763	b1:	0.7634	10.3166			14.9289			15.1236
669	3.6808	26.74	4.58212	2.60144	10.3177	15.0852										b2:	0.1204	669	9.83856	10.3144	b2:	0.0998	15.067	b2:	0.0334	3.67708	b2:	0.0389	26.7434	b2:	-0.4462	4.58396	b2:	-0.2731	2.6007			9.83748	b2:	0.029	10.3164			14.9288			15.1233
670	3.68025	26.7379	4.58383	2.60255	10.317	15.0826										R² = 0,9741		670	9.83827	10.3137			15.0653			3.67662			26.7415			4.5867			2.60239			9.83735			10.3163			14.9287			15.123
671	3.67969	26.7357	4.5855	2.60355	10.3162	15.0804												671	9.83796	10.313			15.0637			3.67615			26.7394			4.5895			2.60411			9.83721			10.3161			14.9285			15.1226
672	3.67914	26.7337	4.58714	2.60451	10.3156	15.0784												672	9.83769	10.3124			15.0621	K39		3.67705			26.7376			4.59207			2.6057			9.83609			10.3146			14.929			15.1237
673	3.67856	26.7317	4.58874	2.6055	10.3151	15.0765												673	9.8375	10.312			15.0611	b0:	0	3.67588			26.7363			4.59381			2.60678			9.83665			10.3153			14.9285			15.1226
674	3.67792	26.7299	4.59029	2.60654	10.3144	15.0747												674	9.83737	10.3117			15.0604	b1:	-2.0617	3.67508	K24		26.7268			4.59501			2.60751			9.83318			10.3107			14.9244			15.1128
675	3.67718	26.7281	4.59174	2.60765	10.3137	15.0728												675	9.83729	10.3115			15.0599	b2:	0.2345	3.67461	b0:	0	26.7244			4.59572			2.60795			9.83259			10.3099			14.9234			15.1104
676	3.67638	26.7262	4.5931	2.60878	10.3129	15.0708												676	9.83724	10.3114			15.0596			3.67426	b1:	-8.6747	26.7227			4.59623			2.60827			9.83215			10.3093			14.9227			15.1087
677	3.67555	26.7243	4.59446	2.60991	10.3122	15.0688												677	9.83719	10.3113			15.0594			3.67396	b2:	1.0926	26.7212			4.59669			2.60855			9.83177			10.3088			14.9221			15.1072
678	3.6747	26.7223	4.59586	2.61098	10.3115	15.0667												678	9.83714	10.3112			15.0591			3.67365	K25		26.7267			4.59715			2.60884			9.83451			10.3125			14.9245			15.113
679	3.67388	26.7203	4.59726	2.61198	10.3109	15.0647												679	9.83704	10.311			15.0585			3.67303	b0:	0	26.7255			4.59808			2.60941			9.83457			10.3126			14.924			15.1118
680	3.67314	26.7183	4.59866	2.61292	10.3103	15.0626												680	9.83689	10.3106			15.0577			3.67208	b1:	-0.2013	26.7237			4.5995			2.61029			9.83467			10.3127			14.9233			15.1101
681	3.67245	26.7162	4.60005	2.61381	10.3097	15.0605												681	9.83669	10.3102			15.0566			3.67085	b2:	0.2709	26.7213			4.60135			2.61143			9.83479			10.3128			14.9223			15.1078
682	3.6718	26.7142	4.6015	2.61466	10.3092	15.0582												682	9.83649	10.3097			15.0555			3.6696			26.7188			4.60321			2.61258			9.83491			10.313			14.9214			15.1055
683	3.67118	26.7123	4.60305	2.61548	10.3086	15.0559												683	9.83632	10.3094			15.0545			3.66858	K26		26.7107			4.60474			2.61352			9.83225			10.3095			14.9179			15.0972
684	3.67061	26.7105	4.60473	2.61632	10.308	15.0537												684	9.83621	10.3091			15.0539			3.6679	b0:	0	26.7074			4.60576			2.61415			9.83147			10.3084			14.9165			15.0939
685	3.67004	26.7089	4.60649	2.6172	10.3073	15.0513												685	9.83619	10.3091			15.0538			3.66775	b1:	-8.0494	26.7067			4.60599			2.61429			9.83129			10.3082			14.9162			15.0932
686	3.66944	26.7073	4.60827	2.61812	10.3067	15.0488												686	9.83616	10.309			15.0536			3.66758	b2:	1.0321	26.7059			4.60624	K21		2.62321			9.8307			10.3074			14.9113			15.0816
687	3.66884	26.7055	4.61002	2.61909	10.306	15.0463												687	9.83608	10.3088			15.0532			3.6671			26.7036			4.60696	b0:	0	2.62338			9.83015			10.3067			14.9105			15.0796
688	3.66832	26.7038	4.61178	2.62013	10.3053	15.0437												688	9.83597	10.3086			15.0526			3.66644	K27		26.7121			4.60795	b1:	1.4802	2.62361			9.8346			10.3126			14.9145			15.0891
689	3.66789	26.7021	4.61354	2.62121	10.3045	15.0412												689	9.83578	10.3082			15.0515	K40		3.67185	b0:	0	26.711	K31		4.61335	b2:	-0.1189	2.62404			9.83099			10.3078			14.9196			15.1014
690	3.66751	26.7002	4.61528	2.62229	10.3036	15.0385												690	9.83547	10.3075			15.0498	b0:	0	3.6716	b1:	2.6232	26.7092	b0:	0	4.61413	b3.	0	2.62471			9.83049			10.3071			14.9189			15.0997
691	3.66721	26.6982	4.61697	2.62337	10.3025	15.0357												691	9.83505	10.3066			15.0475	b1:	0.3459	3.67126	b2:	-0.0031	26.7068	b1:	2.0216	4.61517			2.6256			9.82983			10.3062			14.918			15.0974
692	3.66691	26.6962	4.61859	2.62447	10.3016	15.0326												692	9.83458	10.3055			15.0449	b2:	0.001	3.67087			26.7041	b2:	-0.1527	4.61636			2.62663			9.82908			10.3052			14.9169			15.0948
693	3.66663	26.6941	4.62017	2.62558	10.3009	15.0293												693	9.8341	10.3044			15.0422			3.67048			26.7014			4.61755			2.62766			9.82832			10.3042			14.9158			15.0922
694	3.66635	26.6921	4.6217	2.62667	10.3002	15.026												694	9.8336	10.3033			15.0394			3.67007			26.6985			4.61882			2.62875			9.82752			10.3032			14.9146			15.0894
695	3.66605	26.6899	4.62318	2.62775	10.2996	15.0227												695	9.83306	10.3021			15.0364			3.66963			26.6955			4.62018			2.62993			9.82665			10.302			14.9134			15.0864
696	3.66572	26.6876	4.62464	2.62885	10.2989	15.0193												696	9.83249	10.3008			15.0333			3.66916			26.6922			4.6216			2.63115			9.82575			10.3008			14.912			15.0833
697	3.66536	26.6852	4.62616	2.62994	10.2983	15.0159												697	9.83189	10.2995			15.03			3.66868			26.6888			4.6231			2.63245			9.8248			10.2995			14.9107			15.08
698	3.66501	26.6827	4.62773	2.63103	10.2977	15.0125												698	9.83126	10.2981			15.0265			3.66816			26.6852			4.62468			2.63381			9.82379			10.2982			14.9092			15.0765
699	3.66461	26.68	4.62931	2.63217	10.2971	15.009												699	9.83061	10.2966			15.0228			3.66763			26.6815			4.62632			2.63522			9.82275			10.2968			14.9077			15.0729
700	3.66419	26.6772	4.6309	2.63335	10.2965	15.0054												700	9.82987	10.295			15.0187			3.66702			26.6773			4.62817			2.63681			9.82158			10.2952			14.906			15.0688
701	3.66367	26.6742	4.63243	2.63459	10.296	15.0021												701	9.82912	10.2933			15.0146			3.66641			26.6729			4.63006			2.63844			9.82037			10.2936			14.9042			15.0646
702	3.66307	26.6711	4.63394	2.63588	10.2955	14.9989												702	9.8284	10.2917			15.0106			3.66582			26.6689			4.63185			2.63999			9.81923			10.2921			14.9026			15.0607
703	3.66244	26.668	4.63541	2.63719	10.2949	14.9956												703	9.8277	10.2902			15.0067			3.66525			26.6649			4.63359			2.64149			9.81812			10.2906			14.901			15.0568
704	3.66182	26.665	4.63682	2.63847	10.2943	14.9923												704	9.82697	10.2885			15.0027			3.66465			26.6607			4.63542			2.64307			9.81695			10.2891			14.8993			15.0528
705	3.66118	26.6619	4.63817	2.63975	10.2936	14.9891												705	9.82626	10.2869			14.9987			3.66407			26.6566			4.6372			2.6446			9.81582			10.2876			14.8976			15.0489
706	3.66049	26.6589	4.63953	2.64101	10.293	14.9861												706	9.82559	10.2854			14.995			3.66353			26.6528			4.63887			2.64604			9.81475			10.2861			14.8961			15.0452
707	3.6598	26.6558	4.64091	2.64222	10.2923	14.983												707	9.82492	10.2839			14.9913			3.66297			26.649			4.64055			2.64749			9.81368			10.2847			14.8945			15.0415
708	3.6591	26.6526	4.64231	2.64342	10.2916	14.9798												708	9.8242	10.2823			14.9873			3.66239			26.6449			4.64233			2.64903			9.81254			10.2832			14.8929			15.0375
709	3.65839	26.6492	4.64372	2.64464	10.2909	14.9767												709	9.82343	10.2806			14.983			3.66176			26.6405			4.64427			2.6507			9.8113			10.2815			14.8911			15.0332
710	3.65766	26.6457	4.64524	2.64589	10.2901	14.9736												710	9.82261	10.2788			14.9785			3.66109			26.6358			4.6463			2.65245			9.81			10.2798			14.8892			15.0287
711	3.65692	26.6422	4.64682	2.64717	10.2892	14.9706												711	9.82179	10.277			14.974			3.66042			26.6311			4.64834			2.65422			9.8087			10.2781			14.8873			15.0242
712	3.65618	26.6386	4.64841	2.64847	10.2885	14.9676												712	9.82099	10.2752			14.9695			3.65977			26.6266			4.65033			2.65593			9.80742			10.2764			14.8854			15.0198
713	3.65546	26.6353	4.65004	2.64979	10.2876	14.9646												713	9.82024	10.2735			14.9654			3.65915			26.6223			4.65221			2.65755			9.80622			10.2748			14.8837			15.0156
714	3.65472	26.6319	4.65165	2.65107	10.2866	14.9616												714	9.81952	10.2719			14.9614			3.65857			26.6182			4.65398			2.65908			9.80508			10.2732			14.882			15.0117
715	3.65395	26.6286	4.65323	2.65231	10.2855	14.9587												715	9.81881	10.2703			14.9575			3.65798			26.6141			4.65576			2.66062			9.80394			10.2717			14.8804			15.0077
716	3.65319	26.6252	4.65481	2.6535	10.2842	14.9558												716	9.81812	10.2688			14.9537			3.65742			26.6102			4.65747			2.6621			9.80284			10.2703			14.8788			15.0039
717	3.65236	26.6221	4.65638	2.65462	10.2827	14.9529												717	9.81756	10.2675			14.9506	K41		3.65114			26.607			4.65887			2.6633			9.80628	K27		10.2697			14.875			14.9949
718	3.65149	26.6192	4.65791	2.65567	10.2812	14.95												718	9.81713	10.2666			14.9482	b0:	0	3.65026			26.6045			4.65994			2.66422			9.80598	b0:	0	10.2687			14.8738			14.992
719	3.65061	26.6163	4.6594	2.65664	10.2797	14.9469												719	9.81668	10.2656			14.9457	b1:	-0.2009	3.64936			26.602			4.66104			2.66517			9.80567	b1:	-1.1013	10.2677			14.8725			14.989
720	3.64965	26.6133	4.66084	2.65756	10.2782	14.9439												720	9.81629	10.2647			14.9436	b2:	0.0542	3.64857			26.5998			4.662			2.666			9.8054	b2:	0.2191	10.2669			14.8714			14.9863
721	3.64867	26.6104	4.66228	2.65847	10.2767	14.9409												721	9.81592	10.2639			14.9415			3.64782			26.5977			4.66292			2.66679			9.80515			10.2661			14.8703			14.9838
722	3.64766	26.6075	4.66376	2.65939	10.2752	14.9379												722	9.81558	10.2631			14.9396			3.64713			26.5957			4.66376			2.66752			9.80491			10.2653			14.8694			14.9815
723	3.64662	26.6046	4.66522	2.66031	10.2736	14.935												723	9.81528	10.2625			14.938			3.64652			26.594			4.66451			2.66816			9.80471			10.2647			14.8685			14.9795
724	3.64559	26.6016	4.66667	2.66124	10.2721	14.932												724	9.81493	10.2617			14.9361			3.64581			26.592			4.66537			2.66891			9.80446			10.2639			14.8675			14.9771
725	3.64457	26.5985	4.66809	2.66223	10.2707	14.9291												725	9.81452	10.2608			14.9338			3.64497			26.5897			4.6664			2.6698			9.80418			10.263			14.8663			14.9743
726	3.64351	26.5953	4.66945	2.66321	10.2692	14.9263												726	9.81406	10.2598			14.9313			3.64404			26.5871			4.66753			2.67077			9.80386			10.262			14.8651			14.9713
727	3.64244	26.5921	4.67078	2.66424	10.2676	14.9235												727	9.81361	10.2587			14.9287			3.64311			26.5845			4.66866			2.67175			9.80354			10.2609			14.8638			14.9682
728	3.64141	26.5889	4.67215	2.66535	10.2661	14.9209												728	9.81312	10.2577			14.9261			3.64213			26.5817			4.66986			2.67278			9.80321			10.2599			14.8624			14.9649
729	3.64037	26.5857	4.6735	2.66646	10.2646	14.9182												729	9.81267	10.2567			14.9236			3.64122			26.5791			4.67097			2.67375			9.8029			10.2589			14.8611			14.9619
730	3.63933	26.5827	4.67486	2.66754	10.2631	14.9154												730	9.81228	10.2558			14.9214			3.64042			26.5769			4.67195			2.67459			9.80262			10.258			14.86			14.9592
731	3.63835	26.5797	4.6762	2.6686	10.2616	14.9128												731	9.81186	10.2548			14.9191			3.63957			26.5745			4.67299			2.67548			9.80233			10.2571			14.8588			14.9564
732	3.63737	26.5768	4.6775	2.66964	10.2602	14.9104												732	9.81145	10.2539			14.9169			3.63875			26.5722			4.67398			2.67634			9.80205			10.2562			14.8577			14.9537
733	3.63635	26.5737	4.67876	2.67066	10.2587	14.9081												733	9.81104	10.253			14.9146			3.63791			26.5698			4.67501			2.67723			9.80177			10.2553			14.8565			14.9508
734	3.63528	26.5705	4.67995	2.67166	10.2573	14.9058												734	9.81056	10.252			14.9119			3.63695			26.5671			4.67618			2.67824			9.80144			10.2542			14.8551			14.9476
735	3.63425	26.5672	4.68112	2.67269	10.256	14.9036												735	9.81	10.2507			14.9088			3.63581			26.5639			4.67757			2.67944			9.80105			10.253			14.8535			14.9439
736	3.63328	26.5639	4.68226	2.67373	10.2546	14.9013												736	9.80939	10.2494			14.9055			3.63457			26.5604			4.67907			2.68074			9.80062			10.2516			14.8518			14.9397
737	3.63234	26.5606	4.68343	2.67479	10.2532	14.8989												737	9.80878	10.248			14.9021			3.63333			26.557			4.68058			2.68204			9.8002			10.2503			14.8501			14.9356
738	3.63142	26.5574	4.68459	2.67585	10.2518	14.8964												738	9.80821	10.2467			14.899			3.63218			26.5537			4.68199			2.68325			9.7998			10.249			14.8484			14.9318
739	3.63051	26.5544	4.68573	2.67692	10.2504	14.8938												739	9.80769	10.2456			14.8961			3.63112			26.5507			4.68328			2.68437			9.79944			10.2478			14.847			14.9282
740	3.62966	26.5514	4.68686	2.67803	10.2489	14.8911												740	9.80712	10.2443			14.893			3.62997			26.5475			4.68468			2.68558			9.79904			10.2466			14.8454			14.9244
741	3.62884	26.5482	4.688	2.67919	10.2475	14.8884												741	9.80648	10.2429			14.8894			3.62867			26.5439			4.68625			2.68694			9.7986			10.2451			14.8435			14.9201
742	3.62802	26.5451	4.68915	2.68041	10.2461	14.8857												742	9.80582	10.2414			14.8858			3.62735			26.5401			4.68787			2.68833			9.79814			10.2437			14.8417			14.9157
743	3.62719	26.5419	4.69027	2.68172	10.2446	14.883												743	9.80517	10.24			14.8822			3.62603			26.5364			4.68948			2.68972			9.79768			10.2422			14.8398			14.9113
744	3.62634	26.5388	4.69139	2.68309	10.2431	14.8803												744	9.80454	10.2386			14.8787			3.62475			26.5328			4.69103			2.69106			9.79724			10.2408			14.838			14.907
745	3.62544	26.5358	4.69256	2.68445	10.2417	14.8777												745	9.804	10.2374			14.8758			3.62366			26.5297			4.69235			2.6922			9.79687			10.2396			14.8365			14.9034
746	3.62449	26.5329	4.69369	2.68585	10.2402	14.8753												746	9.80354	10.2363			14.8733			3.62274			26.5271			4.69348			2.69318			9.79655			10.2386			14.8352			14.9003
747	3.62353	26.5301	4.6948	2.68727	10.239	14.8729												747	9.80314	10.2354			14.871			3.62191			26.5248			4.69448			2.69404			9.79626			10.2377			14.834			14.8976
748	3.62257	26.5272	4.69593	2.68868	10.2377	14.8706												748	9.80272	10.2345			14.8687			3.62108			26.5225			4.69549			2.69492			9.79598			10.2368			14.8329			14.8948
749	3.62159	26.5243	4.69711	2.69009	10.2365	14.8681												749	9.80229	10.2336			14.8664			3.6202			26.52			4.69655			2.69583			9.79567			10.2358			14.8316			14.8919
750	3.62063	26.5214	4.69837	2.69146	10.2352	14.8657												750	9.80187	10.2326			14.8641			3.61936			26.5176			4.69758			2.69672			9.79538			10.2349			14.8305			14.8891
751	3.61969	26.5186	4.69965	2.69277	10.2338	14.8632												751	9.80147	10.2317			14.8619			3.61856			26.5154			4.69856			2.69756			9.7951			10.234			14.8293			14.8864
752	3.61872	26.5157	4.70093	2.69402	10.2322	14.8606												752	9.80105	10.2308			14.8596			3.61771			26.513			4.69959			2.69845			9.79481			10.2331			14.8281			14.8836
753	3.61773	26.5126	4.7022	2.69523	10.2306	14.858												753	9.8006	10.2298			14.8571			3.6168			26.5104			4.70069			2.69941			9.7945			10.2321			14.8269			14.8805
754	3.61675	26.5096	4.70348	2.69642	10.2289	14.8553												754	9.80012	10.2287			14.8544			3.61583			26.5077			4.70187			2.70043			9.79416			10.231			14.8255			14.8773
755	3.61574	26.5063	4.7047	2.69761	10.2272	14.8526												755	9.79961	10.2276			14.8516			3.61478			26.5047			4.70314			2.70152			9.7938			10.2298			14.824			14.8738
756	3.61464	26.503	4.70588	2.69879	10.2256	14.85												756	9.79907	10.2264			14.8487			3.61371			26.5017			4.70444			2.70265			9.79342			10.2286			14.8225			14.8702
757	3.61345	26.4994	4.70704	2.7	10.224	14.8473												757	9.79851	10.2251			14.8456			3.61257			26.4985			4.70582			2.70384			9.79303			10.2274			14.8209			14.8664
758	3.6122	26.4957	4.7082	2.70129	10.2226	14.8447												758	9.79793	10.2238			14.8424			3.61139			26.4952			4.70725			2.70507			9.79262			10.2261			14.8193			14.8625
759	3.61093	26.4918	4.70937	2.70263	10.2212	14.8422												759	9.79729	10.2224			14.8389			3.61012			26.4916			4.7088			2.70641			9.79218			10.2247			14.8175			14.8583
760	3.60964	26.4879	4.71055	2.70395	10.2199	14.8398												760	9.79666	10.221			14.8354			3.60885			26.488			4.71034			2.70774			9.79173			10.2232			14.8157			14.854
761	3.6083	26.4842	4.71177	2.70527	10.2186	14.8373												761	9.79614	10.2199			14.8325			3.60778			26.485			4.71163			2.70886			9.79136			10.2221			14.8142			14.8505
762	3.60698	26.4805	4.71309	2.70657	10.2173	14.8346												762	9.79567	10.2188			14.8299			3.60684			26.4823			4.71278			2.70985			9.79103			10.221			14.8129			14.8473
763	3.6058	26.477	4.71445	2.70783	10.2159	14.8319												763	9.79513	10.2176			14.827			3.60575			26.4792			4.71409			2.71099			9.79066			10.2198			14.8113			14.8437
764	3.60473	26.4735	4.71581	2.70908	10.2145	14.829												764	9.79455	10.2163			14.8238			3.60458			26.4759			4.71551			2.71221			9.79025			10.2185			14.8097			14.8398
765	3.60368	26.4702	4.71716	2.71039	10.2131	14.8261												765	9.79405	10.2152			14.8211			3.60357			26.4731			4.71673			2.71326			9.7899			10.2174			14.8083			14.8364
766	3.60257	26.4672	4.71852	2.71178	10.2116	14.8234												766	9.79369	10.2144			14.8191			3.60286			26.4711			4.7176			2.71401			9.78965			10.2166			14.8073			14.8341
767	3.60142	26.4642	4.7199	2.71324	10.21	14.8208												767	9.7934	10.2138			14.8175			3.60227			26.4694			4.71832			2.71464			9.78944			10.2159			14.8064			14.8321
768	3.60023	26.4612	4.72128	2.71476	10.2083	14.8182												768	9.79312	10.2132			14.816			3.60171			26.4678			4.71899			2.71521			9.78925			10.2153			14.8056			14.8302
769	3.59896	26.4583	4.72268	2.71634	10.2065	14.8157												769	9.79293	10.2127			14.8149			3.60132			26.4667			4.71946			2.71562			9.78911			10.2149			14.8051			14.8289
770	3.59762	26.4554	4.72417	2.718	10.2046	14.8133												770	9.79284	10.2125			14.8144			3.60114			26.4662			4.71968			2.71581			9.78905			10.2147			14.8048			14.8283
771	3.59627	26.4529	4.7257	2.71971	10.2026	14.811										K15		771	9.79289	10.1905	K35		14.8145	K42		3.60048	K28		26.452	K32		4.7266	K22		2.7182			9.78431	K28		10.1875			14.8017			14.8208
772	3.59491	26.4506	4.72724	2.72149	10.2005	14.8086										b0:	0	772	9.79306	10.1888	b0:	0	14.8107	b0:	0	3.59865	b0:	0	26.4501	b0:	0	4.72878	b0:	0	2.72074			9.7851	b0:	0	10.1858			14.8002			14.8173
773	3.59352	26.4484	4.7288	2.72333	10.1984	14.8061										b1:	11.755	773	9.7933	10.1865	b1:	0.6803	14.8056	b1:	-0.3753	3.5962	b1:	4.0907	26.4476	b1:	2.2227	4.73172	b1:	2.0409	2.72417			9.78617	b1:	4.2035	10.1836			14.7982			14.8126
774	3.59214	26.4461	4.73037	2.72519	10.1961	14.8035										b2:	-1.0941	774	9.79351	10.1845	b2:	0.0759	14.8011	b2:	0.0715	3.59398	b2:	-0.1467	26.4454	b2:	-0.1726	4.73438	b2:	-0.1741	2.72726			9.78714	b2:	-0.3232	10.1815			14.7964			14.8084
775	3.59082	26.4438	4.73194	2.72699	10.1939	14.8009										R² = 0,9855		775	9.79362	10.1834			14.7987			3.59283	K29		26.4424			4.73575			2.72886			9.78686	K29		10.183			14.7947			14.8043
776	3.58949	26.4412	4.7335	2.72878	10.1918	14.7982												776	9.79368	10.1828			14.7974			3.59222	b0:	0	26.4414			4.73648			2.72971			9.78696	b0:	0	10.1824			14.7941			14.8028
777	3.58814	26.4386	4.73509	2.73058	10.1897	14.7956												777	9.7937	10.1827			14.7971			3.59206	b1:	3.4449	26.4412			4.73667			2.72993			9.78699	b1:	7.5918	10.1823			14.7939			14.8024
778	3.58674	26.436	4.73669	2.73239	10.1878	14.7932												778	9.79378	10.1818			14.7952			3.59113	b2:	-0.0833	26.4397			4.73779			2.73123			9.78715	b2:	-0.6694	10.1814			14.7929			14.8
779	3.5853	26.4335	4.7383	2.73425	10.1859	14.7911												779	9.79393	10.1805			14.7922			3.58965			26.4373			4.73955			2.73328			9.78739			10.18			14.7913			14.7963
780	3.5839	26.4309	4.73993	2.73612	10.184	14.7889												780	9.79401	10.1797			14.7904			3.58881			26.4359			4.74056			2.73446			9.78754			10.1793			14.7904			14.7942
781	3.58257	26.4284	4.74155	2.73802	10.1822	14.7865												781	9.79407	10.179			14.7889			3.58809			26.4348			4.74141			2.73545			9.78766			10.1786			14.7896			14.7924
782	3.58127	26.4261	4.74315	2.73995	10.1803	14.784												782	9.79419	10.1779			14.7864			3.58686			26.4328			4.74288			2.73716			9.78787			10.1775			14.7883			14.7893
783	3.58001	26.4238	4.74476	2.74187	10.1785	14.7814												783	9.79432	10.1767			14.7837			3.58556			26.4307			4.74444			2.73897			9.78808			10.1762			14.7869			14.786
784	3.57881	26.4216	4.74638	2.74375	10.1766	14.7786												784	9.79444	10.1755			14.7812			3.58432			26.4287			4.74592			2.7407			9.78829			10.1751			14.7856			14.7828
[truncated: 6,217 more rows]
[truncated: 11 more columns]

## Sheet: MODULE 3 - SULF1-2 & SLC26A2
	Spatial gradients T-D plots - moving averages (5000 interval)				Spatial gradients - descriptive statistics and correlation of T-D plots						FIRST LEVEL MODELS - SplR pairs and MLRs matrices (T-D plots moving averages input)																															SECOND LEVEL MODELS - Matrices (predictions input from the first level models)
[truncated: 7,004 more rows]
[truncated: 8 more columns]

[truncated: 1 more sheets: MODULE 4 - RANKL-OPG & CD45]
