# Supplementary material for: Heparan Sulfate Glycosaminoglycan Is Predicted to Stabilize Inflammatory Infiltrate Formation and RANKL/OPG Ratio in Severe Periodontitis in Humans
Source: Bioengineering (Basel). 2022 Oct 18;9(10):566. doi: 10.3390/bioengineering9100566 (PMC9598302; doi:10.3390/bioengineering9100566)
Supplement: Supplementary file 1 [file bioengineering-09-00566-s001.zip › Supplementary Dataset S2 - Second level models_Calculator.xlsx]

## Sheet: CALCULATOR
	Calculator for third level models - prediction of expression profiles
	MODULE 1 - The effects of HPSE1 and Sdcs on HS GAG
		Spline FIT - HPSE1 (x) vs. Sdcs (y)				Multi Linear	Spline FIT
	1	y-intercept	5.36433	7.03208	8.25364	-5.21987	3.43772	Matrica 1	Ulaz (x) - % HPSE1
		b1:	-1.35434	-1.30603	-0.0591102	2.13932	0.380785		Izlaz (y) - Spline FIT % HS10E4
		b2:	0.203542	0.245748	0.199251	-0.440551	0.0166634	Matrica 2	Ulaz (x) - Spline FIT % HS10E4
		b3:	-0.00627816	-0.0106446	-0.0126232	0.763055	-0.00035881		Izlaz (y) - Spline FIT 2 % HS10E4
	Mean EXP	% HPSE1	% Sdc1	% Sdc2	% Sdc4	% HS10E4*	% HS10E4	Matrica 3	Ulaz (x) - Spline FIT 2 % HS10E4
		4.10087	2.80036	5.07487	10.4915	6.54085	6.54088		Izlaz (y1) - Spline FIT HS3G10 & GAGosome
	Baseline	4.10087	2.80124	5.07486	10.4915	6.54086	6.54088		Izlaz (y2) - Struktura HS GAG
	Error*	0.00843179	-0.000871969	8.10879e-06	-1.12813e-05	-4.79788e-06	-7.04341e-07
		MODULE 2 - HS GAG and GAGosome enzymes (biosynthesis of HS GAG)
		Spline FIT	Spline FIT - HS3G10 & GAGosome					Multi Linear		Spline FIT 2
	2a	y-intercept:	0	0	0	0	0	0	0	0.217774	0.395028
		b1:	5.9466	2.63491	8.19858	3.14254	3.28661	-0.743885	0.430776	1.2312	1.76286
		b2:	-0.888568	-0.363687	-0.986878	-0.428002	-0.549367	0.444767	0.436624	-0.0403948	-0.0590505
		b3:	0.0448916	0.0138618	0.0379402	0.0148219	0.0261198	0.173359	0.655545	0	0
		b4:	N/A	N/A	N/A	N/A	N/A	-0.0447831	-0.514094	N/A	N/A
	Mean EXP	% HS10E4*	% HS3G10	% EXT1	% EXT2	% NDST1	% NDST2	% HS10E4*	% HS3G10*	% HS10E4*	% HS3G10*
		6.54088	13.4427	5.55402	22.0214	6.39149	5.30304	6.53337	13.4712	6.53742	13.4267
	Baseline	6.54086	13.4119	5.50899	21.9731	6.34652	5.29767	6.54088	13.4119	6.54088	13.4119
	Error*	2.22063e-05	0.0307861	0.0450341	0.0482518	0.0449672	0.00537341	-0.00751022	0.0593224	-0.00346318	0.0148184
	MODULE 2 - HS GAG and GAGosome enzymes /biosynthesis of HS GAG)
		Spline FIT 2	Spline FIT - HS3G10 & GAGosome
	2b	y-intercept:	0	0	0	0	0
		b1:	5.9466	2.63491	8.19858	3.14254	3.28661
		b2:	-0.888568	-0.363687	-0.986878	-0.428002	-0.549367
		b3:	0.0448916	0.0138618	0.0379402	0.0148219	0.0261198	Struktura HS GAG		SULF1-2 / SLC26A2
	Mean EXP	% HS10E4*	% HS3G10*	% EXT1*	% EXT2*	% NDST1*	% NDST2*	TOTAL HS	Saturation %	Saturation % (corrected)
		6.53742	13.4424	5.55521	22.0208	6.3934	5.30493	19.9798	32.7201	32.6015
	Baseline	6.54088	13.4119	5.50899	21.9731	6.34652	5.29767	19.9798	32.7201	32.7201
	Error*	-0.00346318	0.0304939	0.0462227	0.0477016	0.0468841	0.00726909	4.3087e-06	1.28302e-05	-0.118583
	MODULE 4 - The effects of Sdc1 and HS GAG on RANKL/OPG ratio						MODULE 4 - The effects of Sdc1, HS GAG, RANKL/OPG ratio and CD44 on CD45							LINK 4-1
		OPG/RANKL axis					RANKL/OPG	CD44 vs. Sdcs & HS GAG		CD44	Sdcs & HSGAG		% CD45a-c	CD45 vs. HPSE1
		Poly 3	Poly 3	Multi Lin	Poly 3	RATIO	Poly 3	Multi Lin	Poly 2	Poly 2	Multi Lin	Poly 2	Multi Lin	Poly 3
	4	2.38732	2.30641	0	3.32264	N/A	0.239765	5.02978	0.935706	3.03033	1.59214	2.17645	0	2.3573
		-0.741288	-0.419613	0.587306	1.29681	N/A	1.05062	0.158449	0.97457	-0.333393	-0.0561347	-2.51218	0.527777	2.63248
		0.0952017	0.0390837	0.412734	0.301248	N/A	-0.249692	-0.191579	-0.00766712	0.0138748	-0.0489976	1.39907	0.0654237	-1.09607
		-0.00370599	-0.000919062	N/A	-0.168152	N/A	0.0148298	0.47761	N/A	N/A	N/A	N/A	0.406832	0.123688
	Mean EXP	% OPGa*	% OPGb*	% OPG	% RANKL	RANKL/OPG	% CD45a*	% CD44*	% CD44*	% CD45b*	% CD45*	% CD45c*	% CD45	HPSE1*
		0.976637	0.976793	0.976741	4.71999	4.83239	1.15945	9.51211	9.5122	1.11445	1.11463	1.1145	1.13826	4.11604
	Baseline	0.97667	0.97667	0.97667	4.72001	4.96963	1.11445	9.51209	9.51218	1.11445	1.11445	1.11441	1.11445	4.10087
	Error*	-3.27012e-05	3.20295e-05	3.33955e-05	-6.42151e-05	-0.137108	0.0424422	-0.00016758	-0.000138876	9.64301e-06	0.000177074	9.29052e-05	0.0182644	0.0117305
	MODULE 3 - Posttranslational modifications of HS GAG - sulfation (SULF1,2 and SLC26A2)
			Multi Linear (SULF1, SULF2 & SLC26A2)			Spline FIT (Poly 3)			Multi Linear	Poly 2
	3	y-intercept:	51.4258	45.1369	7.34024	0.654938	0.921199	0.271112	1.1854	1.76997
		b1:	1.53409	-0.630117	0.41129	1.33429	1.55317	1.13732	-0.432448	0.771451
		b2:	-0.782261	1.16492	-0.850738	-0.0165923	-0.0282128	-0.0618363	0.451342	-0.00642851
		b3:	-5.31461	-2.6796	N/A	1.06781e-05	0.000129698	0.000930182	1.19882	N/A
		b4:	0.231321	-1.39499	N/A	N/A	N/A	N/A	N/A	N/A
		b5:	-1.10418	-0.761244	N/A	N/A	N/A	N/A	N/A	N/A
		b6:	1.86126	0.987217	N/A	N/A	N/A	N/A	N/A	N/A
		b7:	0.653532	0.640329	N/A	N/A	N/A	N/A	N/A	N/A
	Mean EXP		% SULF1*	% SULF2*	% SLC26A2*	% SULF1	% SULF2	% SLC26A2	% HS10E4*	% HS10E4 SF3*
			22.2137	23.4507	3.59402	22.2241	23.5015	3.60312	6.50135	6.51372
	Baseline		22.2431	23.5412	3.62778	22.2431	23.5412	3.62778	6.54088	6.54088
	Error*		-0.011122	-0.0812457	-0.035176	-0.00780191	-0.0355496	-0.0256909	-0.04378	-0.0300776
	Error* = Predicted - Baseline
	* - input NOT ALLOWED
