# Supplementary material for: Heparan Sulfate Glycosaminoglycan Is Predicted to Stabilize Inflammatory Infiltrate Formation and RANKL/OPG Ratio in Severe Periodontitis in Humans
Source: Bioengineering (Basel). 2022 Oct 18;9(10):566. doi: 10.3390/bioengineering9100566 (PMC9598302; doi:10.3390/bioengineering9100566)
Supplement: Supplementary file 1 [file bioengineering-09-00566-s001.zip › Supplementary Dataset S3 - Dataset for Results section.xlsx]

## Sheet: Figure 3
		Mean spatial gradients (T-D plots) - all markers (Figure 3)
		Sdc1	Sdc2	Sdc4	CD44	HPSE1	HS10E4	HS3G10	EXT1	EXT2	NDST1	NDST2	SULF1	SULF2	SLC26A2	RANKL	OPG	CD45	DAPI
	Control	7.42381	5.47032	3.26666	7.25481	0.416944	10.9951	12.729	0.45366	11.5499	12.0499	23.9557	14.892	14.9518	1.85361	8.28161	8.3614	0.476451	23.3906
	Periodontitis	2.80037	5.07487	10.4915	9.51218	4.1009	6.54103	13.4149	5.5085	21.9738	6.34639	5.2976	22.2436	23.5406	3.62767	4.71988	0.976659	1.11445	29.7048
	SD Control	1.18114	0.281311	0.566129	1.60995	0.144211	1.1481	1.24508	0.112851	1.46822	0.884622	1.0343	6.19105	6.67975	0.401253	1.0021	3.09104	0.345704	2.63592
	SD Periodontitis	1.22656	1.20725	0.970811	0.784632	0.458214	2.43166	0.904494	1.88093	2.94349	0.913314	1.67855	3.71446	1.68882	0.827458	1.49482	0.335652	0.227748	2.36021
		HSPGs / Sdcs & CD44				Cleavage	HS GAG		GAGosome / HS GAG Biosynthesis				HS GAG Sulfation / Desulfation			Bone metabolism / Inflammation			RATIO
		Sdc1	Sdc2	Sdc4	CD44	HPSE1	HS10E4	HS3G10	EXT1	EXT2	NDST1	NDST2	SULF1	SULF2	SLC26A2	CD45	RANKL/OPG	CD45	RANKL/OPG
	% Control	-62.2786	-7.22902	221.169	31.1155	883.563	-40.5095	5.38883	1114.24	90.2513	-47.3326	-77.8858	49.3658	57.4433	95.7088	133.907	287.925	133.907	287.925
		Sdc1	Sdc2	Sdc4	CD44	HPSE1	HS10E4	HS3G10	EXT1	EXT2	NDST1	NDST2	SULF1	SULF2	SLC26A2	CD45	RANKL/OPG	CD45	RANKL/OPG
	% Periodontitis	165.101	7.79233	-68.8638	-23.7314	-89.8329	68.0941	-5.11329	-91.7644	-47.4379	89.8706	352.199	-33.0503	-36.4851	-48.9037	-57.248	-79.505	-57.248	-79.505

## Sheet: MODULE 1 - Figure 5a
	MODULE 1 - HPSE1 & Sdcs
	% change from CHP baseline					Deviation
	predictor(s)	outcomes (dependent variables)
	HPSE1	Sdc1	Sdc2	Sdc4	HS10E4	HS10E4 Control baseline
	-100	91.5582	38.5662	-21.3303	25.7483	68.0941
	-99	89.5871	37.4448	-21.3502	24.8667	68.0941
	-98	87.6404	36.3426	-21.3638	24.0015	68.0941
	-97.5	86.6761	35.7987	-21.3682	23.5751	68.0941
	-95	81.9453	33.1498	-21.367	21.5038	68.0941
	-92.5	77.3645	30.6175	-21.3274	19.5324	68.0941
	-90	72.932	28.1997	-21.2502	17.6587	68.0941
	-80	56.6578	19.6323	-20.5812	11.0986	68.0941
	-75	49.3736	15.982	-20.0414	8.35024	68.0941
	-60	30.7939	7.36637	-17.6754	2.04237	68.0941
	-50	21.0187	3.4034	-15.5381	-0.691944	68.0941
	-40	13.2244	0.710807	-13.011	-2.36724	68.0941
	-30	7.31811	-0.843598	-10.1439	-3.06865	68.0941
	-25	5.04401	-1.2353	-8.59834	-3.07719	68.0941
	-20	3.20714	-1.39202	-6.98646	-2.86846	68.0941
	-15	1.79589	-1.33031	-5.31447	-2.44982	68.0941
	-10	0.798687	-1.06667	-3.58858	-1.82807	68.0941
	-5	0.203922	-0.617645	-1.81501	-1.00963	68.0941
	-4	0.132241	-0.507046	-1.45513	-0.822866	68.0941
	-2	0.0354094	-0.266114	-0.730581	-0.426657	68.0941
CHP	-1	0.0100734	-0.136045	-0.36602	-0.2173	68.0941
Baseline	0	0	0	0	-0.000459921	68.0941
	1	0.00509656	0.14264	0.367429	0.223695	68.0941
	2	0.0252703	0.29099	0.736218	0.45524	68.0941
	5	0.175327	0.770488	1.85024	1.19354	68.0941
	10	0.718306	1.67654	3.72948	2.5669	68.0941
	15	1.61734	2.70189	5.63151	4.11412	68.0941
	20	2.86084	3.83	7.55009	5.82973	68.0941
	25	4.4372	5.04435	9.479	7.70823	68.0941
	27.5	5.34658	5.6787	10.4454	8.70681	68.0941
	30	6.33483	6.32842	11.412	9.744	68.0941
	35	8.54213	7.66567	13.3429	11.9313	68.0941
	40	11.0475	9.03959	15.2655	14.264	68.0941
	45	13.8394	10.4336	17.1735	16.7359	68.0941
	50	16.9061	11.8313	19.0608	19.3404	68.0941
	55	20.2361	13.2161	20.921	22.0705	68.0941
	60	23.8179	14.5714	22.748	24.919	68.0941
	65	27.6397	15.8808	24.5355	27.8782	68.0941
	75	35.9572	18.2955	27.9674	34.0961	68.0941
	80	40.4298	19.3678	29.5992	37.3376	68.0941
	90	49.9444	21.1597	32.6636	44.04	68.0941
	100	60.1411	22.3711	35.4209	50.97	68.0941
	125	88.0082	21.9926	40.6435	68.7477	68.0941
	130	93.8961	21.2006	41.3518	72.2947	68.0941
	140	105.893	18.7681	42.3825	79.2925	68.0941
	150	118.109	15.0942	42.8571	86.0895	68.0941
	160	130.45	10.0466	42.7259	92.6004	68.0941
	175	148.994	-0.389757	41.284	101.651	68.0941
	190	167.299	-14.6605	38.1989	109.608	68.0941
	195	173.293	-20.3467	36.7763	111.975	68.0941
	197.5	176.263	-23.3733	35.9876	113.101	68.0941
	200	179.214	-26.525	35.1462	114.185	68.0941
	225	207.319	-65.3771	23.6658	122.586	68.0941
	230	212.559	-74.8553	20.6601	123.68	68.0941
	235	217.644	-84.9414	17.4034	124.56	68.0941
	240	222.564	-95.6518	13.8894	125.217	68.0941
	245	227.307	-107.003	10.112	125.644	68.0941
	250	231.86	-119.012	6.06478	125.832	68.0941
	255	236.213	-131.694	1.74167	125.772	68.0941
	275	251.387	-189.495	-18.4346	122.869	68.0941
	300	264.451	-278.892	-50.6104	112.475	68.0941

## Sheet: MODULE 2 - Figure 5b
	MODULE 2 - HS GAG and GAGosome enzymes
	% change from CHP baseline
	predictor	outcomes (dependent variables)						predicted HS GAG structure
	ECM HS GAG	GAGosome enzymes				Synthesized HS GAG
	% HS10E4	% EXT 1	% EXT2	% NDST1	% NDST2	% HS3G10	% HS10E4	% TOTAL HS	Saturation %
	-100	-89.5016	-91.7747	-89.3357	-86.6968	-85.8801	-96.6688	-89.4102	-55.8189
	-99	-82.5895	-86.2538	-82.0288	-77.6552	-81.1989	-94.1305	-85.4301	-54.5036
	-98	-76.0881	-81.0314	-75.1774	-69.2687	-76.7046	-91.6491	-81.5944	-53.215
	-97	-69.979	-76.0945	-68.7586	-61.5002	-72.3918	-89.2234	-77.8991	-51.9525
	-95	-58.8662	-67.0272	-57.1322	-47.6758	-64.2895	-84.5348	-70.9138	-49.5036
	-90	-36.7587	-48.5174	-34.2056	-21.6173	-46.8513	-73.7114	-55.64	-43.8025
	-80	-10.7919	-25.0377	-7.64905	5.05673	-22.0984	-55.4889	-33.0238	-34.0102
	-75	-4.01115	-18.0001	-0.784039	10.5586	-13.7655	-47.8645	-24.9227	-29.8169
	-60	3.6815	-7.0283	6.81587	13.4664	0.0469307	-29.8	-9.719	-19.5384
	-50	4.26059	-3.82891	6.95765	11.3437	3.15391	-20.9897	-4.74589	-14.262
	-40	3.93076	-1.87573	5.88129	8.68009	3.63968	-14.1779	-2.19025	-9.99082
	-30	3.2414	-0.673792	4.39682	5.95904	2.83631	-8.96802	-1.02607	-6.55478
	-25	2.73365	-0.342843	3.59604	4.62613	2.24629	-6.86056	-0.733474	-5.106
	-20	2.09683	-0.191441	2.78513	3.35717	1.64144	-5.03753	-0.543925	-3.81663
	-15	1.35945	-0.190258	1.98842	2.20758	1.08007	-3.46752	-0.407906	-2.67327
	-10	0.617316	-0.121495	1.23623	1.23966	0.603621	-2.12186	-0.288157	-1.66357
	-5	0.323497	-0.0511831	0.562849	0.502226	0.238858	-0.974157	-0.158041	-0.776073
	-4	0.258564	-0.0395717	0.440574	0.384015	0.180757	-0.766193	-0.129086	-0.61228
	-3	0.193639	-0.0286843	0.322978	0.2752	0.127785	-0.564979	-0.0988878	-0.452858
	-2	0.128835	-0.0184836	0.210249	0.175351	0.0799856	-0.370329	-0.0673578	-0.297725
CHP	-1	0.0642551	-0.00893379	0.102548	0.0838752	0.0373864	-0.182063	-0.0344176	-0.146799
Baseline	0	0	0	0	0	0	0	0	0
	1	-0.0638375	0.00835122	-0.0973079	-0.125106	-0.0321755	0.176037	0.0359518	0.142754
	2	-0.12717	0.0161521	-0.189336	-0.245591	-0.0591558	0.346224	0.0734848	0.281541
	5	-0.313351	0.0365582	-0.434136	-0.580805	-0.109278	0.823406	0.195897	0.674901
	10	-0.607044	0.0622379	-0.750439	-1.06074	-0.0939719	1.51751	0.433307	1.25849
	15	-0.874952	0.08009	-1.00883	-1.45744	0.0340048	2.10269	0.710881	1.76037
	20	-1.11404	0.0925307	-1.34274	-1.78774	0.257452	2.59844	1.02343	2.18998
	25	-1.32408	0.101404	-1.7437	-2.06764	0.555391	3.0236	1.36299	2.55668
	27	-1.4004	0.104269	-1.8398	-2.16892	0.690241	3.17801	1.50424	2.68784
	30	-1.50734	0.108043	-1.98437	-2.31233	0.904454	3.39647	1.71984	2.86984
	35	-1.66831	0.11333	-2.22321	-2.53617	1.28015	3.73493	2.08335	3.13885
	40	-1.81338	0.117761	-2.45732	-2.75271	1.65799	4.05658	2.44281	3.3732
	45	-1.95057	0.121504	-2.68835	-2.97465	2.01453	4.37869	2.78809	3.58244
	50	-2.08925	0.124465	-2.9219	-3.21391	2.32827	4.71831	3.1103	3.7762
	55	-2.23981	0.126345	-3.16696	-3.48156	2.58042	5.09219	3.40227	3.96418
	60	-2.41337	0.126702	-3.43529	-3.78787	2.75553	5.51673	3.659	4.15608
	65	-2.62151	0.125017	-3.74086	-4.14226	2.84208	6.00794	3.87795	4.36151
	75	-3.18837	0.113408	-4.52711	-5.02895	2.72514	7.25133	4.20611	4.85077
	80	-3.56985	0.0892046	-5.04147	-5.57603	2.52115	8.03206	4.32433	5.15275
	90	-4.58076	0.046343	-6.39663	-6.90839	1.85669	9.97478	4.51293	5.91328
	100	-5.97821	-0.0343443	-8.28787	-8.62795	0.950208	12.4923	4.7268	6.92992
	125	-11.3612	-0.68177	-15.8443	-14.4862	-1.09579	21.5176	6.30333	10.8067
	130	-12.742	-0.893263	-17.8409	-15.8889	-1.22507	23.7587	6.94963	11.8089
	140	-15.7246	-1.37432	-22.2187	-18.5476	-0.957082	28.5557	8.69952	13.9902
	150	-18.867	-1.89455	-26.9174	-20.8035	0.175012	33.5748	11.1034	16.3123
	160	-21.9432	-2.39796	-31.5967	-22.5654	2.28007	38.4751	14.1231	18.6045
	175	-25.7345	-2.98312	-37.4784	-23.7658	7.12	44.5082	19.3535	21.4201
	190	-27.2166	-3.16738	-39.8589	-24.0711	12.9121	46.8103	24.0036	22.3527
	195	-26.8698	-3.11712	-39.3356	-24.0132	14.6414	46.1963	24.9662	21.95
	197	-26.5398	-3.08113	-38.8847	-23.9438	15.2501	45.6976	25.2125	21.6569
	200	-25.8859	-2.98948	-37.9184	-23.7644	16.0402	44.6454	25.3998	21.0578
	225	-8.10209	-0.259826	-11.2171	-11.109	10.4464	16.1434	12.3104	5.62871
	230	-1.96215	0.116398	-2.75514	-3.19452	4.73836	4.6765	4.71812	-0.530531
	235	3.05172	-0.859011	4.35804	5.59846	-3.40009	-9.35449	-5.34837	-8.06444
	240	4.46337	-5.44448	7.31845	13.627	-14.458	-26.2732	-18.3239	-17.15
	245	-3.46735	-17.1051	0.092013	11.6136	-28.9826	-46.4299	-34.6914	-27.9789
	250	-30.6033	-43.2437	-28.0061	-15.6771	-47.5836	-70.2028	-54.9846	-40.7583
	255	-93.9093	-95.2007	-93.6724	-91.8635	-70.9367	-97.9998	-79.7918	-55.7118

## Sheet: MODULE 3 - Figure 6
	MODULE 3 - HS GAG sulfation (SULF1, SULF2 & SLC26A2)
	% change from CHP baseline					Deviation
	predictor(s)	outcome (dependent variables)
	SULF1,2 GAGosome	SULF1	SULF2	SLC26A2	HS GAG Sulfation	Sulfation Control baseline
	-100	-97.0554	-96.0869	-92.5266	-53.8274	41.3902
	-99	-95.7248	-94.5404	-91.3914	-52.8451	41.3902
	-98	-94.4015	-93.0071	-90.2608	-51.8744	41.3902
	-97.5	-93.7426	-92.2455	-89.6972	-51.3934	41.3902
	-95	-90.4759	-88.4863	-86.8957	-49.0313	41.3902
	-92.5	-87.2552	-84.8089	-84.122	-46.7395	41.3902
	-90	-84.0804	-81.2124	-81.3761	-44.5167	41.3902
	-80	-71.8405	-67.6231	-70.6669	-36.2862	41.3902
	-75	-65.9951	-61.2969	-65.4756	-32.5486	41.3902
	-60	-49.5528	-44.1275	-50.5432	-22.7229	41.3902
	-50	-39.4988	-34.135	-41.114	-17.2333	41.3902
	-40	-30.1671	-25.2551	-32.0967	-12.5094	41.3902
	-30	-21.5545	-17.4448	-23.484	-8.48477	41.3902
	-25	-17.5169	-13.9273	-19.3271	-6.71507	41.3902
	-20	-13.6579	-10.661	-15.2685	-5.09703	41.3902
	-15	-9.97714	-7.64046	-11.3075	-3.62334	41.3902
	-10	-6.47415	-4.86039	-7.44298	-2.28686	41.3902
	-5	-3.14857	-2.31537	-3.67413	-1.08058	41.3902
	-4	-2.50471	-1.8341	-2.93175	-0.85434	41.3902
	-2	-1.23821	-0.898934	-1.45834	-0.416452	41.3902
CHP	-1	-0.615572	-0.44496	-0.727292	-0.204692	41.3902
Baseline	0	0	0	0	0.00234901	41.3902
	1	0.608507	0.43599	0.72354	0.204725	41.3902
	2	1.20995	0.863052	1.44334	0.40249	41.3902
	5	2.97195	2.09111	3.58032	0.968645	41.3902
	10	5.76769	3.96334	7.06776	1.82492	41.3902
	15	8.38759	5.62209	10.4632	2.57769	41.3902
	20	10.8321	7.07275	13.7677	3.23337	41.3902
	25	13.1015	8.32071	16.9819	3.79829	41.3902
	27.5	14.1707	8.87037	18.5556	4.04868	41.3902
	30	15.1963	9.37137	20.107	4.27873	41.3902
	35	17.1169	10.2301	23.1438	4.68088	41.3902
	40	18.8637	10.9023	26.0932	5.01091	41.3902
	45	20.4369	11.3934	28.9562	5.27492	41.3902
	50	21.8372	11.7087	31.7336	5.47899	41.3902
	55	23.0648	11.8537	34.4263	5.62916	41.3902
	60	24.1201	11.8337	37.0354	5.73145	41.3902
	65	25.0036	11.6541	39.5617	5.79186	41.3902
	75	26.2565	10.8378	44.3696	5.81101	41.3902
	80	26.6268	10.2118	46.6531	5.7817	41.3902
	90	26.8569	8.55125	50.9835	5.67517	41.3902
	100	26.409	6.38177	55.0049	5.54458	41.3902
	125	22.3443	-0.985464	63.7541	5.42678	41.3902
	130	21.0296	-2.74896	65.2877	5.48684	41.3902
	140	17.9017	-6.52288	68.1461	5.73835	41.3902
	150	14.1118	-10.5901	70.7321	6.20462	41.3902
	160	9.66289	-14.9075	73.0531	6.93282	41.3902
	175	1.76105	-21.7583	76.0536	8.61789	41.3902
	190	-7.60552	-28.9294	78.4992	11.1502	41.3902
	195	-11.0514	-31.3658	79.1953	12.2082	41.3902
	197.5	-12.8347	-32.5896	79.5215	12.7803	41.3902
	200	-14.6584	-33.8162	79.8334	13.382	41.3902
	225	-35.0969	-46.09	82.1863	21.1606	41.3902
	230	-39.6625	-48.5114	82.4957	23.1307	41.3902
	235	-44.3866	-50.9091	82.7536	25.2488	41.3902
	240	-49.2686	-53.2777	82.9608	27.5187	41.3902
	245	-54.3082	-55.6117	83.1183	29.944	41.3902
	250	-59.5051	-57.9059	83.227	32.528	41.3902
	255	-64.8587	-60.1549	83.2878	35.2737	41.3902
	275	-87.8333	-68.59	83.0703	47.9217	41.3902
	300	-120.032	-77.4686	81.831	67.5842	41.3902

## Sheet: MODULE 4 - Figure 7 RANKL-OPG
	MODULE 4 - RANKL-OPG axis. CD45
	% change from CHP baseline						Deviation
	predictor(s)	outcomes (dependent variables)
	Sdc1/HS10E4	OPGa (Sdc1)	OPGb (HS10E4)	OPG	RANKL	RATIO (RANKL/OPG)	RATIO Control baseline
	-100	144.443	136.158	141.028	23.9696	-49.9838	-80.0698
	-99	142.325	133.365	138.632	23.9991	-49.4694	-80.0698
	-98	140.223	130.606	136.258	24.0084	-48.9579	-80.0698
	-97.5	139.177	129.239	135.08	24.0057	-48.7032	-80.0698
	-95	134.006	122.531	129.274	23.9228	-47.4394	-80.0698
	-92.5	128.928	116.033	123.61	23.7332	-46.1905	-80.0698
	-90	123.944	109.741	118.086	23.4482	-44.9546	-80.0698
	-80	104.924	86.5892	97.3602	21.5562	-40.1063	-80.0698
	-75	95.9524	76.189	87.799	20.28	-37.7178	-80.0698
	-60	71.1195	49.4536	62.1805	15.7718	-30.5827	-80.0698
	-50	56.2357	35.1532	47.5372	12.5804	-25.7964	-80.0698
	-40	42.6308	23.4873	34.7323	9.48517	-20.9782	-80.0698
	-30	30.2548	14.2976	23.6712	6.61649	-16.1661	-80.0698
	-25	24.512	10.582	18.765	5.2937	-13.786	-80.0698
	-20	19.0577	7.42619	14.2592	4.0545	-11.4409	-80.0698
	-15	13.8855	4.81048	10.1421	2.90336	-9.14684	-80.0698
	-10	8.98939	2.71508	6.40177	1.84321	-6.92203	-80.0698
	-5	4.36296	1.12024	3.02647	0.875658	-4.7859	-80.0698
	-4	3.46949	0.859605	2.39417	0.693326	-4.3711	-80.0698
	-2	1.71397	0.395396	1.17158	0.339846	-3.55524	-80.0698
CHP	-1	0.851815	0.191508	0.581089	0.168695	-3.15451	-80.0698
Baseline	0	0	0	0.001784	0.000518312	-2.75703	-80.0698
	1	-0.841526	-0.160625	-0.558732	-0.162451	-2.36827	-80.0698
	2	-1.67281	-0.309185	-1.10826	-0.322457	-1.98309	-80.0698
	5	-4.10574	-0.646741	-2.67642	-0.780298	-0.861228	-80.0698
	10	-7.96052	-0.858394	-5.02765	-1.47006	0.886892	-80.0698
	15	-11.5706	-0.648491	-7.06118	-2.06964	2.46698	-80.0698
	20	-14.9422	-0.0367829	-8.78882	-2.58108	3.86254	-80.0698
	25	-18.0815	0.956977	-10.2224	-3.00684	5.05987	-80.0698
	27.5	-19.5661	1.59095	-10.8326	-3.18842	5.5808	-80.0698
	30	-20.9949	2.31304	-11.3737	-3.34963	6.04858	-80.0698
	35	-23.6886	4.01165	-12.2547	-3.61239	6.82204	-80.0698
	40	-26.1688	6.03305	-12.877	-3.79827	7.37761	-80.0698
	45	-28.4418	8.3575	-13.2525	-3.91054	7.71662	-80.0698
	50	-30.5138	10.9652	-13.3931	-3.95259	7.84428	-80.0698
	55	-32.3911	13.8365	-13.3106	-3.92791	7.76931	-80.0698
	60	-34.08	16.9516	-13.0168	-3.84006	7.50348	-80.0698
	65	-35.5866	20.2907	-12.5235	-3.69266	7.06109	-80.0698
	75	-38.0781	27.562	-10.9857	-3.23402	5.7126	-80.0698
	80	-39.0756	31.4547	-9.96491	-2.93028	4.84209	-80.0698
	90	-40.6051	39.6555	-7.47852	-2.19302	2.79951	-80.0698
	100	-41.5557	48.2783	-4.47796	-1.30846	0.470844	-80.0698
	125	-41.7278	70.645	4.6523	1.34294	-5.83089	-80.0698
	130	-41.4343	75.0992	6.663	1.91767	-7.08209	-80.0698
	140	-40.5694	83.8302	10.7745	3.08129	-9.50932	-80.0698
	150	-39.3756	92.1933	14.9272	4.23962	-11.799	-80.0698
	160	-37.9029	100.03	19.0267	5.36498	-13.9173	-80.0698
	175	-35.2804	110.454	24.869	6.93496	-16.7223	-80.0698
	190	-32.3116	118.805	30.0593	8.29354	-19.0299	-80.0698
	195	-31.2743	121.036	31.5894	8.6871	-19.6805	-80.0698
	197.5	-30.7501	122.037	32.3102	8.87139	-19.9827	-80.0698
	200	-30.2234	122.958	32.9997	9.04696	-20.2691	-80.0698
	225	-24.9859	127.237	37.8415	10.2604	-22.2137	-80.0698
	230	-23.9855	126.888	38.2852	10.3698	-22.3863	-80.0698
	235	-23.0154	126.092	38.5264	10.4292	-22.4798	-80.0698
	240	-22.0818	124.829	38.5532	10.4358	-22.4901	-80.0698
	245	-21.191	123.078	38.354	10.3868	-22.413	-80.0698
	250	-20.3492	120.821	37.9167	10.279	-22.243	-80.0698
	255	-19.5626	118.037	37.2297	10.109	-21.9742	-80.0698
	275	-17.0943	101.242	31.7474	8.72757	-19.747	-80.0698
	300	-16.0027	66.0299	17.8557	5.04544	-13.3257	-80.0698

## Sheet: MODULE 4 - Figure 7 CD45
	MODULE 4 - RANKL-OPG axis, CD45
	% change from CHP baseline					Deviation
	predictor(s)	outcomes (dependent variables)
	RATIO / CD44 / Sdc1+HS10E4	CD45a (RATIO)	CD45b (CD44)	CD45c (Sdc1 & HS GAG)	CD45	CD45 Control baseline
	-100	-78.4852	171.913	95.2182	8.56204	-57.248
	-99	-73.8552	169.079	92.8128	9.84159	-57.248
	-98	-69.335	166.267	90.3472	11.0402	-57.248
	-97.5	-67.1157	164.87	89.1261	11.6233	-57.248
	-95	-56.4225	157.967	83.1376	14.3789	-57.248
	-92.5	-46.3904	151.205	77.3439	16.8741	-57.248
	-90	-37.0041	144.584	71.7452	19.117	-57.248
	-80	-5.6101	119.507	51.2993	25.7271	-57.248
	-75	6.61044	107.813	42.2458	27.7285	-57.248
	-60	30.8362	76.1123	19.7632	29.2937	-57.248
	-50	37.8485	57.7945	8.67298	27.2844	-57.248
	-40	38.6936	41.7296	0.701296	23.4363	-57.248
	-30	34.3512	27.9178	-4.15185	18.2667	-57.248
	-25	30.5411	21.8567	-5.40896	15.3479	-57.248
	-20	25.8016	16.3589	-5.88644	12.2926	-57.248
	-15	20.2552	11.4243	-5.58429	9.16554	-57.248
	-10	14.0245	7.05294	-4.50249	6.03132	-57.248
	-5	7.23193	3.24485	-2.64107	2.95459	-57.248
	-4	5.81677	2.55082	-2.17522	2.35183	-57.248
	-2	2.93766	1.23035	-1.14998	1.16304	-57.248
CHP	-1	1.47566	0.60391	-0.590584	0.578043	-57.248
Basline	0	0	0	0	-2.19165e-13	-57.248
	1	-1.48833	-0.58138	0.621769	-0.570572	-57.248
	2	-2.98835	-1.14023	1.27472	-1.13315	-57.248
	5	-7.5488	-2.6816	3.4207	-2.7678	-57.248
	10	-15.292	-4.79996	7.62104	-5.28416	-57.248
	15	-23.107	-6.35508	12.601	-7.48444	-57.248
	20	-30.8714	-7.34695	18.3606	-9.30398	-57.248
	25	-38.4627	-7.77557	24.8999	-10.6781	-57.248
	27.5	-42.1552	-7.77866	28.4619	-11.178	-57.248
	30	-45.7584	-7.64095	32.2188	-11.5423	-57.248
	35	-52.636	-6.94308	40.3173	-11.8317	-57.248
	40	-58.973	-5.68197	49.1954	-11.4818	-57.248
	45	-64.6468	-3.85762	58.8532	-10.428	-57.248
	50	-69.5351	-1.47002	69.2907	-8.60551	-57.248
	55	-73.5153	1.48083	80.5077	-5.94976	-57.248
	60	-76.4649	4.99492	92.5044	-2.39608	-57.248
	65	-78.2614	9.07225	105.281	2.12016	-57.248
	75	-77.9052	18.9167	133.172	14.299	-57.248
	80	-75.5075	24.6837	148.288	22.0908	-57.248
	90	-65.6604	37.9076	180.857	41.4026	-57.248
	100	-48.261	53.3845	216.545	66.1163	-57.248
	125	34.7094	101.933	319.408	154.928	-57.248
	130	59.0501	113.333	342.32	177.84	-57.248
	140	116.458	137.822	390.482	229.333	-57.248
	150	186.318	164.563	441.763	288.814	-57.248
	160	269.61	193.558	496.162	356.8	-57.248
	175	421.877	241.275	583.608	475.856	-57.248
	190	609.878	294.06	678.071	616.958	-57.248
	195	681.058	312.782	711.118	669.193	-57.248
	197.5	718.313	322.354	727.934	696.322	-57.248
	200	756.698	332.067	744.944	724.136	-57.248
	225	1206.09	436.94	925.772	1041.73	-57.248
	230	1311.07	459.605	964.276	1114.28	-57.248
	235	1421.36	482.832	1003.56	1189.99	-57.248
	240	1537.1	506.623	1043.62	1268.93	-57.248
	245	1658.39	530.977	1084.47	1351.15	-57.248
	250	1785.37	555.895	1126.09	1436.73	-57.248
	255	1918.16	581.375	1168.49	1525.73	-57.248
	275	2509.85	688.93	1345.9	1917.21	-57.248
	300	3394.84	836.047	1585.2	2491.25	-57.248

## Sheet: MODEL PREDICTION - Figure 8
	Full MODEL
	% change from CHP baseline			Deviation from Control baseline
	predictor (HS GAG)	outcomes - dependent variables
	HS GAG (HS10E4)	RATIO (RANKL/OPG)	CD45	RATIO RANKL/OPG Control baseline	CD45 Control baseline
	-100	-26.1548	27.1128	-80.0698	-57.248
	-99	-24.9849	26.0416	-80.0698	-57.248
	-98	-23.8593	25.0081	-80.0698	-57.248
	-97	-22.7766	24.0112	-80.0698	-57.248
	-96	-21.7356	23.0499	-80.0698	-57.248
	-95	-20.7352	22.1232	-80.0698	-57.248
	-94	-19.7739	21.23	-80.0698	-57.248
	-93	-18.8507	20.3694	-80.0698	-57.248
	-92	-17.9644	19.5403	-80.0698	-57.248
	-91	-17.1139	18.7419	-80.0698	-57.248
	-90	-16.2979	17.9732	-80.0698	-57.248
	-89	-15.5155	17.2333	-80.0698	-57.248
	-88	-14.7656	16.5214	-80.0698	-57.248
	-87	-14.0471	15.8365	-80.0698	-57.248
	-86	-13.3589	15.1777	-80.0698	-57.248
	-85	-12.7002	14.5444	-80.0698	-57.248
	-84	-12.0699	13.9357	-80.0698	-57.248
	-83	-11.467	13.3507	-80.0698	-57.248
	-82	-10.8907	12.7887	-80.0698	-57.248
	-81	-10.34	12.249	-80.0698	-57.248
	-80	-9.814	11.7308	-80.0698	-57.248
	-79	-9.3119	11.2334	-80.0698	-57.248
	-78	-8.83281	10.756	-80.0698	-57.248
	-77	-8.37591	10.2981	-80.0698	-57.248
	-76	-7.9404	9.85892	-80.0698	-57.248
	-75	-7.52549	9.43781	-80.0698	-57.248
	-74	-7.13042	9.03415	-80.0698	-57.248
	-73	-6.75443	8.64732	-80.0698	-57.248
	-72	-6.39681	8.2767	-80.0698	-57.248
	-71	-6.05683	7.92171	-80.0698	-57.248
	-70	-5.73381	7.58178	-80.0698	-57.248
	-69	-5.42709	7.25635	-80.0698	-57.248
	-68	-5.13599	6.94487	-80.0698	-57.248
	-67	-4.8599	6.64682	-80.0698	-57.248
	-66	-4.59818	6.36167	-80.0698	-57.248
	-65	-4.35024	6.08893	-80.0698	-57.248
	-64	-4.11549	5.82811	-80.0698	-57.248
	-63	-3.89336	5.57873	-80.0698	-57.248
	-62	-3.6833	5.34033	-80.0698	-57.248
	-61	-3.48477	5.11247	-80.0698	-57.248
	-60	-3.29726	4.89471	-80.0698	-57.248
	-59	-3.12026	4.68662	-80.0698	-57.248
	-58	-2.95327	4.48781	-80.0698	-57.248
	-57	-2.79582	4.29787	-80.0698	-57.248
	-56	-2.64746	4.11641	-80.0698	-57.248
	-55	-2.50773	3.94307	-80.0698	-57.248
	-54	-2.37621	3.77748	-80.0698	-57.248
	-53	-2.25247	3.61928	-80.0698	-57.248
	-52	-2.13612	3.46815	-80.0698	-57.248
	-51	-2.02676	3.32375	-80.0698	-57.248
	-50	-1.92401	3.18577	-80.0698	-57.248
	-49	-1.82751	3.05389	-80.0698	-57.248
	-48	-1.7369	2.92782	-80.0698	-57.248
	-47	-1.65186	2.80728	-80.0698	-57.248
	-46	-1.57204	2.69199	-80.0698	-57.248
	-45	-1.49714	2.58168	-80.0698	-57.248
	-44	-1.42685	2.47609	-80.0698	-57.248
	-43	-1.36088	2.37499	-80.0698	-57.248
	-42	-1.29895	2.27811	-80.0698	-57.248
	-41	-1.24078	2.18525	-80.0698	-57.248
	-40	-1.18612	2.09618	-80.0698	-57.248
	-39	-1.13472	2.01068	-80.0698	-57.248
	-38	-1.08634	1.92855	-80.0698	-57.248
	-37	-1.04076	1.8496	-80.0698	-57.248
	-36	-0.997745	1.77363	-80.0698	-57.248
	-35	-0.9571	1.70048	-80.0698	-57.248
	-34	-0.918622	1.62997	-80.0698	-57.248
	-33	-0.882121	1.56192	-80.0698	-57.248
	-32	-0.847415	1.4962	-80.0698	-57.248
	-31	-0.814334	1.43264	-80.0698	-57.248
	-30	-0.782713	1.3711	-80.0698	-57.248
	-29	-0.752397	1.31146	-80.0698	-57.248
	-28	-0.723239	1.25357	-80.0698	-57.248
	-27	-0.695101	1.19732	-80.0698	-57.248
	-26	-0.667852	1.14258	-80.0698	-57.248
	-25	-0.641367	1.08926	-80.0698	-57.248
	-24	-0.615532	1.03724	-80.0698	-57.248
	-23	-0.590236	0.986434	-80.0698	-57.248
	-22	-0.565379	0.936737	-80.0698	-57.248
	-21	-0.540865	0.888069	-80.0698	-57.248
	-20	-0.516606	0.840345	-80.0698	-57.248
	-19	-0.49252	0.793491	-80.0698	-57.248
	-18	-0.468531	0.747435	-80.0698	-57.248
	-17	-0.44457	0.702109	-80.0698	-57.248
	-16	-0.420573	0.657454	-80.0698	-57.248
	-15	-0.396482	0.61341	-80.0698	-57.248
	-14	-0.372246	0.569927	-80.0698	-57.248
	-13	-0.347815	0.526955	-80.0698	-57.248
	-12	-0.32315	0.484451	-80.0698	-57.248
	-11	-0.298213	0.442374	-80.0698	-57.248
	-10	-0.272973	0.40069	-80.0698	-57.248
	-9	-0.247401	0.359364	-80.0698	-57.248
	-8	-0.221476	0.31837	-80.0698	-57.248
	-7	-0.19518	0.277681	-80.0698	-57.248
	-6	-0.168497	0.237277	-80.0698	-57.248
	-5	-0.141418	0.197138	-80.0698	-57.248
	-4	-0.113938	0.15725	-80.0698	-57.248
	-3	-0.0860528	0.1176	-80.0698	-57.248
	-2	-0.0577645	0.0781791	-80.0698	-57.248
CHP	-1	-0.0290776	0.0389804	-80.0698	-57.248
Baseline	0	0	0	-80.0698	-57.248
	1	0.0294571	-0.0387634	-80.0698	-57.248
	2	0.0592798	-0.077309	-80.0698	-57.248
	3	0.089451	-0.115633	-80.0698	-57.248
	4	0.119951	-0.153731	-80.0698	-57.248
	5	0.150758	-0.191595	-80.0698	-57.248
	6	0.181847	-0.229215	-80.0698	-57.248
	7	0.21319	-0.26658	-80.0698	-57.248
	8	0.24476	-0.303678	-80.0698	-57.248
	9	0.276524	-0.340493	-80.0698	-57.248
	10	0.30845	-0.377009	-80.0698	-57.248
	11	0.340502	-0.413209	-80.0698	-57.248
	12	0.372644	-0.449074	-80.0698	-57.248
	13	0.404838	-0.484583	-80.0698	-57.248
	14	0.437044	-0.519715	-80.0698	-57.248
	15	0.469222	-0.554448	-80.0698	-57.248
	16	0.501329	-0.588759	-80.0698	-57.248
	17	0.533322	-0.622624	-80.0698	-57.248
	18	0.565157	-0.656017	-80.0698	-57.248
	19	0.596789	-0.688914	-80.0698	-57.248
	20	0.628173	-0.721287	-80.0698	-57.248
	21	0.659262	-0.753111	-80.0698	-57.248
	22	0.690009	-0.784358	-80.0698	-57.248
	23	0.720366	-0.815001	-80.0698	-57.248
	24	0.750287	-0.845013	-80.0698	-57.248
	25	0.779724	-0.874365	-80.0698	-57.248
	26	0.808628	-0.90303	-80.0698	-57.248
	27	0.836951	-0.93098	-80.0698	-57.248
	28	0.864645	-0.958186	-80.0698	-57.248
	29	0.891663	-0.984622	-80.0698	-57.248
	30	0.917956	-1.01026	-80.0698	-57.248
	31	0.943478	-1.03507	-80.0698	-57.248
	32	0.968182	-1.05903	-80.0698	-57.248
	33	0.99202	-1.08211	-80.0698	-57.248
	34	1.01495	-1.10429	-80.0698	-57.248
	35	1.03692	-1.12553	-80.0698	-57.248
	36	1.05789	-1.14582	-80.0698	-57.248
	37	1.07782	-1.16513	-80.0698	-57.248
	38	1.09666	-1.18343	-80.0698	-57.248
	39	1.11437	-1.20071	-80.0698	-57.248
	40	1.13091	-1.21694	-80.0698	-57.248
	41	1.14623	-1.2321	-80.0698	-57.248
	42	1.16032	-1.24616	-80.0698	-57.248
	43	1.17311	-1.25912	-80.0698	-57.248
	44	1.18458	-1.27095	-80.0698	-57.248
	45	1.19469	-1.28163	-80.0698	-57.248
	46	1.20342	-1.29115	-80.0698	-57.248
	47	1.21071	-1.29949	-80.0698	-57.248
	48	1.21656	-1.30664	-80.0698	-57.248
	49	1.22092	-1.31259	-80.0698	-57.248
	50	1.22377	-1.31732	-80.0698	-57.248
	51	1.22508	-1.32082	-80.0698	-57.248
	52	1.22483	-1.32309	-80.0698	-57.248
	53	1.22299	-1.32411	-80.0698	-57.248
	54	1.21955	-1.32389	-80.0698	-57.248
	55	1.21448	-1.3224	-80.0698	-57.248
	56	1.20778	-1.31966	-80.0698	-57.248
	57	1.19941	-1.31566	-80.0698	-57.248
	58	1.18937	-1.3104	-80.0698	-57.248
	59	1.17766	-1.30388	-80.0698	-57.248
	60	1.16424	-1.29609	-80.0698	-57.248
	61	1.14913	-1.28706	-80.0698	-57.248
	62	1.13231	-1.27677	-80.0698	-57.248
	63	1.11379	-1.26524	-80.0698	-57.248
	64	1.09355	-1.25247	-80.0698	-57.248
	65	1.0716	-1.23849	-80.0698	-57.248
	66	1.04794	-1.22328	-80.0698	-57.248
	67	1.02257	-1.20688	-80.0698	-57.248
	68	0.995508	-1.18929	-80.0698	-57.248
	69	0.966757	-1.17054	-80.0698	-57.248
	70	0.936326	-1.15063	-80.0698	-57.248
	71	0.90423	-1.12959	-80.0698	-57.248
	72	0.870484	-1.10744	-80.0698	-57.248
	73	0.835104	-1.0842	-80.0698	-57.248
	74	0.798109	-1.0599	-80.0698	-57.248
	75	0.759522	-1.03455	-80.0698	-57.248
	76	0.719365	-1.0082	-80.0698	-57.248
	77	0.677665	-0.980864	-80.0698	-57.248
	78	0.634448	-0.952576	-80.0698	-57.248
	79	0.589746	-0.923369	-80.0698	-57.248
	80	0.543589	-0.893274	-80.0698	-57.248
	81	0.496012	-0.862327	-80.0698	-57.248
	82	0.44705	-0.830565	-80.0698	-57.248
	83	0.396742	-0.798025	-80.0698	-57.248
	84	0.345128	-0.764747	-80.0698	-57.248
	85	0.29225	-0.730771	-80.0698	-57.248
	86	0.238152	-0.696139	-80.0698	-57.248
	87	0.18288	-0.660894	-80.0698	-57.248
	88	0.126482	-0.625082	-80.0698	-57.248
	89	0.0690069	-0.588748	-80.0698	-57.248
	90	0.0105074	-0.55194	-80.0698	-57.248
	91	-0.0489634	-0.514706	-80.0698	-57.248
	92	-0.10935	-0.477095	-80.0698	-57.248
	93	-0.170596	-0.439159	-80.0698	-57.248
	94	-0.232642	-0.400949	-80.0698	-57.248
	95	-0.295429	-0.362519	-80.0698	-57.248
	96	-0.358893	-0.323922	-80.0698	-57.248
	97	-0.422972	-0.285214	-80.0698	-57.248
	98	-0.4876	-0.246451	-80.0698	-57.248
	99	-0.552711	-0.207688	-80.0698	-57.248
	100	-0.618237	-0.168985	-80.0698	-57.248
	101	-0.684109	-0.1304	-80.0698	-57.248
	102	-0.750255	-0.0919914	-80.0698	-57.248
	103	-0.816604	-0.0538195	-80.0698	-57.248
	104	-0.883084	-0.015945	-80.0698	-57.248
	105	-0.949618	0.0215711	-80.0698	-57.248
	106	-1.01613	0.0586672	-80.0698	-57.248
	107	-1.08255	0.0952811	-80.0698	-57.248
	108	-1.1488	0.13135	-80.0698	-57.248
	109	-1.21479	0.166812	-80.0698	-57.248
	110	-1.28046	0.201604	-80.0698	-57.248
	111	-1.34571	0.235662	-80.0698	-57.248
	112	-1.41048	0.268923	-80.0698	-57.248
	113	-1.47467	0.301323	-80.0698	-57.248
	114	-1.53821	0.3328	-80.0698	-57.248
	115	-1.60102	0.36329	-80.0698	-57.248
	116	-1.66301	0.39273	-80.0698	-57.248
	117	-1.7241	0.421057	-80.0698	-57.248
	118	-1.78421	0.448209	-80.0698	-57.248
	119	-1.84326	0.474124	-80.0698	-57.248
	120	-1.90116	0.49874	-80.0698	-57.248
	121	-1.95783	0.521996	-80.0698	-57.248
	122	-2.0132	0.543831	-80.0698	-57.248
	123	-2.06717	0.564188	-80.0698	-57.248
	124	-2.11967	0.583006	-80.0698	-57.248
	125	-2.17061	0.600228	-80.0698	-57.248
	126	-2.21992	0.615798	-80.0698	-57.248
	127	-2.26752	0.629659	-80.0698	-57.248
	128	-2.31333	0.641758	-80.0698	-57.248
	129	-2.35726	0.652042	-80.0698	-57.248
	130	-2.39925	0.660459	-80.0698	-57.248
	131	-2.43922	0.666959	-80.0698	-57.248
	132	-2.47709	0.671495	-80.0698	-57.248
	133	-2.51279	0.674018	-80.0698	-57.248
	134	-2.54625	0.674485	-80.0698	-57.248
	135	-2.57741	0.672853	-80.0698	-57.248
	136	-2.60619	0.669081	-80.0698	-57.248
	137	-2.63252	0.66313	-80.0698	-57.248
	138	-2.65635	0.654965	-80.0698	-57.248
	139	-2.67761	0.644551	-80.0698	-57.248
	140	-2.69624	0.631858	-80.0698	-57.248
	141	-2.7122	0.616857	-80.0698	-57.248
	142	-2.72541	0.599521	-80.0698	-57.248
	143	-2.73583	0.579829	-80.0698	-57.248
	144	-2.74341	0.55776	-80.0698	-57.248
	145	-2.74811	0.533297	-80.0698	-57.248
	146	-2.74989	0.506427	-80.0698	-57.248
	147	-2.7487	0.477139	-80.0698	-57.248
	148	-2.7445	0.445429	-80.0698	-57.248
	149	-2.73727	0.411291	-80.0698	-57.248
	150	-2.72698	0.374728	-80.0698	-57.248
	151	-2.71361	0.335744	-80.0698	-57.248
	152	-2.69712	0.294348	-80.0698	-57.248
	153	-2.67751	0.250554	-80.0698	-57.248
	154	-2.65477	0.204379	-80.0698	-57.248
	155	-2.62888	0.155845	-80.0698	-57.248
	156	-2.59984	0.104978	-80.0698	-57.248
	157	-2.56766	0.0518108	-80.0698	-57.248
	158	-2.53234	-0.00362082	-80.0698	-57.248
	159	-2.4939	-0.0612753	-80.0698	-57.248
	160	-2.45235	-0.121106	-80.0698	-57.248
	161	-2.40771	-0.18306	-80.0698	-57.248
	162	-2.36002	-0.24708	-80.0698	-57.248
	163	-2.3093	-0.313103	-80.0698	-57.248
	164	-2.25561	-0.38106	-80.0698	-57.248
	165	-2.19898	-0.450874	-80.0698	-57.248
	166	-2.13948	-0.522465	-80.0698	-57.248
	167	-2.07715	-0.595744	-80.0698	-57.248
	168	-2.01207	-0.670618	-80.0698	-57.248
	169	-1.94432	-0.746984	-80.0698	-57.248
	170	-1.87396	-0.824736	-80.0698	-57.248
	171	-1.8011	-0.903757	-80.0698	-57.248
	172	-1.72582	-0.983926	-80.0698	-57.248
	173	-1.64824	-1.06511	-80.0698	-57.248
	174	-1.56846	-1.14718	-80.0698	-57.248
	175	-1.4866	-1.22999	-80.0698	-57.248
	176	-1.40279	-1.31338	-80.0698	-57.248
	177	-1.31717	-1.39719	-80.0698	-57.248
	178	-1.22989	-1.48125	-80.0698	-57.248
	179	-1.1411	-1.56539	-80.0698	-57.248
	180	-1.05096	-1.64943	-80.0698	-57.248
	181	-0.959644	-1.73315	-80.0698	-57.248
	182	-0.867341	-1.81637	-80.0698	-57.248
	183	-0.774243	-1.89886	-80.0698	-57.248
	184	-0.680551	-1.98041	-80.0698	-57.248
	185	-0.586479	-2.06078	-80.0698	-57.248
	186	-0.492253	-2.13974	-80.0698	-57.248
	187	-0.398105	-2.21702	-80.0698	-57.248
	188	-0.304283	-2.29236	-80.0698	-57.248
	189	-0.211043	-2.36551	-80.0698	-57.248
	190	-0.118654	-2.43616	-80.0698	-57.248
	191	-0.0273968	-2.50403	-80.0698	-57.248
	192	0.0624374	-2.56881	-80.0698	-57.248
	193	0.150544	-2.63018	-80.0698	-57.248
	194	0.236606	-2.68783	-80.0698	-57.248
	195	0.320293	-2.7414	-80.0698	-57.248
	196	0.401265	-2.79055	-80.0698	-57.248
	197	0.479164	-2.83491	-80.0698	-57.248
	198	0.553623	-2.87412	-80.0698	-57.248
	199	0.624259	-2.90777	-80.0698	-57.248
	200	0.690675	-2.93548	-80.0698	-57.248
	201	0.752461	-2.95682	-80.0698	-57.248
	202	0.809191	-2.97137	-80.0698	-57.248
	203	0.860426	-2.97869	-80.0698	-57.248
	204	0.905713	-2.97833	-80.0698	-57.248
	205	0.944579	-2.96982	-80.0698	-57.248
	206	0.976542	-2.95267	-80.0698	-57.248
	207	1.0011	-2.9264	-80.0698	-57.248
	208	1.01773	-2.89048	-80.0698	-57.248
	209	1.02591	-2.8444	-80.0698	-57.248
	210	1.02509	-2.78762	-80.0698	-57.248
	211	1.01469	-2.71958	-80.0698	-57.248
	212	0.994135	-2.6397	-80.0698	-57.248
	213	0.962825	-2.54741	-80.0698	-57.248
	214	0.92014	-2.4421	-80.0698	-57.248
	215	0.865444	-2.32315	-80.0698	-57.248
	216	0.798082	-2.18992	-80.0698	-57.248
	217	0.71738	-2.04177	-80.0698	-57.248
	218	0.622646	-1.87802	-80.0698	-57.248
	219	0.51317	-1.69799	-80.0698	-57.248
	220	0.388221	-1.50097	-80.0698	-57.248
	221	0.247048	-1.28625	-80.0698	-57.248
	222	0.0888824	-1.05308	-80.0698	-57.248
	223	-0.087067	-0.800703	-80.0698	-57.248
	224	-0.281611	-0.528348	-80.0698	-57.248
	225	-0.495581	-0.235218	-80.0698	-57.248
	226	-0.72983	0.0795007	-80.0698	-57.248
	227	-0.985233	0.416642	-80.0698	-57.248
	228	-1.26269	0.777059	-80.0698	-57.248
	229	-1.56311	1.16162	-80.0698	-57.248
	230	-1.88744	1.57123	-80.0698	-57.248
	231	-2.23664	2.00679	-80.0698	-57.248
	232	-2.6117	2.46923	-80.0698	-57.248
	233	-3.01363	2.95952	-80.0698	-57.248
	234	-3.44345	3.47863	-80.0698	-57.248
	235	-3.90224	4.02755	-80.0698	-57.248
	236	-4.39107	4.60731	-80.0698	-57.248
	237	-4.91105	5.21894	-80.0698	-57.248
	238	-5.4633	5.86351	-80.0698	-57.248
	239	-6.04899	6.54211	-80.0698	-57.248
	240	-6.6693	7.25584	-80.0698	-57.248
	241	-7.32543	8.00584	-80.0698	-57.248
	242	-8.01863	8.79326	-80.0698	-57.248
	243	-8.75014	9.61929	-80.0698	-57.248
	244	-9.52127	10.4851	-80.0698	-57.248
	245	-10.3333	11.392	-80.0698	-57.248
	246	-11.1876	12.3411	-80.0698	-57.248
	247	-12.0856	13.3338	-80.0698	-57.248
	248	-13.0286	14.3714	-80.0698	-57.248
	249	-14.0181	15.4552	-80.0698	-57.248
	250	-15.0554	16.5865	-80.0698	-57.248
	251	-16.1422	17.7668	-80.0698	-57.248
	252	-17.28	18.9974	-80.0698	-57.248
	253	-18.4702	20.2797	-80.0698	-57.248
	254	-19.7144	21.6153	-80.0698	-57.248
	255	-21.0143	23.0056	-80.0698	-57.248
	256	-22.3716	24.4522	-80.0698	-57.248
	257	-23.7877	25.9565	-80.0698	-57.248
	258	-25.2646	27.5202	-80.0698	-57.248
	259	-26.8039	29.1448	-80.0698	-57.248
	260	-28.4073	30.8321	-80.0698	-57.248
