# Supplementary material for: Heparan Sulfate Glycosaminoglycan Is Predicted to Stabilize Inflammatory Infiltrate Formation and RANKL/OPG Ratio in Severe Periodontitis in Humans
Source: Bioengineering (Basel). 2022 Oct 18;9(10):566. doi: 10.3390/bioengineering9100566 (PMC9598302; doi:10.3390/bioengineering9100566)
Supplement: Supplementary file 1 [file bioengineering-09-00566-s001.zip › Supplementary Dataset S4 - Third level models_Predicted expression profiles.xlsx]

## Sheet: Expression profile - HS GAG
	THIRD LEVEL MODELS - Predicted expression profiles
	HS GAG	RANKL-OPG axis, Inflammatory infiltrate, HS GAG structure
		Poly 6	Poly 6	Poly 6	Poly 6	Poly 6
	b0:	0	0	0	0	0
	b1:	-0.0107531	-0.0338668	0.0292694	-0.0388719	0.143885
	b2:	-0.000200196	-0.000933138	0.000189915	0.000108358	-0.0020747
	b3:	1.16917e-06	4.80695e-06	-2.1027e-06	-3.35711e-08	1.36513e-05
	b4:	7.48386e-08	2.9744e-07	-1.25028e-07	1.00216e-07	-2.22305e-08
	b5:	-6.89323e-10	-2.71313e-09	1.1944e-09	-9.72013e-10	3.24265e-10
	b6:	1.57924e-12	6.17928e-12	-2.78285e-12	2.36675e-12	-1.59857e-12
	% change in expression
MAX	260	15.0544	57.1361	1.22508	30.8321	22.234
MIN	-100	-0.794003	-3.38089	-28.4073	-2.97869	-73.0451
	% HS10E4	% RANKL	% OPG	% RATIO	% CD45	Sulfation
	-100	13.8605	52.3029	-26.1548	27.1128	-55.851
	-99	13.1992	49.7342	-24.9849	26.0416	-54.5487
	-98	12.5635	47.2662	-23.8593	25.0081	-53.2722
	-97	11.9527	44.8959	-22.7766	24.0112	-52.021
	-96	11.366	42.6205	-21.7356	23.0499	-50.7945
	-95	10.8028	40.4371	-20.7352	22.1232	-49.5923
	-94	10.2622	38.343	-19.7739	21.23	-48.414
	-93	9.74373	36.3353	-18.8507	20.3694	-47.2589
	-92	9.24658	34.4115	-17.9644	19.5403	-46.1268
	-91	8.77011	32.5689	-17.1139	18.7419	-45.017
	-90	8.31369	30.805	-16.2979	17.9732	-43.9293
	-89	7.87666	29.1173	-15.5155	17.2333	-42.8631
	-88	7.45842	27.5033	-14.7656	16.5214	-41.8181
	-87	7.05835	25.9607	-14.0471	15.8365	-40.7937
	-86	6.67587	24.487	-13.3589	15.1777	-39.7897
	-85	6.31038	23.0801	-12.7002	14.5444	-38.8056
	-84	5.96132	21.7376	-12.0699	13.9357	-37.841
	-83	5.62815	20.4574	-11.467	13.3507	-36.8956
	-82	5.31031	19.2374	-10.8907	12.7887	-35.9689
	-81	5.00727	18.0754	-10.34	12.249	-35.0607
	-80	4.71853	16.9695	-9.814	11.7308	-34.1705
	-79	4.44358	15.9176	-9.3119	11.2334	-33.2979
	-78	4.18192	14.9179	-8.83281	10.756	-32.4428
	-77	3.93307	13.9683	-8.37591	10.2981	-31.6046
	-76	3.69656	13.0671	-7.9404	9.85892	-30.7832
	-75	3.47195	12.2125	-7.52549	9.43781	-29.9781
	-74	3.25877	11.4027	-7.13042	9.03415	-29.189
	-73	3.0566	10.636	-6.75443	8.64732	-28.4157
	-72	2.86501	9.91074	-6.39681	8.2767	-27.6578
	-71	2.6836	9.22526	-6.05683	7.92171	-26.9151
	-70	2.51195	8.57799	-5.73381	7.58178	-26.1872
	-69	2.34968	7.9674	-5.42709	7.25635	-25.4738
	-68	2.1964	7.39197	-5.13599	6.94487	-24.7748
	-67	2.05175	6.85025	-4.8599	6.64682	-24.0898
	-66	1.91536	6.34081	-4.59818	6.36167	-23.4185
	-65	1.78688	5.86227	-4.35024	6.08893	-22.7607
	-64	1.66597	5.41328	-4.11549	5.82811	-22.1162
	-63	1.5523	4.99254	-3.89336	5.57873	-21.4846
	-62	1.44555	4.59877	-3.6833	5.34033	-20.8658
	-61	1.3454	4.23074	-3.48477	5.11247	-20.2595
	-60	1.25155	3.88726	-3.29726	4.89471	-19.6655
	-59	1.1637	3.56715	-3.12026	4.68662	-19.0835
	-58	1.08158	3.2693	-2.95327	4.48781	-18.5134
	-57	1.00489	2.9926	-2.79582	4.29787	-17.9548
	-56	0.933373	2.73599	-2.64746	4.11641	-17.4077
	-55	0.866768	2.49846	-2.50773	3.94307	-16.8717
	-54	0.804822	2.27899	-2.37621	3.77748	-16.3467
	-53	0.74729	2.07663	-2.25247	3.61928	-15.8325
	-52	0.693935	1.89045	-2.13612	3.46815	-15.3289
	-51	0.644529	1.71954	-2.02676	3.32375	-14.8357
	-50	0.59885	1.56303	-1.92401	3.18577	-14.3526
	-49	0.556686	1.42008	-1.82751	3.05389	-13.8796
	-48	0.517829	1.28987	-1.7369	2.92782	-13.4165
	-47	0.482081	1.17163	-1.65186	2.80728	-12.963
	-46	0.44925	1.06458	-1.57204	2.69199	-12.519
	-45	0.419151	0.968016	-1.49714	2.58168	-12.0843
	-44	0.391605	0.881218	-1.42685	2.47609	-11.6588
	-43	0.366442	0.803515	-1.36088	2.37499	-11.2423
	-42	0.343496	0.734254	-1.29895	2.27811	-10.8347
	-41	0.322608	0.672812	-1.24078	2.18525	-10.4357
	-40	0.303626	0.618586	-1.18612	2.09618	-10.0453
	-39	0.286405	0.571	-1.13472	2.01068	-9.66321
	-38	0.270803	0.529502	-1.08634	1.92855	-9.28942
	-37	0.256687	0.493562	-1.04076	1.8496	-8.92373
	-36	0.243928	0.462672	-0.997745	1.77363	-8.566
	-35	0.232403	0.436348	-0.9571	1.70048	-8.2161
	-34	0.221995	0.414128	-0.918622	1.62997	-7.87389
	-33	0.212592	0.395568	-0.882121	1.56192	-7.53925
	-32	0.204087	0.38025	-0.847415	1.4962	-7.21204
	-31	0.196379	0.367771	-0.814334	1.43264	-6.89213
	-30	0.18937	0.357751	-0.782713	1.3711	-6.57941
	-29	0.182971	0.349829	-0.752397	1.31146	-6.27375
	-28	0.177092	0.343662	-0.723239	1.25357	-5.97503
	-27	0.171653	0.338926	-0.695101	1.19732	-5.68313
	-26	0.166576	0.335315	-0.667852	1.14258	-5.39794
	-25	0.161788	0.332541	-0.641367	1.08926	-5.11935
	-24	0.157219	0.330331	-0.615532	1.03724	-4.84724
	-23	0.152806	0.328432	-0.590236	0.986434	-4.58151
	-22	0.148487	0.326606	-0.565379	0.936737	-4.32204
	-21	0.144206	0.324628	-0.540865	0.888069	-4.06873
	-20	0.139911	0.322292	-0.516606	0.840345	-3.82148
	-19	0.135553	0.319406	-0.49252	0.793491	-3.58019
	-18	0.131086	0.315792	-0.468531	0.747435	-3.34474
	-17	0.126469	0.311285	-0.44457	0.702109	-3.11505
	-16	0.121664	0.305737	-0.420573	0.657454	-2.89102
	-15	0.116637	0.29901	-0.396482	0.61341	-2.67254
	-14	0.111354	0.290981	-0.372246	0.569927	-2.45953
	-13	0.10579	0.281539	-0.347815	0.526955	-2.25188
	-12	0.0999167	0.270584	-0.32315	0.484451	-2.04951
	-11	0.0937137	0.258029	-0.298213	0.442374	-1.85232
	-10	0.0871611	0.243799	-0.272973	0.40069	-1.66023
	-9	0.0802422	0.227827	-0.247401	0.359364	-1.47313
	-8	0.0729432	0.210061	-0.221476	0.31837	-1.29095
	-7	0.0652525	0.190455	-0.19518	0.277681	-1.1136
	-6	0.0571614	0.168976	-0.168497	0.237277	-0.940978
	-5	0.0486634	0.145599	-0.141418	0.197138	-0.773013
	-4	0.0397543	0.120308	-0.113938	0.15725	-0.609614
	-3	0.0304322	0.093097	-0.0860528	0.1176	-0.450697
	-2	0.0206973	0.0639673	-0.0577645	0.0781791	-0.296178
	-1	0.0105518	0.0329291	-0.0290776	0.0389804	-0.145973
Baseline	0	0	0	0	0	0
	1	-0.010952	-0.0347948	0.0294571	-0.0387634	0.141824
	2	-0.0222964	-0.0714229	0.0592798	-0.077309	0.27958
	3	-0.0340236	-0.109845	0.089451	-0.115633	0.413349
	4	-0.0461222	-0.150016	0.119951	-0.153731	0.543213
	5	-0.0585796	-0.191884	0.150758	-0.191595	0.66925
	6	-0.0713814	-0.235391	0.181847	-0.229215	0.791542
	7	-0.0845119	-0.280473	0.21319	-0.26658	0.910168
	8	-0.0979543	-0.327063	0.24476	-0.303678	1.02521
	9	-0.11169	-0.375086	0.276524	-0.340493	1.13674
	10	-0.1257	-0.424465	0.30845	-0.377009	1.24484
	11	-0.139964	-0.475117	0.340502	-0.413209	1.34959
	12	-0.15446	-0.526955	0.372644	-0.449074	1.45107
	13	-0.169165	-0.57989	0.404838	-0.484583	1.54935
	14	-0.184057	-0.633826	0.437044	-0.519715	1.64451
	15	-0.199111	-0.688666	0.469222	-0.554448	1.73664
	16	-0.214302	-0.74431	0.501329	-0.588759	1.82581
	17	-0.229605	-0.800656	0.533322	-0.622624	1.91209
	18	-0.244993	-0.857597	0.565157	-0.656017	1.99556
	19	-0.26044	-0.915025	0.596789	-0.688914	2.07631
	20	-0.275917	-0.972831	0.628173	-0.721287	2.15441
	21	-0.291399	-1.0309	0.659262	-0.753111	2.22993
	22	-0.306856	-1.08913	0.690009	-0.784358	2.30295
	23	-0.322259	-1.14739	0.720366	-0.815001	2.37356
	24	-0.337582	-1.20558	0.750287	-0.845013	2.44183
	25	-0.352794	-1.26357	0.779724	-0.874365	2.50783
	26	-0.367866	-1.32125	0.808628	-0.90303	2.57165
	27	-0.38277	-1.37851	0.836951	-0.93098	2.63335
	28	-0.397477	-1.43522	0.864645	-0.958186	2.69303
	29	-0.411957	-1.49127	0.891663	-0.984622	2.75076
	30	-0.426181	-1.54654	0.917956	-1.01026	2.80661
	31	-0.440121	-1.60091	0.943478	-1.03507	2.86067
	32	-0.453748	-1.65427	0.968182	-1.05903	2.913
	33	-0.467033	-1.7065	0.99202	-1.08211	2.9637
	34	-0.479949	-1.75749	1.01495	-1.10429	3.01284
	35	-0.492467	-1.80713	1.03692	-1.12553	3.0605
	36	-0.504559	-1.85529	1.05789	-1.14582	3.10675
	37	-0.516199	-1.90188	1.07782	-1.16513	3.15168
	38	-0.52736	-1.94679	1.09666	-1.18343	3.19536
	39	-0.538016	-1.9899	1.11437	-1.20071	3.23788
	40	-0.548141	-2.03111	1.13091	-1.21694	3.27931
	41	-0.55771	-2.07033	1.14623	-1.2321	3.31973
	42	-0.566699	-2.10744	1.16032	-1.24616	3.35922
	43	-0.575083	-2.14236	1.17311	-1.25912	3.39787
	44	-0.582839	-2.17498	1.18458	-1.27095	3.43575
	45	-0.589946	-2.20522	1.19469	-1.28163	3.47293
	46	-0.596381	-2.23299	1.20342	-1.29115	3.50951
	47	-0.602122	-2.25819	1.21071	-1.29949	3.54556
	48	-0.607152	-2.28075	1.21656	-1.30664	3.58116
	49	-0.611448	-2.30058	1.22092	-1.31259	3.61639
	50	-0.614994	-2.31762	1.22377	-1.31732	3.65132
	51	-0.617772	-2.33178	1.22508	-1.32082	3.68605
	52	-0.619765	-2.34299	1.22483	-1.32309	3.72065
	53	-0.620958	-2.35119	1.22299	-1.32411	3.7552
	54	-0.621335	-2.35633	1.21955	-1.32389	3.78978
	55	-0.620883	-2.35833	1.21448	-1.3224	3.82446
	56	-0.619589	-2.35714	1.20778	-1.31966	3.85934
	57	-0.617442	-2.35272	1.19941	-1.31566	3.89448
	58	-0.614431	-2.34502	1.18937	-1.3104	3.92997
	59	-0.610546	-2.334	1.17766	-1.30388	3.96589
	60	-0.605778	-2.31961	1.16424	-1.29609	4.00231
	61	-0.600122	-2.30183	1.14913	-1.28706	4.03932
	62	-0.593569	-2.28062	1.13231	-1.27677	4.07699
	63	-0.586115	-2.25597	1.11379	-1.26524	4.1154
	64	-0.577757	-2.22784	1.09355	-1.25247	4.15463
	65	-0.56849	-2.19624	1.0716	-1.23849	4.19475
	66	-0.558315	-2.16113	1.04794	-1.22328	4.23585
	67	-0.547229	-2.12253	1.02257	-1.20688	4.27799
	68	-0.535234	-2.08042	0.995508	-1.18929	4.32126
	69	-0.522332	-2.03481	0.966757	-1.17054	4.36573
	70	-0.508526	-1.98571	0.936326	-1.15063	4.41148
	71	-0.49382	-1.93312	0.90423	-1.12959	4.45857
	72	-0.47822	-1.87708	0.870484	-1.10744	4.50709
	73	-0.461732	-1.81759	0.835104	-1.0842	4.55711
	74	-0.444364	-1.75468	0.798109	-1.0599	4.60869
	75	-0.426126	-1.6884	0.759522	-1.03455	4.66192
	76	-0.407028	-1.61876	0.719365	-1.0082	4.71686
	77	-0.387081	-1.54583	0.677665	-0.980864	4.77358
	78	-0.366299	-1.46963	0.634448	-0.952576	4.83215
	79	-0.344695	-1.39022	0.589746	-0.923369	4.89264
	80	-0.322284	-1.30765	0.543589	-0.893274	4.95511
	81	-0.299083	-1.22199	0.496012	-0.862327	5.01964
	82	-0.27511	-1.1333	0.44705	-0.830565	5.08628
	83	-0.250382	-1.04165	0.396742	-0.798025	5.15511
	84	-0.22492	-0.947116	0.345128	-0.764747	5.22617
	85	-0.198746	-0.84977	0.29225	-0.730771	5.29955
	86	-0.171881	-0.749699	0.238152	-0.696139	5.37528
	87	-0.144348	-0.646989	0.18288	-0.660894	5.45344
	88	-0.116172	-0.541732	0.126482	-0.625082	5.53409
	89	-0.0873785	-0.434025	0.0690069	-0.588748	5.61726
	90	-0.0579941	-0.323968	0.0105074	-0.55194	5.70303
	91	-0.0280465	-0.211665	-0.0489634	-0.514706	5.79144
	92	0.00243561	-0.0972254	-0.10935	-0.477095	5.88254
	93	0.0334226	0.0192382	-0.170596	-0.439159	5.97639
	94	0.0648836	0.137609	-0.232642	-0.400949	6.07302
	95	0.096787	0.257766	-0.295429	-0.362519	6.17249
	96	0.1291	0.379585	-0.358893	-0.323922	6.27484
	97	0.161789	0.502938	-0.422972	-0.285214	6.38011
	98	0.19482	0.627692	-0.4876	-0.246451	6.48834
	99	0.228157	0.753713	-0.552711	-0.207688	6.59956
	100	0.261764	0.880862	-0.618237	-0.168985	6.71381
	101	0.295604	1.009	-0.684109	-0.1304	6.83113
	102	0.329639	1.13797	-0.750255	-0.0919914	6.95154
	103	0.36383	1.26764	-0.816604	-0.0538195	7.07507
	104	0.398139	1.39785	-0.883084	-0.015945	7.20175
	105	0.432524	1.52844	-0.949618	0.0215711	7.33159
	106	0.466946	1.65927	-1.01613	0.0586672	7.46462
	107	0.501364	1.79016	-1.08255	0.0952811	7.60086
	108	0.535734	1.92097	-1.1488	0.13135	7.74032
	109	0.570015	2.05152	-1.21479	0.166812	7.883
	110	0.604164	2.18165	-1.28046	0.201604	8.02893
	111	0.638138	2.3112	-1.34571	0.235662	8.17809
	112	0.671892	2.43998	-1.41048	0.268923	8.33051
	113	0.705383	2.56784	-1.47467	0.301323	8.48616
	114	0.738566	2.6946	-1.53821	0.3328	8.64505
	115	0.771395	2.82008	-1.60102	0.36329	8.80717
	116	0.803827	2.94411	-1.66301	0.39273	8.97251
	117	0.835815	3.06652	-1.7241	0.421057	9.14105
	118	0.867315	3.18712	-1.78421	0.448209	9.31277
	119	0.89828	3.30575	-1.84326	0.474124	9.48766
	120	0.928666	3.42222	-1.90116	0.49874	9.66567
	121	0.958426	3.53636	-1.95783	0.521996	9.84678
	122	0.987516	3.64798	-2.0132	0.543831	10.031
	123	1.01589	3.75692	-2.06717	0.564188	10.2182
	124	1.0435	3.863	-2.11967	0.583006	10.4083
	125	1.07031	3.96603	-2.17061	0.600228	10.6015
	126	1.09626	4.06586	-2.21992	0.615798	10.7974
	127	1.12132	4.16229	-2.26752	0.629659	10.9963
	128	1.14543	4.25516	-2.31333	0.641758	11.1978
	129	1.16857	4.34431	-2.35726	0.652042	11.4021
	130	1.19068	4.42955	-2.39925	0.660459	11.609
	131	1.21172	4.51073	-2.43922	0.666959	11.8184
	132	1.23165	4.58768	-2.47709	0.671495	12.0303
	133	1.25043	4.66025	-2.51279	0.674018	12.2445
	134	1.26801	4.72826	-2.54625	0.674485	12.4611
	135	1.28437	4.79157	-2.57741	0.672853	12.6798
	136	1.29946	4.85002	-2.60619	0.669081	12.9005
	137	1.31323	4.90348	-2.63252	0.66313	13.1233
	138	1.32567	4.95178	-2.65635	0.654965	13.3479
	139	1.33673	4.9948	-2.67761	0.644551	13.5742
	140	1.34637	5.0324	-2.69624	0.631858	13.8021
	141	1.35457	5.06444	-2.7122	0.616857	14.0315
	142	1.36129	5.09081	-2.72541	0.599521	14.2621
	143	1.3665	5.11138	-2.73583	0.579829	14.494
	144	1.37018	5.12605	-2.74341	0.55776	14.7269
	145	1.37229	5.13469	-2.74811	0.533297	14.9606
	146	1.37282	5.13722	-2.74989	0.506427	15.195
	147	1.37173	5.13353	-2.7487	0.477139	15.43
	148	1.36901	5.12354	-2.7445	0.445429	15.6653
	149	1.36464	5.10716	-2.73727	0.411291	15.9007
	150	1.3586	5.08434	-2.72698	0.374728	16.136
	151	1.35087	5.05499	-2.71361	0.335744	16.3712
	152	1.34144	5.01907	-2.69712	0.294348	16.6058
	153	1.33031	4.97653	-2.67751	0.250554	16.8397
	154	1.31745	4.92732	-2.65477	0.204379	17.0728
	155	1.30286	4.87143	-2.62888	0.155845	17.3047
	156	1.28655	4.80882	-2.59984	0.104978	17.5352
	157	1.2685	4.7395	-2.56766	0.0518108	17.764
	158	1.24873	4.66346	-2.53234	-0.00362082	17.991
	159	1.22723	4.58071	-2.4939	-0.0612753	18.2157
	160	1.20401	4.49128	-2.45235	-0.121106	18.438
	161	1.17908	4.39521	-2.40771	-0.18306	18.6576
	162	1.15246	4.29253	-2.36002	-0.24708	18.8742
	163	1.12417	4.18331	-2.3093	-0.313103	19.0874
	164	1.09421	4.06763	-2.25561	-0.38106	19.2969
	165	1.06262	3.94556	-2.19898	-0.450874	19.5025
	166	1.02942	3.81721	-2.13948	-0.522465	19.7037
	167	0.99465	3.68268	-2.07715	-0.595744	19.9003
	168	0.958333	3.54211	-2.01207	-0.670618	20.0919
	169	0.920512	3.39564	-1.94432	-0.746984	20.2781
	170	0.881228	3.24343	-1.87396	-0.824736	20.4586
	171	0.840527	3.08564	-1.8011	-0.903757	20.633
	172	0.79846	2.92247	-1.72582	-0.983926	20.8008
	173	0.755081	2.75412	-1.64824	-1.06511	20.9617
	174	0.710449	2.58082	-1.56846	-1.14718	21.1153
	175	0.664627	2.4028	-1.4866	-1.22999	21.2611
	176	0.617684	2.22033	-1.40279	-1.31338	21.3986
	177	0.569692	2.03367	-1.31717	-1.39719	21.5276
	178	0.520729	1.84313	-1.22989	-1.48125	21.6474
	179	0.470877	1.64901	-1.1411	-1.56539	21.7576
	180	0.420225	1.45166	-1.05096	-1.64943	21.8577
	181	0.368864	1.25142	-0.959644	-1.73315	21.9473
	182	0.316893	1.04867	-0.867341	-1.81637	22.0258
	183	0.264416	0.843807	-0.774243	-1.89886	22.0927
	184	0.211542	0.637244	-0.680551	-1.98041	22.1475
	185	0.158385	0.429422	-0.586479	-2.06078	22.1895
	186	0.105068	0.220803	-0.492253	-2.13974	22.2184
	187	0.0517147	0.0118712	-0.398105	-2.21702	22.2334
	188	-0.00154013	-0.196865	-0.304283	-2.29236	22.234
	189	-0.0545581	-0.404873	-0.211043	-2.36551	22.2197
	190	-0.107194	-0.611597	-0.118654	-2.43616	22.1897
	191	-0.159296	-0.816454	-0.0273968	-2.50403	22.1435
	192	-0.210705	-1.01884	0.0624374	-2.56881	22.0804
	193	-0.261257	-1.21811	0.150544	-2.63018	21.9998
	194	-0.31078	-1.41362	0.236606	-2.68783	21.901
	195	-0.359094	-1.60467	0.320293	-2.7414	21.7833
	196	-0.406013	-1.79055	0.401265	-2.79055	21.646
	197	-0.451345	-1.97052	0.479164	-2.83491	21.4885
	198	-0.494888	-2.1438	0.553623	-2.87412	21.3099
	199	-0.536433	-2.3096	0.624259	-2.90777	21.1096
	200	-0.575765	-2.46707	0.690675	-2.93548	20.8867
	201	-0.61266	-2.61537	0.752461	-2.95682	20.6406
	202	-0.646885	-2.75359	0.809191	-2.97137	20.3704
	203	-0.678201	-2.88081	0.860426	-2.97869	20.0753
	204	-0.706359	-2.99608	0.905713	-2.97833	19.7545
	205	-0.731103	-3.09841	0.944579	-2.96982	19.4072
	206	-0.752166	-3.18677	0.976542	-2.95267	19.0325
	207	-0.769276	-3.26011	1.0011	-2.9264	18.6295
	208	-0.782148	-3.31734	1.01773	-2.89048	18.1973
	209	-0.790491	-3.35732	1.02591	-2.8444	17.7351
	210	-0.794003	-3.37891	1.02509	-2.78762	17.2419
	211	-0.792375	-3.38089	1.01469	-2.71958	16.7168
	212	-0.785285	-3.36205	0.994135	-2.6397	16.1588
	213	-0.772404	-3.32109	0.962825	-2.54741	15.5669
	214	-0.753394	-3.25673	0.92014	-2.4421	14.9402
	215	-0.727903	-3.16759	0.865444	-2.32315	14.2777
	216	-0.695572	-3.05231	0.798082	-2.18992	13.5782
	217	-0.656033	-2.90944	0.71738	-2.04177	12.8408
	218	-0.608903	-2.73752	0.622646	-1.87802	12.0644
	219	-0.553792	-2.53504	0.51317	-1.69799	11.2479
	220	-0.490299	-2.30045	0.388221	-1.50097	10.3902
	221	-0.418011	-2.03215	0.247048	-1.28625	9.49021
	222	-0.336503	-1.7285	0.0888824	-1.05308	8.5467
	223	-0.245341	-1.38783	-0.087067	-0.800703	7.55855
	224	-0.144078	-1.0084	-0.281611	-0.528348	6.52457
	225	-0.0322554	-0.588451	-0.495581	-0.235218	5.44356
	226	0.090596	-0.126159	-0.72983	0.0795007	4.31428
	227	0.224959	0.380338	-0.985233	0.416642	3.13549
	228	0.371326	0.93295	-1.26269	0.777059	1.90592
	229	0.530206	1.53364	-1.56311	1.16162	0.62427
	230	0.702116	2.18441	-1.88744	1.57123	-0.710765
	231	0.887588	2.88731	-2.23664	2.00679	-2.10052
	232	1.08717	3.64446	-2.6117	2.46923	-3.54636
	233	1.30141	4.45802	-3.01363	2.95952	-5.04965
	234	1.53089	5.33018	-3.44345	3.47863	-6.6118
	235	1.77618	6.26321	-3.90224	4.02755	-8.23423
	236	2.0379	7.25943	-4.39107	4.60731	-9.91839
	237	2.31664	8.3212	-4.91105	5.21894	-11.6658
	238	2.61303	9.45094	-5.4633	5.86351	-13.4778
	239	2.92772	10.6511	-6.04899	6.54211	-15.3561
	240	3.26135	11.9243	-6.6693	7.25584	-17.3021
	241	3.61459	13.273	-7.32543	8.00584	-19.3174
	242	3.98814	14.7	-8.01863	8.79326	-21.4037
	243	4.38268	16.2078	-8.75014	9.61929	-23.5624
	244	4.79892	17.7993	-9.52127	10.4851	-25.7953
	245	5.23761	19.4774	-10.3333	11.392	-28.1041
	246	5.69947	21.2448	-11.1876	12.3411	-30.4903
	247	6.18527	23.1045	-12.0856	13.3338	-32.9558
	248	6.69579	25.0595	-13.0286	14.3714	-35.5023
	249	7.23181	27.113	-14.0181	15.4552	-38.1315
	250	7.79415	29.2679	-15.0554	16.5865	-40.8452
	251	8.38362	31.5276	-16.1422	17.7668	-43.6452
	252	9.00107	33.8952	-17.28	18.9974	-46.5335
	253	9.64735	36.3741	-18.4702	20.2797	-49.5118
	254	10.3233	38.9677	-19.7144	21.6153	-52.5821
	255	11.0299	41.6795	-21.0143	23.0056	-55.7463
	256	11.768	44.5129	-22.3716	24.4522	-59.0063
	257	12.5386	47.4715	-23.7877	25.9565	-62.3642
	258	13.3425	50.5591	-25.2646	27.5202	-65.8219
	259	14.1808	53.7794	-26.8039	29.1448	-69.3815
	260	15.0544	57.1361	-28.4073	30.8321	-73.0451
	PREDICTED VALUES - CALCULATOR!!!
Baseline	6.54088		4.71999		0.976741		4.83239		1.13826		32.7201
	% HS10E4		% RANKL		% OPG		% RATIO		% CD45		% Saturation
0	-100	0	13.6845	5.3659	52.4011	1.48856	-25.4044	3.60475	26.2365	1.4369	-54.7576	14.8034
0.01	-99	0.0654088	13.0588	5.33637	49.6218	1.46142	-24.437	3.6515	25.4311	1.42773	-53.7793	15.1234
0.02	-98	0.130818	12.4538	5.30781	46.9904	1.43571	-23.4958	3.69698	24.635	1.41867	-52.7987	15.4443
0.025	-97.5	0.163522	12.1592	5.29391	45.7276	1.42338	-23.035	3.71925	24.2408	1.41418	-52.3077	15.605
0.05	-95	0.327044	10.7671	5.2282	39.9058	1.36652	-20.8273	3.82593	22.3123	1.39223	-49.8496	16.4093
0.075	-92.5	0.490566	9.50888	5.16881	34.8259	1.3169	-18.7776	3.92499	20.4643	1.3712	-47.3945	17.2126
0.1	-90	0.654088	8.37969	5.11552	30.3925	1.2736	-16.8819	4.01659	18.7071	1.35119	-44.9537	18.0112
0.2	-80	1.30818	4.97998	4.95505	17.616	1.1488	-10.7434	4.31323	12.6957	1.28277	-35.5374	21.0922
0.25	-75	1.63522	3.81534	4.90008	13.3983	1.10761	-8.45069	4.42402	10.3138	1.25566	-31.1593	22.5247
0.4	-60	2.61635	1.68313	4.79944	5.84072	1.03379	-3.92816	4.64257	5.31173	1.19872	-19.8724	26.2178
0.5	-50	3.27044	0.956974	4.76516	3.30872	1.00906	-2.27642	4.72239	3.31456	1.17599	-14.0211	28.1324
0.6	-40	3.92453	0.530613	4.74504	1.8308	0.994623	-1.27681	4.77069	2.00764	1.16111	-9.42774	29.6353
0.7	-30	4.57862	0.281061	4.73326	0.96862	0.986202	-0.680962	4.79949	1.15628	1.15142	-5.91847	30.7836
0.75	-25	4.90566	0.198414	4.72936	0.683527	0.983417	-0.481821	4.80911	0.849237	1.14793	-4.50881	31.2448
0.8	-20	5.2327	0.135247	4.72638	0.465785	0.98129	-0.329005	4.81649	0.601124	1.1451	-3.29697	31.6413
0.85	-15	5.55975	0.0869575	4.7241	0.299411	0.979665	-0.211819	4.82216	0.400473	1.14282	-2.26035	31.9805
0.9	-10	5.88679	0.0500158	4.72236	0.172184	0.978422	-0.121959	4.8265	0.238087	1.14097	-1.37797	32.2692
0.95	-5	6.21384	0.0217194	4.72102	0.0747613	0.977471	-0.0530023	4.82983	0.10658	1.13947	-0.630455	32.5138
0.96	-4	6.27925	0.0169061	4.72079	0.0581922	0.977309	-0.0412621	4.8304	0.0834392	1.13921	-0.495543	32.5579
0.98	-2	6.41006	0.00800919	4.72037	0.0275671	0.97701	-0.0195525	4.83145	0.0399721	1.13871	-0.239213	32.6418
0.99	-1	6.47547	0.00389965	4.72018	0.0134221	0.976872	-0.00952117	4.83193	0.0195678	1.13848	-0.117531	32.6816
1	0	6.54088	0	4.71999	0	0.976741	0	4.83239	0	1.13826	0	32.7201
1.01	1	6.60629	-0.00370106	4.71982	-0.0127381	0.976616	0.00903822	4.83283	-0.0187668	1.13805	0.113508	32.7572
1.02	2	6.6717	-0.00721423	4.71965	-0.0248292	0.976498	0.0176193	4.83324	-0.0367665	1.13784	0.223118	32.7931
1.05	5	6.86792	-0.0167252	4.71921	-0.0575606	0.976178	0.0408589	4.83437	-0.0864843	1.13728	0.529773	32.8934
1.1	10	7.19497	-0.0296697	4.71859	-0.102103	0.975743	0.0725078	4.8359	-0.15683	1.13647	0.973994	33.0388
1.15	15	7.52201	-0.0397669	4.71812	-0.136845	0.975404	0.0972112	4.83709	-0.21432	1.13582	1.34674	33.1607
1.2	20	7.84906	-0.0477399	4.71774	-0.164276	0.975136	0.116728	4.83803	-0.261729	1.13528	1.6612	33.2636
1.25	25	8.1761	-0.0541547	4.71744	-0.186344	0.974921	0.132436	4.83879	-0.301441	1.13483	1.92989	33.3515
1.275	27.5	8.33962	-0.0569219	4.71731	-0.195863	0.974828	0.139214	4.83912	-0.319075	1.13463	2.05082	33.3911
1.3	30	8.50314	-0.0594604	4.71719	-0.204596	0.974742	0.145433	4.83942	-0.335551	1.13444	2.16475	33.4284
1.35	35	8.83019	-0.0640184	4.71697	-0.220274	0.974589	0.156601	4.83996	-0.365935	1.13409	2.3773	33.4979
1.4	40	9.15723	-0.0681227	4.71678	-0.234392	0.974451	0.16666	4.84045	-0.394298	1.13377	2.57871	33.5638
1.45	45	9.48428	-0.0720119	4.7166	-0.24777	0.974321	0.176194	4.84091	-0.422205	1.13345	2.77983	33.6296
1.5	50	9.81132	-0.0758735	4.71641	-0.261052	0.974191	0.185663	4.84137	-0.45109	1.13313	2.99125	33.6988
1.55	55	10.1384	-0.0798417	4.71623	-0.2747	0.974057	0.195395	4.84184	-0.482249	1.13277	3.22321	33.7747
1.6	60	10.4654	-0.0839894	4.71603	-0.288965	0.973918	0.205569	4.84233	-0.516822	1.13238	3.48561	33.8606
1.65	65	10.7925	-0.0883147	4.71583	-0.30384	0.973773	0.216182	4.84284	-0.555751	1.13193	3.78782	33.9595
1.75	75	11.4465	-0.0970065	4.71542	-0.33373	0.973481	0.237516	4.84387	-0.649168	1.13087	4.54598	34.2075
1.8	80	11.7736	-0.100823	4.71524	-0.346853	0.973353	0.246886	4.84432	-0.704089	1.13025	5.01678	34.3616
1.9	90	12.4277	-0.104889	4.71504	-0.360835	0.973216	0.256873	4.84481	-0.828345	1.12883	6.16944	34.7387
2	100	13.0818	-0.0988193	4.71533	-0.339963	0.97342	0.241967	4.84409	-0.963359	1.12729	7.61964	35.2132
2.25	125	14.717	0.0236321	4.72111	0.0813461	0.977535	-0.0576671	4.82961	-1.21526	1.12443	12.3295	36.7543
2.3	130	15.044	0.0773035	4.72364	0.266158	0.97934	-0.188354	4.82329	-1.2242	1.12432	13.3595	37.0913
2.4	140	15.6981	0.22149	4.73045	0.763106	0.984194	-0.537515	4.80642	-1.17638	1.12487	15.3464	37.7414
2.5	150	16.3522	0.413089	4.73949	1.42451	0.990654	-0.997215	4.7842	-1.03433	1.12649	17.0758	38.3073
2.6	160	17.0063	0.637883	4.7501	2.20205	0.998249	-1.53047	4.75844	-0.812078	1.12902	18.3858	38.7359
2.75	175	17.9874	0.96217	4.76541	3.32677	1.00923	-2.28846	4.72181	-0.436059	1.1333	19.4456	39.0827
2.9	190	18.9686	1.09882	4.77186	3.80182	1.01387	-2.604	4.70656	-0.265498	1.13524	19.6823	39.1601
2.95	195	19.2956	1.06169	4.77011	3.67266	1.01261	-2.51848	4.71069	-0.31239	1.1347	19.6284	39.1425
2.975	197.5	19.4591	1.02303	4.76828	3.53826	1.0113	-2.42927	4.715	-0.360789	1.13415	19.5642	39.1215
3	200	19.6226	0.970076	4.76578	3.35423	1.0095	-2.30678	4.72092	-0.426348	1.13341	19.4623	39.0882
3.25	225	21.2579	-0.0678857	4.71679	-0.233577	0.974459	0.166079	4.84042	-1.10804	1.12565	9.62307	35.8688
3.3	230	21.5849	-0.0753794	4.71644	-0.259352	0.974207	0.184451	4.84131	-0.44732	1.13317	2.96347	33.6897
3.35	235	21.912	0.297503	4.73404	1.02536	0.986756	-0.720471	4.79758	1.21548	1.15209	-6.18022	30.6979
3.4	240	22.239	1.36871	4.7846	4.74199	1.02306	-3.22057	4.67676	4.47365	1.18918	-17.5518	26.9771
3.45	245	22.566	3.61451	4.8906	12.6778	1.10057	-8.04358	4.4437	9.88176	1.25074	-30.3109	22.8023
3.5	250	22.8931	7.66206	5.08164	27.6292	1.24661	-15.6446	4.07638	17.5353	1.33786	-43.2596	18.5655
3.55	255	23.2201	14.0167	5.38158	53.9024	1.50323	-25.9162	3.58002	26.6572	1.44169	-55.2633	14.6379

## Sheet: Expression profile - Sdc1
	THIRD LEVEL MODELS - Predicted expression profiles
	Sdc1	RANKL-OPG axis / Inflammatory infiltrate				HS GAG - content & structure
		Poly 6	Poly 5	Poly 6	Poly 6	Poly 6	Poly 6	Poly 4
	b0:	0	0	0	0	0	0	0
	b1:	-0.144201	-0.509343	0.435766	-0.290742	-0.0526252	0.0435537	-0.173853
	b2:	0.000707999	0.00309696	-0.0022014	0.000323685	-5.0717e-05	-0.000480529	0.00016395
	b3:	3.15043e-07	-5.03027e-06	-1.31851e-05	7.15535e-06	1.89479e-06	-5.75066e-08	6.7994e-07
	b4:	-6.21185e-09	7.24126e-10	1.54678e-07	-1.16747e-08	-1.65259e-09	2.48268e-08	-1.66032e-09
	b5:	9.67355e-12	-1.42687e-12	-4.96945e-10	-3.31875e-11	-1.24787e-11	-8.53617e-11	N/A
	b6:	-5.80555e-15	N/A	5.28922e-13	5.75918e-14	1.85027e-14	7.76664e-14	N/A
	% change in expression
MAX	450	20.4613	87.0209	113.588	24.3777	2.92236	20.9383	18.1788
MIN	-100	-17.2405	-57.0888	-34.3692	-26.1675	-5.68099	-5.6988	-51.1579
	% Sdc1	% RANKL	% OPG	% RATIO	% CD45	% HPSE1	TOTAL HS	Sulf. Corr.
	-100	20.4613	87.0209	-31.4394	24.3777	2.83859	-5.6892	18.1788
	-99	20.2151	85.7423	-31.8411	24.2614	2.85165	-5.69593	17.9991
	-98	19.9693	84.473	-32.2101	24.141	2.86358	-5.6988	17.8191
	-97	19.7237	83.213	-32.5471	24.0164	2.8744	-5.69791	17.6388
	-96	19.4785	81.9622	-32.8529	23.8878	2.8841	-5.69337	17.4583
	-95	19.2336	80.7206	-33.1282	23.7551	2.89269	-5.68531	17.2775
	-94	18.9891	79.4881	-33.3738	23.6185	2.90018	-5.67384	17.0965
	-93	18.745	78.2648	-33.5905	23.4779	2.90657	-5.65907	16.9152
	-92	18.5014	77.0506	-33.7791	23.3334	2.91188	-5.64109	16.7338
	-91	18.2582	75.8454	-33.9401	23.1851	2.9161	-5.62003	16.5521
	-90	18.0154	74.6493	-34.0745	23.033	2.91925	-5.59599	16.3702
	-89	17.7732	73.4622	-34.1827	22.8771	2.92134	-5.56906	16.1881
	-88	17.5315	72.2841	-34.2657	22.7175	2.92236	-5.53936	16.0058
	-87	17.2903	71.1148	-34.3239	22.5542	2.92234	-5.50697	15.8233
	-86	17.0496	69.9545	-34.3582	22.3874	2.92127	-5.47201	15.6406
	-85	16.8095	68.8031	-34.3692	22.217	2.91916	-5.43455	15.4578
	-84	16.57	67.6605	-34.3575	22.043	2.91602	-5.39471	15.2748
	-83	16.3311	66.5267	-34.3238	21.8656	2.91186	-5.35257	15.0917
	-82	16.0929	65.4017	-34.2687	21.6848	2.90669	-5.30822	14.9084
	-81	15.8553	64.2854	-34.1929	21.5006	2.90052	-5.26176	14.725
	-80	15.6183	63.1779	-34.0968	21.3131	2.89335	-5.21326	14.5414
	-79	15.382	62.079	-33.9813	21.1223	2.88519	-5.16283	14.3577
	-78	15.1465	60.9888	-33.8468	20.9282	2.87605	-5.11053	14.1739
	-77	14.9116	59.9071	-33.6939	20.731	2.86595	-5.05646	13.99
	-76	14.6775	58.8341	-33.5233	20.5307	2.85488	-5.0007	13.8059
	-75	14.4441	57.7696	-33.3354	20.3273	2.84286	-4.94332	13.6218
	-74	14.2115	56.7137	-33.1308	20.1209	2.8299	-4.88441	13.4376
	-73	13.9797	55.6662	-32.9101	19.9115	2.816	-4.82404	13.2533
	-72	13.7487	54.6271	-32.6739	19.6992	2.80118	-4.76229	13.0689
	-71	13.5185	53.5965	-32.4226	19.484	2.78545	-4.69923	12.8845
	-70	13.2891	52.5743	-32.1568	19.266	2.76881	-4.63493	12.7
	-69	13.0606	51.5605	-31.8769	19.0452	2.75128	-4.56947	12.5154
	-68	12.8329	50.5549	-31.5835	18.8216	2.73286	-4.50292	12.3308
	-67	12.6062	49.5577	-31.2771	18.5954	2.71356	-4.43534	12.1462
	-66	12.3803	48.5687	-30.9582	18.3666	2.6934	-4.3668	11.9615
	-65	12.1553	47.588	-30.6272	18.1352	2.67238	-4.29736	11.7768
	-64	11.9312	46.6155	-30.2846	17.9013	2.65051	-4.22709	11.592
	-63	11.7081	45.6511	-29.9308	17.6649	2.62781	-4.15606	11.4073
	-62	11.4859	44.6949	-29.5664	17.4261	2.60429	-4.08432	11.2225
	-61	11.2647	43.7468	-29.1918	17.1849	2.57995	-4.01193	11.0378
	-60	11.0445	42.8067	-28.8073	16.9414	2.55481	-3.93895	10.853
	-59	10.8253	41.8747	-28.4135	16.6957	2.52887	-3.86544	10.6683
	-58	10.607	40.9507	-28.0107	16.4477	2.50215	-3.79146	10.4836
	-57	10.3898	40.0347	-27.5993	16.1975	2.47465	-3.71705	10.2989
	-56	10.1736	39.1266	-27.1798	15.9453	2.4464	-3.64228	10.1142
	-55	9.95846	38.2265	-26.7526	15.6909	2.41739	-3.5672	9.92955
	-54	9.74436	37.3342	-26.318	15.4346	2.38765	-3.49184	9.74496
	-53	9.53133	36.4498	-25.8764	15.1763	2.35717	-3.41628	9.56042
	-52	9.31937	35.5732	-25.4282	14.9161	2.32598	-3.34054	9.37594
	-51	9.1085	34.7044	-24.9737	14.6541	2.29408	-3.26469	9.19152
	-50	8.89873	33.8433	-24.5134	14.3902	2.26148	-3.18876	9.00716
	-49	8.69007	32.99	-24.0475	14.1246	2.2282	-3.11281	8.82288
	-48	8.48252	32.1444	-23.5765	13.8572	2.19424	-3.03687	8.63868
	-47	8.27611	31.3064	-23.1005	13.5883	2.15963	-2.96098	8.45457
	-46	8.07084	30.4761	-22.6201	13.3177	2.12436	-2.88519	8.27054
	-45	7.86673	29.6534	-22.1355	13.0455	2.08845	-2.80955	8.08662
	-44	7.66377	28.8383	-21.6469	12.7719	2.05191	-2.73407	7.9028
	-43	7.46199	28.0307	-21.1548	12.4968	2.01476	-2.65882	7.71909
	-42	7.26138	27.2306	-20.6594	12.2203	1.977	-2.58381	7.5355
	-41	7.06197	26.438	-20.1611	11.9425	1.93865	-2.50909	7.35202
	-40	6.86376	25.6528	-19.66	11.6634	1.89972	-2.4347	7.16868
	-39	6.66675	24.8751	-19.1566	11.383	1.86021	-2.36066	6.98546
	-38	6.47096	24.1047	-18.651	11.1014	1.82015	-2.287	6.80239
	-37	6.2764	23.3417	-18.1435	10.8187	1.77954	-2.21377	6.61946
	-36	6.08307	22.586	-17.6344	10.5349	1.73839	-2.14099	6.43668
	-35	5.89098	21.8376	-17.124	10.25	1.69672	-2.06868	6.25405
	-34	5.70015	21.0965	-16.6125	9.96417	1.65454	-1.99688	6.07159
	-33	5.51057	20.3626	-16.1002	9.67736	1.61186	-1.92562	5.88929
	-32	5.32225	19.6359	-15.5873	9.38966	1.56869	-1.85492	5.70716
	-31	5.13521	18.9164	-15.074	9.10112	1.52504	-1.7848	5.52521
	-30	4.94945	18.204	-14.5605	8.81177	1.48093	-1.71529	5.34345
	-29	4.76498	17.4987	-14.0471	8.52168	1.43636	-1.64642	5.16186
	-28	4.58179	16.8005	-13.534	8.23089	1.39136	-1.57821	4.98048
	-27	4.39991	16.1094	-13.0214	7.93945	1.34592	-1.51067	4.79929
	-26	4.21934	15.4252	-12.5096	7.64742	1.30007	-1.44384	4.6183
	-25	4.04008	14.7481	-11.9986	7.35483	1.25381	-1.37772	4.43752
	-24	3.86214	14.0779	-11.4887	7.06174	1.20715	-1.31235	4.25696
	-23	3.68552	13.4146	-10.9802	6.76819	1.16012	-1.24773	4.07661
	-22	3.51023	12.7582	-10.4731	6.47424	1.11271	-1.18388	3.89649
	-21	3.33628	12.1087	-9.96764	6.17993	1.06495	-1.12082	3.7166
	-20	3.16367	11.466	-9.46403	5.88531	1.01684	-1.05858	3.53694
	-19	2.99241	10.8301	-8.96241	5.59043	0.96839	-0.997146	3.35751
	-18	2.8225	10.201	-8.46295	5.29534	0.919622	-0.936553	3.17834
	-17	2.65395	9.57863	-7.96581	5.00008	0.870542	-0.876807	2.99941
	-16	2.48676	8.96297	-7.47114	4.7047	0.821164	-0.817921	2.82073
	-15	2.32093	8.35398	-6.97909	4.40924	0.771498	-0.759908	2.64231
	-14	2.15647	7.75164	-6.48981	4.11377	0.721556	-0.702778	2.46415
	-13	1.99339	7.15592	-6.00342	3.81831	0.671351	-0.64654	2.28626
	-12	1.83169	6.56679	-5.52008	3.52292	0.620894	-0.591205	2.10864
	-11	1.67137	5.98422	-5.0399	3.22764	0.570196	-0.536781	1.93129
	-10	1.51243	5.40817	-4.56302	2.93252	0.51927	-0.483276	1.75423
	-9	1.35489	4.83862	-4.08955	2.63761	0.468127	-0.430696	1.57745
	-8	1.19873	4.27553	-3.61962	2.34294	0.416779	-0.37905	1.40096
	-7	1.04398	3.71888	-3.15333	2.04857	0.365238	-0.328341	1.22477
	-6	0.890617	3.16864	-2.69079	1.75454	0.313514	-0.278576	1.04887
	-5	0.738661	2.62477	-2.23212	1.4609	0.26162	-0.229759	0.873278
	-4	0.58811	2.08725	-1.7774	1.16769	0.209568	-0.181893	0.697992
	-3	0.438966	1.55604	-1.32674	0.874945	0.157368	-0.134982	0.523016
	-2	0.291231	1.03111	-0.88023	0.582721	0.105032	-0.0890287	0.348357
	-1	0.144909	0.512445	-0.437954	0.291058	0.0525726	-0.0440341	0.174016
Baseline	0	0	0	0	0	0	0	0
	1	-0.143493	-0.506251	0.433552	-0.290411	-0.052674	0.0430731	-0.173688
	2	-0.285567	-1.00634	0.862624	-0.580132	-0.105438	0.0851852	-0.347045
	3	-0.426223	-1.50029	1.28714	-0.86912	-0.158281	0.126337	-0.520066
	4	-0.565457	-1.98814	1.70704	-1.15733	-0.211191	0.166529	-0.692746
	5	-0.703269	-2.46992	2.12224	-1.44473	-0.264158	0.205763	-0.865083
	6	-0.839658	-2.94565	2.53269	-1.73127	-0.31717	0.244042	-1.03707
	7	-0.974621	-3.41538	2.93833	-2.01691	-0.370216	0.281368	-1.20871
	8	-1.10816	-3.87911	3.33911	-2.30161	-0.423285	0.317745	-1.37999
	9	-1.24027	-4.3369	3.73496	-2.58532	-0.476365	0.353176	-1.55091
	10	-1.37096	-4.78876	4.12583	-2.86802	-0.529447	0.387666	-1.72147
	11	-1.50021	-5.23473	4.51169	-3.14965	-0.582518	0.42122	-1.89167
	12	-1.62804	-5.67483	4.89249	-3.43018	-0.635569	0.453843	-2.06149
	13	-1.75444	-6.10911	5.26819	-3.70957	-0.688588	0.48554	-2.23094
	14	-1.87941	-6.53758	5.63875	-3.98778	-0.741564	0.516319	-2.40001
	15	-2.00296	-6.96027	6.00414	-4.26477	-0.794487	0.546185	-2.5687
	16	-2.12507	-7.37723	6.36432	-4.5405	-0.847347	0.575147	-2.737
	17	-2.24576	-7.78847	6.71927	-4.81493	-0.900132	0.603212	-2.90492
	18	-2.36502	-8.19403	7.06896	-5.08804	-0.952832	0.630387	-3.07244
	19	-2.48286	-8.59393	7.41336	-5.35977	-1.00544	0.656683	-3.23958
	20	-2.59926	-8.98821	7.75247	-5.63009	-1.05794	0.682106	-3.40631
	21	-2.71424	-9.3769	8.08626	-5.89897	-1.11032	0.706668	-3.57264
	22	-2.8278	-9.76002	8.41471	-6.16637	-1.16258	0.730378	-3.73857
	23	-2.93993	-10.1376	8.73782	-6.43225	-1.2147	0.753245	-3.90408
	24	-3.05064	-10.5097	9.05557	-6.69658	-1.26667	0.775281	-4.06919
	25	-3.15993	-10.8763	9.36795	-6.95931	-1.31849	0.796497	-4.23388
	26	-3.26781	-11.2375	9.67497	-7.22043	-1.37014	0.816903	-4.39816
	27	-3.37426	-11.5932	9.97661	-7.47989	-1.42161	0.836511	-4.56201
	28	-3.47929	-11.9436	10.2729	-7.73765	-1.4729	0.855335	-4.72544
	29	-3.58291	-12.2886	10.5638	-7.99369	-1.52399	0.873385	-4.88845
	30	-3.68512	-12.6283	10.8493	-8.24797	-1.57487	0.890674	-5.05102
	31	-3.78592	-12.9627	11.1295	-8.50046	-1.62554	0.907216	-5.21317
	32	-3.88531	-13.2918	11.4043	-8.75112	-1.67598	0.923024	-5.37487
	33	-3.98329	-13.6157	11.6738	-8.99992	-1.72619	0.938111	-5.53614
	34	-4.07987	-13.9344	11.9379	-9.24683	-1.77616	0.952492	-5.69697
	35	-4.17505	-14.2479	12.1968	-9.49183	-1.82587	0.966181	-5.85736
	36	-4.26883	-14.5563	12.4503	-9.73487	-1.87532	0.979191	-6.0173
	37	-4.36121	-14.8595	12.6985	-9.97592	-1.9245	0.991539	-6.17679
	38	-4.4522	-15.1577	12.9415	-10.215	-1.9734	1.00324	-6.33583
	39	-4.5418	-15.4507	13.1793	-10.452	-2.02201	1.0143	-6.49441
	40	-4.63001	-15.7388	13.4118	-10.6869	-2.07032	1.02475	-6.65254
	41	-4.71684	-16.0219	13.6391	-10.9197	-2.11833	1.0346	-6.81021
	42	-4.80228	-16.3	13.8613	-11.1504	-2.16601	1.04386	-6.96741
	43	-4.88635	-16.5731	14.0783	-11.3789	-2.21338	1.05256	-7.12416
	44	-4.96905	-16.8414	14.2903	-11.6053	-2.26041	1.0607	-7.28043
	45	-5.05037	-17.1048	14.4971	-11.8294	-2.3071	1.0683	-7.43624
	46	-5.13033	-17.3633	14.6989	-12.0513	-2.35344	1.07539	-7.59158
	47	-5.20892	-17.617	14.8957	-12.2709	-2.39942	1.08197	-7.74644
	48	-5.28615	-17.8659	15.0875	-12.4882	-2.44504	1.08807	-7.90082
	49	-5.36203	-18.11	15.2744	-12.7032	-2.49028	1.0937	-8.05473
	50	-5.43656	-18.3495	15.4564	-12.9159	-2.53514	1.09888	-8.20816
	51	-5.50974	-18.5842	15.6335	-13.1262	-2.57962	1.10363	-8.36111
	52	-5.58158	-18.8142	15.8058	-13.3341	-2.62369	1.10796	-8.51357
	53	-5.65207	-19.0396	15.9733	-13.5395	-2.66736	1.1119	-8.66555
	54	-5.72124	-19.2604	16.1361	-13.7426	-2.71061	1.11546	-8.81704
	55	-5.78907	-19.4766	16.2941	-13.9431	-2.75345	1.11865	-8.96804
	56	-5.85558	-19.6882	16.4476	-14.1412	-2.79586	1.12151	-9.11855
	57	-5.92077	-19.8953	16.5964	-14.3368	-2.83783	1.12405	-9.26856
	58	-5.98464	-20.0979	16.7407	-14.5298	-2.87937	1.12627	-9.41808
	59	-6.04721	-20.2961	16.8805	-14.7202	-2.92045	1.12822	-9.5671
	60	-6.10846	-20.4898	17.0158	-14.9081	-2.96108	1.1299	-9.71562
	61	-6.16842	-20.6791	17.1467	-15.0934	-3.00124	1.13133	-9.86364
	62	-6.22708	-20.864	17.2733	-15.2761	-3.04094	1.13253	-10.0112
	63	-6.28445	-21.0446	17.3955	-15.4561	-3.08016	1.13352	-10.1582
	64	-6.34054	-21.2208	17.5135	-15.6335	-3.1189	1.13432	-10.3047
	65	-6.39534	-21.3928	17.6273	-15.8082	-3.15715	1.13495	-10.4507
	66	-6.44888	-21.5605	17.7369	-15.9802	-3.1949	1.13543	-10.5962
	67	-6.50114	-21.724	17.8425	-16.1495	-3.23215	1.13577	-10.7411
	68	-6.55214	-21.8832	17.944	-16.316	-3.2689	1.136	-10.8856
	69	-6.60189	-22.0383	18.0415	-16.4799	-3.30513	1.13614	-11.0296
	70	-6.65038	-22.1893	18.1351	-16.6409	-3.34084	1.1362	-11.173
	71	-6.69763	-22.3361	18.2248	-16.7992	-3.37603	1.13621	-11.3159
	72	-6.74364	-22.4789	18.3107	-16.9547	-3.41069	1.13618	-11.4583
	73	-6.78841	-22.6176	18.3928	-17.1073	-3.44481	1.13614	-11.6002
	74	-6.83196	-22.7523	18.4713	-17.2572	-3.47839	1.1361	-11.7416
	75	-6.87429	-22.8829	18.546	-17.4042	-3.51142	1.13608	-11.8824
	76	-6.9154	-23.0096	18.6172	-17.5483	-3.5439	1.1361	-12.0228
	77	-6.95531	-23.1324	18.6849	-17.6896	-3.57582	1.13619	-12.1626
	78	-6.99401	-23.2513	18.7491	-17.828	-3.60719	1.13636	-12.3019
	79	-7.03152	-23.3663	18.8099	-17.9635	-3.63798	1.13663	-12.4406
	80	-7.06784	-23.4774	18.8674	-18.0961	-3.6682	1.13702	-12.5788
	81	-7.10298	-23.5847	18.9215	-18.2258	-3.69785	1.13754	-12.7165
	82	-7.13694	-23.6882	18.9725	-18.3525	-3.72692	1.13823	-12.8537
	83	-7.16973	-23.788	19.0202	-18.4763	-3.7554	1.13909	-12.9904
	84	-7.20136	-23.884	19.0648	-18.5972	-3.78329	1.14016	-13.1265
	85	-7.23184	-23.9764	19.1064	-18.7151	-3.81059	1.14143	-13.2621
	86	-7.26117	-24.065	19.145	-18.8301	-3.8373	1.14295	-13.3971
	87	-7.28936	-24.15	19.1807	-18.942	-3.8634	1.14471	-13.5317
	88	-7.31641	-24.2314	19.2135	-19.051	-3.88889	1.14675	-13.6657
	89	-7.34234	-24.3092	19.2435	-19.157	-3.91378	1.14909	-13.7991
	90	-7.36715	-24.3835	19.2707	-19.26	-3.93806	1.15173	-13.932
	91	-7.39084	-24.4542	19.2952	-19.36	-3.96172	1.1547	-14.0644
	92	-7.41344	-24.5214	19.3171	-19.457	-3.98476	1.15802	-14.1963
	93	-7.43493	-24.5852	19.3365	-19.5509	-4.00718	1.16171	-14.3276
	94	-7.45534	-24.6455	19.3533	-19.6419	-4.02897	1.16578	-14.4584
	95	-7.47466	-24.7024	19.3676	-19.7298	-4.05013	1.17025	-14.5887
	96	-7.49291	-24.7559	19.3796	-19.8147	-4.07067	1.17515	-14.7184
	97	-7.51009	-24.8061	19.3892	-19.8965	-4.09057	1.18048	-14.8476
	98	-7.52621	-24.853	19.3966	-19.9753	-4.10984	1.18627	-14.9762
	99	-7.54129	-24.8965	19.4017	-20.0511	-4.12846	1.19254	-15.1043
	100	-7.55531	-24.9368	19.4047	-20.1238	-4.14645	1.1993	-15.2319
	101	-7.56831	-24.9739	19.4055	-20.1934	-4.16379	1.20656	-15.3589
	102	-7.58027	-25.0077	19.4044	-20.26	-4.18049	1.21436	-15.4854
	103	-7.59121	-25.0384	19.4012	-20.3236	-4.19654	1.22269	-15.6114
	104	-7.60115	-25.066	19.3961	-20.3841	-4.21194	1.23159	-15.7368
	105	-7.61008	-25.0904	19.3891	-20.4415	-4.22669	1.24107	-15.8617
	106	-7.61801	-25.1117	19.3803	-20.4959	-4.24079	1.25113	-15.9861
	107	-7.62496	-25.13	19.3697	-20.5473	-4.25424	1.26181	-16.1099
	108	-7.63093	-25.1452	19.3574	-20.5956	-4.26703	1.27312	-16.2332
	109	-7.63592	-25.1575	19.3435	-20.6408	-4.27916	1.28507	-16.3559
	110	-7.63996	-25.1667	19.3279	-20.683	-4.29064	1.29768	-16.4781
	111	-7.64304	-25.1731	19.3108	-20.7222	-4.30145	1.31096	-16.5998
	112	-7.64517	-25.1765	19.2922	-20.7583	-4.31161	1.32494	-16.7209
	113	-7.64637	-25.177	19.2721	-20.7914	-4.32111	1.33962	-16.8415
	114	-7.64664	-25.1747	19.2507	-20.8214	-4.32995	1.35501	-16.9616
	115	-7.64599	-25.1696	19.2279	-20.8484	-4.33813	1.37115	-17.0812
	116	-7.64443	-25.1617	19.2038	-20.8724	-4.34565	1.38804	-17.2002
	117	-7.64197	-25.151	19.1785	-20.8934	-4.3525	1.40569	-17.3186
	118	-7.63861	-25.1375	19.152	-20.9113	-4.3587	1.42411	-17.4366
	119	-7.63436	-25.1214	19.1243	-20.9263	-4.36423	1.44334	-17.554
	120	-7.62924	-25.1026	19.0955	-20.9382	-4.3691	1.46337	-17.6708
	121	-7.62326	-25.0811	19.0657	-20.9472	-4.37331	1.48422	-17.7872
	122	-7.61641	-25.057	19.0349	-20.9532	-4.37686	1.5059	-17.903
	123	-7.60871	-25.0303	19.0031	-20.9562	-4.37975	1.52843	-18.0183
	124	-7.60018	-25.0011	18.9704	-20.9562	-4.38198	1.55182	-18.133
	125	-7.59081	-24.9693	18.9368	-20.9533	-4.38355	1.57609	-18.2473
	126	-7.58062	-24.9351	18.9024	-20.9474	-4.38447	1.60124	-18.361
	127	-7.56961	-24.8983	18.8673	-20.9386	-4.38472	1.62728	-18.4741
	128	-7.5578	-24.8592	18.8313	-20.9268	-4.38432	1.65424	-18.5868
	129	-7.54519	-24.8176	18.7947	-20.9121	-4.38327	1.68212	-18.6989
	130	-7.5318	-24.7736	18.7574	-20.8945	-4.38156	1.71093	-18.8105
	131	-7.51763	-24.7273	18.7195	-20.8741	-4.3792	1.74068	-18.9216
	132	-7.50269	-24.6786	18.681	-20.8507	-4.3762	1.77139	-19.0322
	133	-7.487	-24.6277	18.642	-20.8245	-4.37254	1.80306	-19.1422
	134	-7.47055	-24.5744	18.6024	-20.7954	-4.36824	1.83571	-19.2517
	135	-7.45336	-24.519	18.5624	-20.7634	-4.36329	1.86934	-19.3607
	136	-7.43545	-24.4613	18.5219	-20.7287	-4.3577	1.90397	-19.4692
	137	-7.41681	-24.4015	18.4811	-20.6911	-4.35147	1.93961	-19.5772
	138	-7.39746	-24.3395	18.4398	-20.6507	-4.3446	1.97625	-19.6847
	139	-7.3774	-24.2754	18.3982	-20.6075	-4.3371	2.01393	-19.7916
	140	-7.35666	-24.2092	18.3564	-20.5616	-4.32897	2.05263	-19.8981
	141	-7.33523	-24.1409	18.3142	-20.5129	-4.3202	2.09237	-20.004
	142	-7.31312	-24.0706	18.2718	-20.4615	-4.31081	2.13317	-20.1094
	143	-7.29035	-23.9983	18.2292	-20.4073	-4.30079	2.17501	-20.2144
	144	-7.26693	-23.9241	18.1864	-20.3505	-4.29016	2.21793	-20.3188
	145	-7.24286	-23.8479	18.1434	-20.2909	-4.2789	2.26191	-20.4227
	146	-7.21816	-23.7697	18.1003	-20.2287	-4.26703	2.30697	-20.5261
	147	-7.19283	-23.6897	18.0571	-20.1639	-4.25455	2.35312	-20.629
	148	-7.16688	-23.6079	18.0138	-20.0964	-4.24146	2.40035	-20.7315
	149	-7.14033	-23.5242	17.9705	-20.0263	-4.22777	2.44869	-20.8334
	150	-7.11318	-23.4387	17.9271	-19.9536	-4.21348	2.49812	-20.9348
	151	-7.08544	-23.3515	17.8837	-19.8783	-4.19859	2.54867	-21.0358
	152	-7.05713	-23.2625	17.8403	-19.8005	-4.18311	2.60033	-21.1362
	153	-7.02824	-23.1718	17.7969	-19.7202	-4.16704	2.6531	-21.2362
	154	-6.9988	-23.0794	17.7536	-19.6374	-4.15039	2.707	-21.3357
	155	-6.96882	-22.9854	17.7103	-19.552	-4.13315	2.76202	-21.4347
	156	-6.93829	-22.8898	17.6671	-19.4642	-4.11534	2.81818	-21.5332
	157	-6.90724	-22.7926	17.624	-19.374	-4.09696	2.87547	-21.6312
	158	-6.87566	-22.6938	17.5809	-19.2814	-4.07802	2.93389	-21.7288
	159	-6.84358	-22.5935	17.5381	-19.1864	-4.05851	2.99346	-21.8258
	160	-6.811	-22.4917	17.4953	-19.089	-4.03845	3.05416	-21.9224
	161	-6.77794	-22.3884	17.4527	-18.9892	-4.01784	3.11602	-22.0186
	162	-6.74439	-22.2837	17.4103	-18.8872	-3.99667	3.17902	-22.1142
	163	-6.71038	-22.1775	17.368	-18.7828	-3.97497	3.24316	-22.2095
	164	-6.6759	-22.07	17.3259	-18.6762	-3.95274	3.30846	-22.3042
	165	-6.64098	-21.9612	17.2839	-18.5673	-3.92997	3.37491	-22.3985
	166	-6.60562	-21.851	17.2422	-18.4562	-3.90668	3.4425	-22.4923
	167	-6.56983	-21.7395	17.2007	-18.343	-3.88286	3.51125	-22.5857
	168	-6.53363	-21.6268	17.1593	-18.2275	-3.85854	3.58115	-22.6786
	169	-6.49701	-21.5128	17.1182	-18.11	-3.83371	3.6522	-22.771
	170	-6.46	-21.3976	17.0773	-17.9903	-3.80837	3.7244	-22.863
	171	-6.4226	-21.2812	17.0366	-17.8685	-3.78254	3.79775	-22.9546
	172	-6.38482	-21.1637	16.9961	-17.7447	-3.75622	3.87224	-23.0457
	173	-6.34667	-21.0451	16.9559	-17.6189	-3.72942	3.94788	-23.1364
	174	-6.30816	-20.9254	16.9158	-17.4911	-3.70214	4.02467	-23.2266
	175	-6.26931	-20.8047	16.876	-17.3613	-3.67439	4.10259	-23.3165
	176	-6.23012	-20.6829	16.8363	-17.2296	-3.64618	4.18165	-23.4058
	177	-6.1906	-20.5601	16.7969	-17.096	-3.61751	4.26185	-23.4948
	178	-6.15077	-20.4364	16.7577	-16.9605	-3.58838	4.34318	-23.5833
	179	-6.11063	-20.3117	16.7187	-16.8232	-3.55882	4.42564	-23.6714
	180	-6.07019	-20.1861	16.6799	-16.684	-3.52882	4.50921	-23.7591
	181	-6.02946	-20.0597	16.6413	-16.5431	-3.49839	4.59391	-23.8464
	182	-5.98846	-19.9324	16.6028	-16.4004	-3.46753	4.67972	-23.9332
	183	-5.94719	-19.8043	16.5646	-16.256	-3.43627	4.76665	-24.0197
	184	-5.90567	-19.6753	16.5265	-16.11	-3.40459	4.85467	-24.1057
	185	-5.8639	-19.5457	16.4885	-15.9623	-3.37251	4.94379	-24.1913
	186	-5.8219	-19.4153	16.4507	-15.8129	-3.34004	5.034	-24.2765
	187	-5.77967	-19.2842	16.4131	-15.662	-3.30719	5.1253	-24.3614
	188	-5.73722	-19.1524	16.3755	-15.5096	-3.27395	5.21767	-24.4458
	189	-5.69457	-19.0201	16.3381	-15.3556	-3.24035	5.31112	-24.5299
	190	-5.65173	-18.8871	16.3007	-15.2001	-3.20638	5.40563	-24.6135
	191	-5.6087	-18.7535	16.2635	-15.0432	-3.17206	5.50119	-24.6968
	192	-5.5655	-18.6193	16.2263	-14.8849	-3.1374	5.5978	-24.7797
	193	-5.52213	-18.4847	16.1891	-14.7252	-3.10239	5.69545	-24.8622
	194	-5.47861	-18.3496	16.152	-14.5642	-3.06706	5.79412	-24.9444
	195	-5.43495	-18.214	16.1149	-14.4019	-3.0314	5.89382	-25.0261
	196	-5.39115	-18.078	16.0778	-14.2383	-2.99543	5.99452	-25.1075
	197	-5.34723	-17.9416	16.0407	-14.0734	-2.95916	6.09623	-25.1886
	198	-5.3032	-17.8048	16.0036	-13.9074	-2.92259	6.19893	-25.2693
	199	-5.25907	-17.6677	15.9663	-13.7402	-2.88573	6.3026	-25.3496
	200	-5.21485	-17.5302	15.929	-13.5719	-2.84859	6.40724	-25.4296
	201	-5.17054	-17.3925	15.8916	-13.4025	-2.81118	6.51284	-25.5092
	202	-5.12617	-17.2546	15.8541	-13.2321	-2.77351	6.61939	-25.5885
	203	-5.08173	-17.1164	15.8164	-13.0606	-2.73559	6.72687	-25.6675
	204	-5.03724	-16.9781	15.7786	-12.8882	-2.69742	6.83527	-25.7461
	205	-4.99271	-16.8396	15.7405	-12.7148	-2.65902	6.94457	-25.8244
	206	-4.94815	-16.7009	15.7023	-12.5406	-2.62039	7.05478	-25.9024
	207	-4.90357	-16.5622	15.6638	-12.3655	-2.58154	7.16586	-25.98
	208	-4.85899	-16.4234	15.625	-12.1896	-2.54249	7.27782	-26.0573
	209	-4.8144	-16.2846	15.5859	-12.0129	-2.50324	7.39062	-26.1343
	210	-4.76982	-16.1458	15.5466	-11.8354	-2.4638	7.50427	-26.211
	211	-4.72527	-16.0069	15.5068	-11.6573	-2.42418	7.61875	-26.2874
	212	-4.68074	-15.8682	15.4667	-11.4785	-2.38439	7.73403	-26.3635
	213	-4.63626	-15.7295	15.4262	-11.2991	-2.34444	7.85011	-26.4393
	214	-4.59183	-15.591	15.3853	-11.1191	-2.30434	7.96697	-26.5148
	215	-4.54747	-15.4526	15.3439	-10.9386	-2.26409	8.08459	-26.59
	216	-4.50317	-15.3143	15.3021	-10.7576	-2.22372	8.20296	-26.6649
	217	-4.45896	-15.1763	15.2597	-10.5761	-2.18322	8.32206	-26.7396
	218	-4.41484	-15.0385	15.2168	-10.3942	-2.14261	8.44188	-26.8139
	219	-4.37083	-14.901	15.1733	-10.2119	-2.1019	8.56239	-26.8881
	220	-4.32693	-14.7638	15.1292	-10.0293	-2.06109	8.68358	-26.9619
	221	-4.28315	-14.6269	15.0845	-9.84645	-2.0202	8.80544	-27.0355
	222	-4.23951	-14.4904	15.0391	-9.66331	-1.97924	8.92794	-27.1088
	223	-4.19601	-14.3543	14.9931	-9.47996	-1.93822	9.05106	-27.1818
	224	-4.15267	-14.2186	14.9463	-9.29644	-1.89714	9.17479	-27.2547
	225	-4.10949	-14.0833	14.8988	-9.1128	-1.85603	9.29911	-27.3272
	226	-4.06648	-13.9485	14.8505	-8.92908	-1.81488	9.424	-27.3996
	227	-4.02367	-13.8142	14.8014	-8.74532	-1.7737	9.54943	-27.4717
	228	-3.98104	-13.6805	14.7514	-8.56156	-1.73252	9.6754	-27.5436
	229	-3.93862	-13.5474	14.7006	-8.37785	-1.69133	9.80187	-27.6152
	230	-3.89642	-13.4148	14.6489	-8.19422	-1.65015	9.92883	-27.6867
	231	-3.85445	-13.2829	14.5962	-8.01072	-1.60899	10.0563	-27.7579
	232	-3.81271	-13.1517	14.5426	-7.8274	-1.56786	10.1841	-27.8289
	233	-3.77121	-13.0211	14.488	-7.64429	-1.52677	10.3124	-27.8997
	234	-3.72997	-12.8913	14.4324	-7.46145	-1.48573	10.4412	-27.9704
	235	-3.689	-12.7622	14.3757	-7.2789	-1.44475	10.5702	-28.0408
	236	-3.64831	-12.634	14.3179	-7.0967	-1.40385	10.6997	-28.111
	237	-3.6079	-12.5065	14.259	-6.91489	-1.36302	10.8295	-28.1811
	238	-3.56779	-12.3799	14.199	-6.73351	-1.32228	10.9596	-28.251
	239	-3.52799	-12.2542	14.1378	-6.5526	-1.28165	11.09	-28.3207
	240	-3.4885	-12.1294	14.0754	-6.37221	-1.24113	11.2206	-28.3903
	241	-3.44935	-12.0055	14.0118	-6.19239	-1.20074	11.3516	-28.4597
	242	-3.41052	-11.8826	13.947	-6.01317	-1.16047	11.4827	-28.5289
	243	-3.37205	-11.7608	13.8808	-5.83459	-1.12036	11.614	-28.598
	244	-3.33393	-11.6399	13.8134	-5.65672	-1.0804	11.7455	-28.6669
	245	-3.29618	-11.5201	13.7446	-5.47957	-1.0406	11.8772	-28.7357
	246	-3.25881	-11.4015	13.6744	-5.30321	-1.00098	12.009	-28.8044
	247	-3.22183	-11.2839	13.6029	-5.12767	-0.961554	12.1409	-28.873
	248	-3.18524	-11.1675	13.5299	-4.953	-0.922321	12.2728	-28.9414
	249	-3.14907	-11.0523	13.4556	-4.77924	-0.883298	12.4048	-29.0097
	250	-3.1133	-10.9383	13.3797	-4.60643	-0.844493	12.5369	-29.0779
	251	-3.07797	-10.8256	13.3024	-4.43462	-0.805919	12.6689	-29.1461
	252	-3.04308	-10.7142	13.2235	-4.26385	-0.767585	12.8009	-29.2141
	253	-3.00863	-10.6041	13.1432	-4.09416	-0.729502	12.9328	-29.282
	254	-2.97464	-10.4953	13.0612	-3.92561	-0.691682	13.0647	-29.3498
	255	-2.94112	-10.3879	12.9778	-3.75822	-0.654134	13.1965	-29.4176
	256	-2.90807	-10.2819	12.8927	-3.59205	-0.616869	13.3281	-29.4853
	257	-2.87551	-10.1774	12.806	-3.42714	-0.579898	13.4596	-29.5529
	258	-2.84345	-10.0743	12.7177	-3.26354	-0.543232	13.5909	-29.6204
	259	-2.8119	-9.97277	12.6277	-3.10127	-0.50688	13.7219	-29.6879
	260	-2.78086	-9.87274	12.5361	-2.9404	-0.470854	13.8527	-29.7554
	261	-2.75036	-9.77428	12.4428	-2.78095	-0.435164	13.9833	-29.8228
	262	-2.72038	-9.67743	12.3479	-2.62299	-0.399821	14.1136	-29.8902
	263	-2.69096	-9.5822	12.2512	-2.46653	-0.364834	14.2435	-29.9575
	264	-2.66209	-9.48863	12.1528	-2.31164	-0.330216	14.3731	-30.0249
	265	-2.63379	-9.39676	12.0528	-2.15835	-0.295975	14.5023	-30.0922
	266	-2.60606	-9.30661	11.9509	-2.00671	-0.262123	14.631	-30.1595
	267	-2.57892	-9.21822	11.8474	-1.85676	-0.228669	14.7594	-30.2268
	268	-2.55238	-9.13162	11.7421	-1.70853	-0.195625	14.8873	-30.2941
	269	-2.52644	-9.04684	11.6351	-1.56208	-0.163	15.0146	-30.3614
	270	-2.50112	-8.96391	11.5263	-1.41744	-0.130805	15.1415	-30.4287
	271	-2.47642	-8.88286	11.4157	-1.27466	-0.0990499	15.2678	-30.4961
	272	-2.45236	-8.80373	11.3035	-1.13378	-0.067745	15.3935	-30.5635
	273	-2.42894	-8.72655	11.1894	-0.994839	-0.0369005	15.5186	-30.6309
	274	-2.40618	-8.65134	11.0736	-0.857878	-0.00652653	15.643	-30.6983
	275	-2.38408	-8.57814	10.9561	-0.72294	0.023367	15.7668	-30.7658
	276	-2.36265	-8.50699	10.8368	-0.590066	0.0527699	15.8898	-30.8334
	277	-2.34191	-8.43791	10.7159	-0.459296	0.0816724	16.0122	-30.901
	278	-2.32186	-8.37094	10.5931	-0.330672	0.110064	16.1337	-30.9687
	279	-2.30252	-8.3061	10.4687	-0.204234	0.137936	16.2545	-31.0365
	280	-2.28389	-8.24344	10.3426	-0.0800214	0.165278	16.3744	-31.1044
	281	-2.26598	-8.18297	10.2148	0.0419248	0.19208	16.4935	-31.1723
	282	-2.2488	-8.12475	10.0854	0.161565	0.218333	16.6117	-31.2404
	283	-2.23236	-8.06878	9.95426	0.27886	0.244026	16.729	-31.3085
	284	-2.21668	-8.01512	9.82154	0.39377	0.269151	16.8453	-31.3768
	285	-2.20175	-7.96379	9.68721	0.506256	0.293698	16.9607	-31.4452
	286	-2.1876	-7.91481	9.55132	0.61628	0.317658	17.075	-31.5137
	287	-2.17422	-7.86824	9.41387	0.723802	0.341021	17.1883	-31.5824
	288	-2.16164	-7.82409	9.27491	0.828785	0.363778	17.3006	-31.6512
	289	-2.14985	-7.7824	9.13446	0.93119	0.385919	17.4117	-31.7201
	290	-2.13887	-7.7432	8.99256	1.03098	0.407437	17.5217	-31.7893
	291	-2.12872	-7.70653	8.84925	1.12812	0.428321	17.6305	-31.8585
	292	-2.11938	-7.67241	8.70456	1.22257	0.448564	17.7382	-31.928
	293	-2.11089	-7.64088	8.55854	1.31429	0.468155	17.8446	-31.9976
	294	-2.10324	-7.61197	8.41122	1.40325	0.487087	17.9497	-32.0674
	295	-2.09645	-7.58572	8.26267	1.4894	0.505351	18.0536	-32.1374
	296	-2.09052	-7.56215	8.11292	1.57273	0.522938	18.1561	-32.2076
	297	-2.08547	-7.5413	7.96202	1.65318	0.539839	18.2573	-32.278
	298	-2.08131	-7.5232	7.81005	1.73073	0.556047	18.3571	-32.3487
	299	-2.07803	-7.50789	7.65704	1.80534	0.571553	18.4556	-32.4195
	300	-2.07566	-7.49539	7.50306	1.87698	0.586349	18.5525	-32.4906
	301	-2.07421	-7.48574	7.34817	1.94561	0.600428	18.648	-32.562
	302	-2.07367	-7.47897	7.19245	2.01119	0.61378	18.742	-32.6335
	303	-2.07407	-7.47512	7.03596	2.0737	0.626399	18.8344	-32.7054
	304	-2.07541	-7.47421	6.87877	2.13311	0.638276	18.9253	-32.7775
	305	-2.07769	-7.47629	6.72095	2.18937	0.649405	19.0146	-32.8499
	306	-2.08094	-7.48138	6.56259	2.24246	0.659777	19.1022	-32.9225
	307	-2.08516	-7.48951	6.40377	2.29235	0.669385	19.1882	-32.9955
	308	-2.09035	-7.50072	6.24458	2.339	0.678223	19.2725	-33.0687
	309	-2.09654	-7.51504	6.08509	2.38239	0.686283	19.3551	-33.1423
	310	-2.10372	-7.53251	5.92541	2.42249	0.693558	19.436	-33.2161
	311	-2.1119	-7.55315	5.76563	2.45926	0.700041	19.515	-33.2903
	312	-2.1211	-7.57701	5.60584	2.49268	0.705725	19.5923	-33.3649
	313	-2.13133	-7.60411	5.44616	2.52271	0.710605	19.6677	-33.4397
	314	-2.14259	-7.63448	5.28668	2.54933	0.714674	19.7412	-33.5149
	315	-2.1549	-7.66817	5.12752	2.57252	0.717925	19.8128	-33.5905
	316	-2.16825	-7.7052	4.96879	2.59224	0.720353	19.8826	-33.6664
	317	-2.18267	-7.7456	4.81061	2.60846	0.721951	19.9503	-33.7427
	318	-2.19816	-7.78941	4.6531	2.62117	0.722714	20.0161	-33.8194
	319	-2.21473	-7.83667	4.49638	2.63034	0.722636	20.0798	-33.8965
	320	-2.23239	-7.8874	4.34059	2.63594	0.721711	20.1415	-33.9739
	321	-2.25115	-7.94165	4.18585	2.63794	0.719935	20.2011	-34.0518
	322	-2.27102	-7.99943	4.0323	2.63633	0.717302	20.2586	-34.1301
	323	-2.292	-8.06079	3.8801	2.63107	0.713807	20.314	-34.2088
	324	-2.31411	-8.12576	3.72937	2.62216	0.709445	20.3673	-34.2879
	325	-2.33736	-8.19438	3.58028	2.60956	0.704212	20.4183	-34.3675
	326	-2.36175	-8.26667	3.43297	2.59325	0.698103	20.4671	-34.4476
	327	-2.38729	-8.34267	3.28761	2.57321	0.691114	20.5137	-34.5281
	328	-2.414	-8.42242	3.14436	2.54943	0.683241	20.558	-34.609
	329	-2.44188	-8.50594	3.00339	2.52188	0.674479	20.6	-34.6905
	330	-2.47094	-8.59328	2.86487	2.49054	0.664826	20.6397	-34.7724
	331	-2.5012	-8.68446	2.72897	2.45539	0.654277	20.677	-34.8548
	332	-2.53265	-8.77952	2.59589	2.41643	0.642829	20.712	-34.9378
	333	-2.56531	-8.87849	2.4658	2.37362	0.63048	20.7445	-35.0212
	334	-2.59919	-8.98141	2.3389	2.32696	0.617225	20.7746	-35.1052
	335	-2.63429	-9.08831	2.21539	2.27643	0.603063	20.8023	-35.1897
	336	-2.67063	-9.19923	2.09546	2.22201	0.58799	20.8274	-35.2747
	337	-2.70822	-9.31419	1.97933	2.16369	0.572004	20.8501	-35.3603
	338	-2.74706	-9.43324	1.86721	2.10145	0.555104	20.8703	-35.4465
	339	-2.78717	-9.5564	1.75932	2.03529	0.537287	20.8878	-35.5332
	340	-2.82855	-9.68372	1.65587	1.96519	0.518551	20.9028	-35.6205
	341	-2.87121	-9.81522	1.5571	1.89114	0.498895	20.9152	-35.7084
	342	-2.91516	-9.95093	1.46323	1.81313	0.478318	20.925	-35.7969
	343	-2.96041	-10.0909	1.37452	1.73115	0.456819	20.9321	-35.886
	344	-3.00696	-10.2352	1.2912	1.64519	0.434396	20.9366	-35.9757
	345	-3.05484	-10.3837	1.21352	1.55524	0.411049	20.9383	-36.066
	346	-3.10404	-10.5367	1.14175	1.46129	0.386779	20.9374	-36.157
	347	-3.15458	-10.694	1.07613	1.36335	0.361583	20.9337	-36.2486
	348	-3.20647	-10.8558	1.01695	1.2614	0.335464	20.9272	-36.3409
	349	-3.25971	-11.022	0.964467	1.15543	0.308421	20.918	-36.4338
	350	-3.31431	-11.1927	0.918969	1.04545	0.280454	20.906	-36.5274
	351	-3.37029	-11.3679	0.880742	0.931448	0.251565	20.8911	-36.6217
	352	-3.42764	-11.5477	0.850075	0.813426	0.221754	20.8734	-36.7167
	353	-3.48639	-11.7321	0.827268	0.69138	0.191024	20.8529	-36.8124
	354	-3.54653	-11.9211	0.812626	0.565311	0.159375	20.8294	-36.9088
	355	-3.60809	-12.1148	0.806458	0.435219	0.126809	20.8031	-37.006
	356	-3.67106	-12.3132	0.809084	0.301104	0.0933289	20.7739	-37.1038
	357	-3.73546	-12.5164	0.820826	0.162969	0.0589368	20.7417	-37.2025
	358	-3.8013	-12.7243	0.842015	0.0208181	0.0236353	20.7066	-37.3018
	359	-3.86858	-12.937	0.872989	-0.125346	-0.0125726	20.6685	-37.402
	360	-3.93731	-13.1546	0.914091	-0.275518	-0.0496837	20.6275	-37.5029
	361	-4.00751	-13.377	0.965674	-0.429692	-0.0876945	20.5834	-37.6046
	362	-4.07917	-13.6043	1.02809	-0.58786	-0.126601	20.5364	-37.7071
	363	-4.15232	-13.8366	1.10172	-0.750016	-0.1664	20.4863	-37.8104
	364	-4.22696	-14.0739	1.18691	-0.91615	-0.207086	20.4332	-37.9145
	365	-4.3031	-14.3162	1.28406	-1.08625	-0.248654	20.3771	-38.0194
	366	-4.38075	-14.5635	1.39355	-1.26031	-0.291101	20.3179	-38.1252
	367	-4.45991	-14.816	1.51577	-1.43832	-0.33442	20.2556	-38.2318
	368	-4.5406	-15.0735	1.65113	-1.62025	-0.378606	20.1902	-38.3393
	369	-4.62283	-15.3362	1.80003	-1.80611	-0.423654	20.1218	-38.4477
	370	-4.7066	-15.6041	1.96288	-1.99587	-0.469556	20.0502	-38.5569
	371	-4.79192	-15.8773	2.14012	-2.18951	-0.516306	19.9755	-38.667
	372	-4.87881	-16.1557	2.33217	-2.38703	-0.563899	19.8977	-38.7781
	373	-4.96727	-16.4394	2.53948	-2.58839	-0.612325	19.8168	-38.89
	374	-5.05731	-16.7284	2.76249	-2.79359	-0.661579	19.7328	-39.0029
	375	-5.14894	-17.0228	3.00165	-3.0026	-0.711652	19.6456	-39.1167
	376	-5.24217	-17.3226	3.25743	-3.2154	-0.762536	19.5552	-39.2314
	377	-5.33701	-17.6279	3.53029	-3.43196	-0.814223	19.4617	-39.3471
	378	-5.43346	-17.9386	3.82073	-3.65227	-0.866703	19.3651	-39.4638
	379	-5.53155	-18.2549	4.12922	-3.8763	-0.919969	19.2652	-39.5814
	380	-5.63127	-18.5767	4.45627	-4.10402	-0.974009	19.1623	-39.7
	381	-5.73263	-18.9041	4.80237	-4.3354	-1.02881	19.0561	-39.8196
	382	-5.83565	-19.2371	5.16804	-4.57041	-1.08438	18.9468	-39.9403
	383	-5.94033	-19.5757	5.55381	-4.80903	-1.14068	18.8343	-40.0619
	384	-6.04668	-19.9201	5.96019	-5.05123	-1.19772	18.7186	-40.1846
	385	-6.15472	-20.2702	6.38774	-5.29696	-1.25548	18.5998	-40.3083
	386	-6.26444	-20.6261	6.837	-5.54621	-1.31395	18.4778	-40.4331
	387	-6.37587	-20.9877	7.30852	-5.79892	-1.37313	18.3526	-40.559
	388	-6.48901	-21.3552	7.80288	-6.05507	-1.43298	18.2243	-40.6859
	389	-6.60386	-21.7286	8.32064	-6.31462	-1.49351	18.0928	-40.8139
	390	-6.72044	-22.1079	8.8624	-6.57754	-1.55471	17.9581	-40.943
	391	-6.83877	-22.4931	9.42874	-6.84377	-1.61654	17.8203	-41.0733
	392	-6.95883	-22.8843	10.0203	-7.11328	-1.67902	17.6794	-41.2046
	393	-7.08066	-23.2816	10.6376	-7.38603	-1.74211	17.5353	-41.3371
	394	-7.20424	-23.6849	11.2814	-7.66196	-1.8058	17.3881	-41.4707
	395	-7.32961	-24.0943	11.9522	-7.94105	-1.87008	17.2377	-41.6055
	396	-7.45676	-24.5098	12.6507	-8.22323	-1.93494	17.0843	-41.7415
	397	-7.5857	-24.9315	13.3776	-8.50847	-2.00035	16.9278	-41.8786
	398	-7.71644	-25.3594	14.1335	-8.79671	-2.06631	16.7681	-42.0169
	399	-7.849	-25.7935	14.919	-9.0879	-2.13279	16.6054	-42.1565
	400	-7.98337	-26.2339	15.7349	-9.38198	-2.19978	16.4397	-42.2972
	401	-8.11958	-26.6807	16.5819	-9.67892	-2.26725	16.2709	-42.4392
	402	-8.25763	-27.1338	17.4607	-9.97864	-2.3352	16.099	-42.5824
	403	-8.39753	-27.5932	18.3719	-10.2811	-2.4036	15.9242	-42.7269
	404	-8.53929	-28.0591	19.3163	-10.5862	-2.47244	15.7463	-42.8726
	405	-8.68292	-28.5315	20.2947	-10.894	-2.54169	15.5655	-43.0196
	406	-8.82843	-29.0103	21.3077	-11.2043	-2.61133	15.3817	-43.1679
	407	-8.97582	-29.4957	22.3562	-11.5171	-2.68135	15.195	-43.3175
	408	-9.12512	-29.9877	23.4408	-11.8323	-2.75172	15.0053	-43.4684
	409	-9.27632	-30.4863	24.5624	-12.1498	-2.82243	14.8128	-43.6207
	410	-9.42944	-30.9915	25.7218	-12.4697	-2.89345	14.6173	-43.7743
	411	-9.58448	-31.5034	26.9198	-12.7918	-2.96476	14.4191	-43.9292
	412	-9.74146	-32.0221	28.1571	-13.1161	-3.03633	14.218	-44.0855
	413	-9.90039	-32.5475	29.4346	-13.4424	-3.10815	14.0141	-44.2431
	414	-10.0613	-33.0797	30.7532	-13.7707	-3.18019	13.8075	-44.4022
	415	-10.2241	-33.6187	32.1136	-14.101	-3.25243	13.5981	-44.5626
	416	-10.3889	-34.1646	33.5168	-14.4331	-3.32484	13.386	-44.7244
	417	-10.5558	-34.7175	34.9635	-14.767	-3.39739	13.1713	-44.8877
	418	-10.7246	-35.2772	36.4548	-15.1026	-3.47007	12.9539	-45.0524
	419	-10.8954	-35.844	37.9914	-15.4399	-3.54285	12.7339	-45.2186
	420	-11.0682	-36.4178	39.5743	-15.7786	-3.61569	12.5113	-45.3862
	421	-11.2431	-36.9987	41.2043	-16.1188	-3.68857	12.2862	-45.5553
	422	-11.4199	-37.5866	42.8826	-16.4604	-3.76148	12.0586	-45.7258
	423	-11.5989	-38.1817	44.6098	-16.8032	-3.83437	11.8285	-45.8979
	424	-11.7799	-38.784	46.3871	-17.1472	-3.90721	11.5961	-46.0715
	425	-11.9629	-39.3935	48.2154	-17.4923	-3.97999	11.3612	-46.2466
	426	-12.148	-40.0102	50.0956	-17.8384	-4.05267	11.124	-46.4233
	427	-12.3352	-40.6343	52.0288	-18.1854	-4.12522	10.8845	-46.6015
	428	-12.5246	-41.2656	54.016	-18.5332	-4.19761	10.6428	-46.7812
	429	-12.716	-41.9044	56.0581	-18.8818	-4.26981	10.3988	-46.9625
	430	-12.9095	-42.5505	58.1562	-19.2309	-4.34179	10.1527	-47.1455
	431	-13.1051	-43.2041	60.3114	-19.5805	-4.41351	9.90455	-47.33
	432	-13.3029	-43.8652	62.5247	-19.9305	-4.48494	9.6543	-47.5161
	433	-13.5029	-44.5338	64.7972	-20.2808	-4.55606	9.40206	-47.7039
	434	-13.705	-45.2099	67.13	-20.6313	-4.62682	9.14786	-47.8933
	435	-13.9092	-45.8937	69.5241	-20.9818	-4.69719	8.89178	-48.0844
	436	-14.1157	-46.5851	71.9806	-21.3323	-4.76714	8.63386	-48.2771
	437	-14.3243	-47.2842	74.5008	-21.6827	-4.83662	8.37416	-48.4715
	438	-14.5351	-47.991	77.0857	-22.0327	-4.90562	8.11274	-48.6676
	439	-14.7482	-48.7056	79.7365	-22.3824	-4.97408	7.84966	-48.8654
	440	-14.9634	-49.4279	82.4544	-22.7316	-5.04197	7.58499	-49.065
	441	-15.1809	-50.1581	85.2405	-23.0801	-5.10926	7.31878	-49.2662
	442	-15.4006	-50.8962	88.096	-23.4279	-5.1759	7.0511	-49.4692
	443	-15.6226	-51.6421	91.0222	-23.7748	-5.24186	6.78202	-49.674
	444	-15.8469	-52.3961	94.0202	-24.1207	-5.30709	6.51161	-49.8806
	445	-16.0734	-53.158	97.0914	-24.4655	-5.37156	6.23993	-50.0889
	446	-16.3022	-53.9279	100.237	-24.809	-5.43522	5.96705	-50.2991
	447	-16.5333	-54.7059	103.458	-25.1511	-5.49804	5.69306	-50.511
	448	-16.7667	-55.4921	106.756	-25.4916	-5.55997	5.41802	-50.7248
	449	-17.0024	-56.2864	110.132	-25.8305	-5.62097	5.14201	-50.9404
	450	-17.2405	-57.0888	113.588	-26.1675	-5.68099	4.8651	-51.1579
	PREDICTED VALUES - CALCULATOR!!!
Baseline	2.80036		4.71999		0.976741		4.83239		1.13826		4.11604		19.9798		32.6015
	% Sdc1		% RANKL		% OPG		% RATIO		% CD45		% HPSE1		TOTAL HS		Sat. Corr.
0	-100	0	20.1879	5.67286	87.175	1.82821	-35.7885	3.10295	24.5465	1.41766	2.98295	4.23882	-6.30749	18.7196	18.4068	38.6024
0.01	-99	0.0280036	19.995	5.66376	85.8806	1.81557	-35.4451	3.11955	24.3889	1.41587	2.97112	4.23834	-6.20745	18.7396	18.1781	38.5278
0.02	-98	0.0560073	19.7995	5.65453	84.596	1.80302	-35.1018	3.13614	24.2292	1.41405	2.95903	4.23784	-6.10827	18.7594	17.9513	38.4539
0.025	-97.5	0.0700091	19.7007	5.64987	83.9573	1.79679	-34.9302	3.14443	24.1486	1.41313	2.9529	4.23759	-6.05901	18.7693	17.8386	38.4171
0.05	-95	0.140018	19.1981	5.62615	80.8	1.76595	-34.0718	3.18591	23.7375	1.40845	2.92126	4.23628	-5.81596	18.8178	17.282	38.2357
0.075	-92.5	0.210027	18.6819	5.60178	77.7024	1.73569	-33.2131	3.22741	23.3137	1.40363	2.88799	4.23492	-5.57826	18.8653	16.7364	38.0578
0.1	-90	0.280036	18.154	5.57686	74.6641	1.70602	-32.3536	3.26894	22.8771	1.39866	2.85304	4.23348	-5.34589	18.9117	16.2013	37.8833
0.2	-80	0.560073	15.9568	5.47316	63.0923	1.59299	-28.9011	3.43578	21.0066	1.37737	2.69546	4.22699	-4.46831	19.0871	14.1527	37.2155
0.25	-75	0.700091	14.827	5.41983	57.6474	1.53981	-27.1621	3.51981	19.9981	1.36589	2.60516	4.22327	-4.05982	19.1687	13.1757	36.897
0.4	-60	1.12015	11.4236	5.25919	42.6226	1.39305	-21.8752	3.7753	16.6869	1.3282	2.282	4.20997	-2.94941	19.3905	10.3839	35.9868
0.5	-50	1.40018	9.21261	5.15483	33.652	1.30543	-18.2858	3.94875	14.2487	1.30045	2.01748	4.19908	-2.3	19.5203	8.60326	35.4063
0.6	-40	1.68022	7.09571	5.05491	25.4755	1.22557	-14.6481	4.12454	11.6383	1.27073	1.70881	4.18638	-1.71875	19.6364	6.86013	34.838
0.7	-30	1.96025	5.10068	4.96075	18.0572	1.15311	-10.9748	4.30205	8.87445	1.23927	1.35279	4.17173	-1.20193	19.7397	5.13741	34.2764
0.75	-25	2.10027	4.15501	4.91611	14.6212	1.11955	-9.13112	4.39114	7.4435	1.22299	1.15648	4.16365	-0.966507	19.7867	4.27984	33.9968
0.8	-20	2.24029	3.24622	4.87322	11.3616	1.08771	-7.28738	4.48024	5.9857	1.20639	0.947968	4.15506	-0.745789	19.8308	3.42338	33.7176
0.85	-15	2.38031	2.37556	4.83212	8.27387	1.05755	-5.44759	4.56914	4.50629	1.18955	0.727499	4.14599	-0.53929	19.8721	2.56738	33.4385
0.9	-10	2.52033	1.54394	4.79287	5.35387	1.02903	-3.61632	4.65764	3.01114	1.17253	0.495517	4.13644	-0.346507	19.9106	1.71148	33.1595
0.95	-5	2.66035	0.751967	4.75549	2.59731	1.00211	-1.79863	4.74548	1.50671	1.15541	0.252708	4.12645	-0.166925	19.9465	0.855622	32.8804
0.96	-4	2.68835	0.598366	4.74824	2.06524	0.996913	-1.4372	4.76294	1.20531	1.15198	0.202924	4.1244	-0.132545	19.9534	0.684467	32.8246
0.98	-2	2.74436	0.295974	4.73396	1.02008	0.986704	-0.716797	4.79775	0.602488	1.14512	0.102201	4.12025	-0.0652866	19.9668	0.342196	32.713
0.99	-1	2.77236	0.147184	4.72694	0.506923	0.981692	-0.357925	4.8151	0.301172	1.14169	0.0512801	4.11816	-0.0323991	19.9734	0.171087	32.6573
1	0	2.80036	0	4.71999	0	0.976741	0	4.83239	0	1.13826	0	4.11604	0	19.9798	0	32.6015
1.01	1	2.82837	-0.145578	4.71312	-0.500719	0.97185	0.356929	4.84964	-0.300966	1.13483	-0.0516294	4.11392	0.0319154	19.9862	-0.17106	32.5457
1.02	2	2.85637	-0.28955	4.70633	-0.995269	0.967019	0.712813	4.86684	-0.601665	1.13141	-0.103597	4.11178	0.0633518	19.9925	-0.342088	32.49
1.05	5	2.94038	-0.711836	4.6864	-2.44222	0.952886	1.77371	4.91811	-1.50154	1.12117	-0.26142	4.10528	0.154834	20.0108	-0.854931	32.3228
1.1	10	3.0804	-1.38361	4.65469	-4.73347	0.930507	3.51631	5.00232	-2.99016	1.10422	-0.530118	4.09422	0.298175	20.0394	-1.7085	32.0445
1.15	15	3.22042	-2.01555	4.62486	-6.87783	0.909562	5.2214	5.08471	-4.45788	1.08752	-0.804419	4.08293	0.430651	20.0659	-2.55983	31.7669
1.2	20	3.36044	-2.60804	4.5969	-8.87933	0.890013	6.88241	5.16498	-5.89669	1.07114	-1.08243	4.07149	0.552924	20.0903	-3.40792	31.4905
1.25	25	3.50045	-3.16158	4.57077	-10.742	0.871819	8.49271	5.24279	-7.29866	1.05518	-1.36208	4.05998	0.665693	20.1128	-4.25163	31.2154
1.275	27.5	3.57046	-3.42393	4.55839	-11.6225	0.863219	9.27678	5.28068	-7.98341	1.04739	-1.50184	4.05423	0.718741	20.1234	-4.67145	31.0785
1.3	30	3.64047	-3.67678	4.54645	-12.4698	0.854943	10.0457	5.31784	-8.65608	1.03973	-1.64116	4.04849	0.769691	20.1336	-5.08972	30.9422
1.35	35	3.78049	-4.15435	4.52391	-14.0667	0.839345	11.5349	5.38981	-9.96164	1.02487	-1.91734	4.03713	0.865691	20.1528	-5.92095	30.6712
1.4	40	3.92051	-4.59506	4.50311	-15.5366	0.824988	12.9542	5.45839	-11.2085	1.01068	-2.18828	4.02597	0.954503	20.1705	-6.74403	30.4028
1.45	45	4.06053	-4.99976	4.48401	-16.8835	0.811833	14.2977	5.52331	-12.3905	0.997223	-2.45163	4.01513	1.03697	20.187	-7.55774	30.1375
1.5	50	4.20055	-5.36933	4.46656	-18.1112	0.799842	15.5599	5.58431	-13.5021	0.98457	-2.70513	4.0047	1.11399	20.2024	-8.3609	29.8757
1.55	55	4.34056	-5.70473	4.45073	-19.2235	0.788977	16.736	5.64114	-14.5387	0.972772	-2.94663	3.99476	1.18647	20.2169	-9.15242	29.6177
1.6	60	4.48058	-6.00695	4.43647	-20.2244	0.7792	17.8219	5.69362	-15.4962	0.961872	-3.17414	3.9854	1.25538	20.2307	-9.93133	29.3637
1.65	65	4.6206	-6.27698	4.42372	-21.1177	0.770475	18.8138	5.74155	-16.3717	0.951907	-3.3859	3.97668	1.3217	20.2439	-10.6968	29.1142
1.75	75	4.90064	-6.72468	4.40259	-22.5967	0.756029	20.5057	5.82331	-17.8687	0.934868	-3.75627	3.96143	1.4507	20.2697	-12.1844	28.6292
1.8	80	5.04065	-6.9045	4.3941	-23.1901	0.750233	21.2025	5.85698	-18.488	0.927818	-3.9126	3.955	1.51552	20.2826	-12.9055	28.3941
1.9	90	5.32069	-7.18149	4.38103	-24.1034	0.741313	22.296	5.90983	-19.469	0.916652	-4.1639	3.94466	1.65128	20.3098	-14.3006	27.9393
2	100	5.60073	-7.35565	4.37281	-24.6773	0.735708	22.9965	5.94368	-20.1138	0.909312	-4.3316	3.93775	1.8028	20.34	-15.6315	27.5054
2.25	125	6.30082	-7.3993	4.37075	-24.821	0.734303	23.1737	5.95224	-20.3755	0.906333	-4.40023	3.93493	2.31139	20.4416	-18.6765	26.5127
2.3	130	6.44084	-7.34964	4.37309	-24.6575	0.735901	22.9722	5.9425	-20.2208	0.908094	-4.35962	3.9366	2.44463	20.4683	-19.2374	26.3298
2.4	140	6.72087	-7.20047	4.38013	-24.166	0.740702	22.3719	5.91349	-19.7322	0.913656	-4.23211	3.94185	2.75173	20.5296	-20.3114	25.9797
2.5	150	7.00091	-6.99174	4.38998	-23.4779	0.747423	21.5443	5.8735	-19.0288	0.921663	-4.05057	3.94932	3.12022	20.6032	-21.3215	25.6504
2.6	160	7.28095	-6.73144	4.40227	-22.6191	0.755811	20.5317	5.82457	-18.1392	0.931788	-3.82433	3.95863	3.55846	20.6908	-22.2674	25.342
2.75	175	7.701	-6.26099	4.42448	-21.0649	0.770992	18.7545	5.73868	-16.5151	0.950274	-3.42093	3.97524	4.36379	20.8517	-23.5653	24.9188
2.9	190	8.12105	-5.71627	4.45019	-19.2618	0.788603	16.777	5.64313	-14.6175	0.971874	-2.96521	3.994	5.36857	21.0525	-24.7211	24.542
2.95	195	8.26107	-5.52228	4.45934	-18.6186	0.794885	16.0925	5.61005	-13.9372	0.979618	-2.80589	4.00055	5.75174	21.129	-25.0766	24.4261
2.975	197.5	8.33108	-5.42343	4.46401	-18.2907	0.798088	15.7476	5.59338	-13.5895	0.983576	-2.7253	4.00387	5.95281	21.1692	-25.2491	24.3699
3	200	8.40109	-5.3235	4.46873	-17.959	0.801327	15.4015	5.57665	-13.2372	0.987586	-2.6442	4.00721	6.16032	21.2107	-25.4184	24.3147
3.25	225	9.10118	-4.28873	4.51757	-14.5153	0.834964	11.963	5.41049	-9.52321	1.02986	-1.82374	4.04098	8.60519	21.6991	-26.9679	23.8095
3.3	230	9.2412	-4.08005	4.52742	-13.8186	0.841769	11.3	5.37845	-8.75324	1.03862	-1.66145	4.04766	9.1771	21.8134	-27.2586	23.7148
3.35	235	9.38122	-3.87313	4.53718	-13.1269	0.848525	10.652	5.34714	-7.97946	1.04743	-1.50102	4.05426	9.77664	21.9332	-27.548	23.6204
3.4	240	9.52124	-3.66906	4.54682	-12.4439	0.855196	10.022	5.3167	-7.2042	1.05626	-1.34297	4.06077	10.4033	22.0584	-27.8389	23.5256
3.45	245	9.66125	-3.46898	4.55626	-11.7736	0.861744	9.4128	5.28726	-6.42992	1.06507	-1.18777	4.06716	11.0561	22.1888	-28.1337	23.4295
3.5	250	9.80127	-3.27411	4.56546	-11.1199	0.868128	8.82734	5.25897	-5.65919	1.07384	-1.03592	4.07341	11.7337	22.3242	-28.435	23.3312
3.75	275	10.5014	-2.42575	4.6055	-8.26445	0.896018	6.3647	5.13996	-1.95991	1.11595	-0.343142	4.10192	15.4051	23.0577	-30.1194	22.7821
4	300	11.2015	-1.93235	4.62879	-6.59612	0.912314	4.99312	5.07368	1.15837	1.15144	0.195135	4.12408	19.1177	23.7995	-32.2136	22.0994
4.25	325	11.9015	-2.02118	4.6246	-6.89688	0.909376	5.23689	5.08546	3.11337	1.1737	0.511675	4.13711	21.9107	24.3576	-34.6568	21.3028
4.5	350	12.6016	-2.93375	4.58152	-9.97618	0.879299	7.82285	5.21042	3.07333	1.17324	0.505352	4.13684	22.6081	24.4969	-37.2386	20.4612
4.75	375	13.3017	-4.88525	4.48941	-16.5027	0.815552	13.9135	5.50475	-0.200257	1.13598	-0.0343104	4.11463	20.4675	24.0692	-39.9068	19.5913
5	400	14.0018	-8.00937	4.34195	-26.8286	0.714695	25.7194	6.07525	-8.58176	1.04058	-1.62566	4.04913	15.8089	23.1384	-42.9256	18.6071
5.25	425	1190.15	-12.2992	4.13947	-40.8857	0.577394	48.3579	7.16924	-23.6766	0.868759	-5.29412	3.89814	9.91927	21.9617	-46.3262	17.4985
5.5	450	15.402	-17.5889	3.8898	-58.2752	0.407543	97.5109	9.5445	-23.4187	0.871694	-5.22239	3.90109	4.07253	20.7935	-50.3411	16.1895
5.6	460	15.682	-19.9294	3.77933	-66.0739	0.33137	136.014	11.4051	37.9746	1.57051	3.67467	4.2673	1.8526	20.35	-53.9114	15.0256
5.65	465	15.8221	-21.1403	3.72218	-70.15	0.291557	164.187	12.7666	133.849	2.66181	-4.49003	3.93123	0.760527	20.1318	-52.1811	15.5897
5.7	470	15.9621	-22.3761	3.66384	-74.3468	0.250565	202.59	14.6223	354.717	5.17586	-8.41108	3.76984	-0.325036	19.9149	-51.1806	15.9159
5.75	475	1330.17	-23.6356	3.60439	-78.6684	0.208354	257.987	17.2993	905.758	11.4481	1708.14	74.4236	-1.40803	19.6985	-7592.18	-2442.56

## Sheet: Expression profile - Sdc2
	THIRD LEVEL MODELS - Predicted expression profiles
	Sdc2	RANKL-OPG axis / Inflammatory infiltrate				HS GAG - content & structure
		Poly 5	Poly 5	Poly 5	Poly 4	Poly 4	Poly 4	Poly 3
	b0:	0	0	0	0	0	0	0
	b1:	0.000753695	0.00259997	-0.00181424	0.00650495	0.00111904	-0.0117505	0.230603
	b2:	2.99916e-06	1.03186e-05	-7.36715e-06	1.74777e-05	2.94422e-06	-3.219e-05	-0.000268525
	b3:	5.9319e-09	1.99038e-08	-1.67753e-08	5.7081e-08	8.66212e-09	-6.04908e-08	3.24214e-07
	b4:	4.79992e-11	1.6846e-10	-1.00858e-10	-6.16204e-11	-1.21906e-11	5.58334e-11	N/A
	b5:	-7.0143e-14	-2.41905e-13	1.61962e-13	N/A	N/A	N/A	N/A
	b6:	N/A	N/A	N/A	N/A	N/A	N/A	N/A
	% change in expression
MAX	450	2.16097	7.51734	0.112823	9.14115	1.38921	0.858128	78.9389
MIN	-100	-0.0458084	-0.15745	-4.98404	-0.538961	-0.0923426	-9.52893	-26.0698
	% Sdc2	% RANKL	% OPG	% RATIO	% CD45	% HPSE1	TOTAL HS	Sulf. Corr.
	-100	-0.0458084	-0.15745	0.112823	-0.538961	-0.0923426	0.858128	-26.0698
	-99	-0.0456989	-0.157094	0.112453	-0.533996	-0.0915042	0.852576	-25.7761
	-98	-0.0455799	-0.156706	0.112064	-0.529037	-0.0906664	0.846965	-25.4831
	-97	-0.0454515	-0.156284	0.111655	-0.524084	-0.0898293	0.841297	-25.1909
	-96	-0.0453139	-0.15583	0.111226	-0.519136	-0.0889926	0.83557	-24.8994
	-95	-0.0451671	-0.155344	0.110779	-0.514193	-0.0881565	0.829785	-24.6087
	-94	-0.0450114	-0.154826	0.110313	-0.509254	-0.0873207	0.823941	-24.3186
	-93	-0.0448467	-0.154277	0.109828	-0.504319	-0.0864852	0.818039	-24.0293
	-92	-0.0446732	-0.153697	0.109325	-0.499387	-0.0856499	0.812078	-23.7407
	-91	-0.044491	-0.153086	0.108803	-0.494458	-0.0848147	0.806058	-23.4528
	-90	-0.0443003	-0.152445	0.108263	-0.489531	-0.0839796	0.799979	-23.1657
	-89	-0.0441011	-0.151775	0.107706	-0.484606	-0.0831445	0.793842	-22.8792
	-88	-0.0438934	-0.151075	0.107131	-0.479683	-0.0823092	0.787645	-22.5935
	-87	-0.0436775	-0.150346	0.106538	-0.47476	-0.0814738	0.781388	-22.3084
	-86	-0.0434534	-0.149588	0.105928	-0.469838	-0.0806381	0.775073	-22.0241
	-85	-0.0432213	-0.148802	0.105302	-0.464916	-0.0798021	0.768697	-21.7404
	-84	-0.0429811	-0.147988	0.104658	-0.459993	-0.0789656	0.762262	-21.4575
	-83	-0.042733	-0.147146	0.103997	-0.45507	-0.0781287	0.755768	-21.1753
	-82	-0.0424771	-0.146276	0.10332	-0.450145	-0.0772912	0.749213	-20.8938
	-81	-0.0422135	-0.14538	0.102626	-0.445218	-0.0764531	0.742599	-20.6129
	-80	-0.0419422	-0.144456	0.101917	-0.440288	-0.0756142	0.735924	-20.3328
	-79	-0.0416634	-0.143507	0.101191	-0.435356	-0.0747746	0.729189	-20.0533
	-78	-0.0413771	-0.142531	0.100449	-0.430421	-0.0739341	0.722394	-19.7746
	-77	-0.0410834	-0.141529	0.0996914	-0.425481	-0.0730926	0.715538	-19.4965
	-76	-0.0407824	-0.140501	0.0989182	-0.420538	-0.0722501	0.708622	-19.2191
	-75	-0.0404742	-0.139448	0.0981294	-0.41559	-0.0714065	0.701645	-18.9424
	-74	-0.0401588	-0.13837	0.0973253	-0.410637	-0.0705618	0.694608	-18.6664
	-73	-0.0398363	-0.137267	0.096506	-0.405678	-0.0697158	0.687509	-18.3911
	-72	-0.0395068	-0.13614	0.0956716	-0.400713	-0.0688685	0.68035	-18.1165
	-71	-0.0391704	-0.134988	0.0948222	-0.395742	-0.0680198	0.67313	-17.8425
	-70	-0.0388271	-0.133812	0.093958	-0.390764	-0.0671697	0.665848	-17.5692
	-69	-0.0384769	-0.132613	0.093079	-0.385779	-0.066318	0.658506	-17.2966
	-68	-0.0381201	-0.13139	0.0921854	-0.380785	-0.0654647	0.651102	-17.0246
	-67	-0.0377565	-0.130143	0.0912774	-0.375784	-0.0646097	0.643636	-16.7533
	-66	-0.0373863	-0.128873	0.0903549	-0.370774	-0.063753	0.636109	-16.4827
	-65	-0.0370096	-0.12758	0.0894181	-0.365754	-0.0628945	0.628521	-16.2127
	-64	-0.0366263	-0.126265	0.0884671	-0.360725	-0.0620341	0.620871	-15.9435
	-63	-0.0362366	-0.124927	0.0875021	-0.355687	-0.0611717	0.613159	-15.6748
	-62	-0.0358405	-0.123566	0.086523	-0.350637	-0.0603072	0.605385	-15.4069
	-61	-0.0354381	-0.122184	0.08553	-0.345577	-0.0594407	0.59755	-15.1395
	-60	-0.0350294	-0.120779	0.0845232	-0.340505	-0.058572	0.589652	-14.8729
	-59	-0.0346144	-0.119353	0.0835026	-0.335422	-0.0577011	0.581692	-14.6069
	-58	-0.0341933	-0.117905	0.0824683	-0.330327	-0.0568278	0.57367	-14.3415
	-57	-0.033766	-0.116435	0.0814205	-0.325219	-0.0559522	0.565586	-14.0768
	-56	-0.0333326	-0.114945	0.0803591	-0.320098	-0.0550741	0.55744	-13.8128
	-55	-0.0328932	-0.113433	0.0792842	-0.314963	-0.0541934	0.549231	-13.5494
	-54	-0.0324477	-0.1119	0.078196	-0.309815	-0.0533103	0.540959	-13.2866
	-53	-0.0319962	-0.110346	0.0770944	-0.304652	-0.0524244	0.532625	-13.0245
	-52	-0.0315389	-0.108772	0.0759795	-0.299474	-0.0515358	0.524229	-12.763
	-51	-0.0310756	-0.107177	0.0748514	-0.294282	-0.0506445	0.51577	-12.5022
	-50	-0.0306064	-0.105562	0.0737101	-0.289074	-0.0497502	0.507248	-12.242
	-49	-0.0301314	-0.103926	0.0725557	-0.283849	-0.0488531	0.498663	-11.9824
	-48	-0.0296506	-0.10227	0.0713882	-0.278609	-0.0479529	0.490015	-11.7235
	-47	-0.0291641	-0.100594	0.0702077	-0.273351	-0.0470497	0.481305	-11.4652
	-46	-0.0286718	-0.0988977	0.0690141	-0.268077	-0.0461434	0.472531	-11.2075
	-45	-0.0281738	-0.0971818	0.0678076	-0.262785	-0.0452339	0.463694	-10.9504
	-44	-0.02767	-0.0954461	0.0665881	-0.257474	-0.0443212	0.454794	-10.694
	-43	-0.0271607	-0.0936906	0.0653557	-0.252146	-0.0434051	0.445831	-10.4382
	-42	-0.0266456	-0.0919156	0.0641103	-0.246798	-0.0424856	0.436805	-10.183
	-41	-0.026125	-0.0901209	0.0628521	-0.241431	-0.0415627	0.427715	-9.92845
	-40	-0.0255987	-0.0883069	0.0615811	-0.236045	-0.0406363	0.418562	-9.6745
	-39	-0.0250669	-0.0864734	0.0602971	-0.230638	-0.0397063	0.409346	-9.42117
	-38	-0.0245295	-0.0846205	0.0590004	-0.225211	-0.0387727	0.400066	-9.16845
	-37	-0.0239865	-0.0827484	0.0576908	-0.219763	-0.0378353	0.390722	-8.91634
	-36	-0.023438	-0.0808571	0.0563683	-0.214294	-0.0368942	0.381315	-8.66484
	-35	-0.022884	-0.0789465	0.0550331	-0.208803	-0.0359493	0.371844	-8.41394
	-34	-0.0223244	-0.0770169	0.053685	-0.20329	-0.0350005	0.36231	-8.16366
	-33	-0.0217594	-0.0750681	0.052324	-0.197755	-0.0340477	0.352712	-7.91397
	-32	-0.0211888	-0.0731002	0.0509503	-0.192196	-0.0330909	0.34305	-7.66489
	-31	-0.0206127	-0.0711133	0.0495636	-0.186615	-0.03213	0.333324	-7.4164
	-30	-0.0200312	-0.0691074	0.0481641	-0.18101	-0.031165	0.323535	-7.16851
	-29	-0.0194441	-0.0670825	0.0467517	-0.175381	-0.0301959	0.313681	-6.92122
	-28	-0.0188516	-0.0650386	0.0453264	-0.169727	-0.0292224	0.303764	-6.67452
	-27	-0.0182536	-0.0629757	0.0438881	-0.164049	-0.0282446	0.293783	-6.42841
	-26	-0.0176501	-0.0608938	0.0424369	-0.158345	-0.0272625	0.283737	-6.1829
	-25	-0.0170412	-0.058793	0.0409727	-0.152616	-0.0262759	0.273628	-5.93797
	-24	-0.0164267	-0.0566731	0.0394955	-0.146861	-0.0252848	0.263454	-5.69362
	-23	-0.0158067	-0.0545342	0.0380052	-0.14108	-0.0242892	0.253217	-5.44986
	-22	-0.0151813	-0.0523764	0.0365018	-0.135272	-0.0232889	0.242915	-5.20668
	-21	-0.0145503	-0.0501994	0.0349852	-0.129437	-0.022284	0.232549	-4.96408
	-20	-0.0139138	-0.0480035	0.0334555	-0.123574	-0.0212743	0.222119	-4.72206
	-19	-0.0132718	-0.0457884	0.0319126	-0.117684	-0.0202598	0.211624	-4.48062
	-18	-0.0126242	-0.0435542	0.0303563	-0.111766	-0.0192405	0.201066	-4.23974
	-17	-0.0119711	-0.0413008	0.0287868	-0.105819	-0.0182163	0.190443	-3.99945
	-16	-0.0113124	-0.0390282	0.0272038	-0.0998428	-0.0171871	0.179756	-3.75972
	-15	-0.0106482	-0.0367363	0.0256074	-0.0938376	-0.0161529	0.169004	-3.52056
	-14	-0.00997829	-0.0344252	0.0239975	-0.0878027	-0.0151137	0.158188	-3.28196
	-13	-0.00930281	-0.0320946	0.022374	-0.0817378	-0.0140693	0.147308	-3.04393
	-12	-0.0086217	-0.0297446	0.0207369	-0.0756425	-0.0130197	0.136363	-2.80646
	-11	-0.00793493	-0.0273751	0.0190861	-0.0695165	-0.0119649	0.125354	-2.56955
	-10	-0.00724248	-0.024986	0.0174215	-0.0633594	-0.0109047	0.114281	-2.33321
	-9	-0.00654433	-0.0225773	0.015743	-0.0571709	-0.00983924	0.103143	-2.09741
	-8	-0.00584045	-0.0201489	0.0140506	-0.0509505	-0.00876835	0.0919402	-1.86217
	-7	-0.00513082	-0.0177006	0.0123442	-0.044698	-0.00769199	0.0806734	-1.62749
	-6	-0.00441542	-0.0152324	0.0106237	-0.0384129	-0.00661011	0.0693421	-1.39335
	-5	-0.00369421	-0.0127443	0.00888906	-0.032095	-0.00552267	0.0579463	-1.15977
	-4	-0.00296716	-0.010236	0.00714014	-0.0257438	-0.0044296	0.046486	-0.926729
	-3	-0.00223425	-0.00770757	0.00537686	-0.0193591	-0.00333085	0.0349613	-0.694234
	-2	-0.00149544	-0.00515882	0.00359915	-0.0129405	-0.00222637	0.023372	-0.462282
	-1	-0.000750702	-0.00258967	0.00180689	-0.00648753	-0.0011161	0.0117183	-0.230872
Baseline	0	0	0	0	0	0	0	0
	1	0.0007567	0.00261031	-0.00182163	0.00652249	0.00112199	-0.0117828	0.230335
	2	0.00151944	0.00524138	-0.00365809	0.0130803	0.00224992	-0.02363	0.460134
	3	0.00228824	0.00789333	-0.00550949	0.0196737	0.00338384	-0.0355418	0.689401
	4	0.00306316	0.0105663	-0.00737594	0.0263031	0.00452381	-0.047518	0.918136
	5	0.00384423	0.0132604	-0.00925755	0.0329688	0.00566986	-0.0595587	1.14634
	6	0.00463148	0.0159758	-0.0111544	0.0396712	0.00682207	-0.071664	1.37402
	7	0.00542497	0.0187126	-0.0130667	0.0464105	0.00798046	-0.0838336	1.60117
	8	0.00622474	0.021471	-0.0149944	0.0531872	0.00914511	-0.0960678	1.8278
	9	0.00703082	0.0242511	-0.0169378	0.0600015	0.010316	-0.108366	2.05391
	10	0.00784327	0.0270531	-0.0188969	0.0668538	0.0114933	-0.12073	2.2795
	11	0.00866213	0.0298771	-0.0208719	0.0737444	0.012677	-0.133157	2.50457
	12	0.00948745	0.0327234	-0.0228628	0.0806736	0.0138671	-0.145649	2.72913
	13	0.0103193	0.0355919	-0.0248699	0.0876418	0.0150637	-0.158205	2.95317
	14	0.0111577	0.038483	-0.0268932	0.0946492	0.0162669	-0.170826	3.1767
	15	0.0120026	0.0413968	-0.0289328	0.101696	0.0174766	-0.183511	3.39972
	16	0.0128543	0.0443334	-0.030989	0.108783	0.018693	-0.19626	3.62223
	17	0.0137126	0.0472931	-0.0330618	0.115911	0.019916	-0.209074	3.84424
	18	0.0145777	0.050276	-0.0351514	0.123078	0.0211458	-0.221952	4.06574
	19	0.0154497	0.0532823	-0.0372579	0.130287	0.0223824	-0.234895	4.28674
	20	0.0163285	0.0563123	-0.0393815	0.137537	0.0236258	-0.247901	4.50724
	21	0.0172142	0.059366	-0.0415223	0.144828	0.024876	-0.260972	4.72724
	22	0.0181069	0.0624437	-0.0436804	0.152162	0.0261332	-0.274107	4.94675
	23	0.0190067	0.0655456	-0.0458561	0.159537	0.0273973	-0.287306	5.16576
	24	0.0199136	0.0686719	-0.0480494	0.166955	0.0286685	-0.30057	5.38428
	25	0.0208276	0.0718228	-0.0502604	0.174415	0.0299466	-0.313897	5.60231
	26	0.0217489	0.0749985	-0.0524895	0.181919	0.0312319	-0.327289	5.81985
	27	0.0226774	0.0781993	-0.0547366	0.189466	0.0325243	-0.340744	6.0369
	28	0.0236133	0.0814253	-0.0570021	0.197056	0.033824	-0.354264	6.25347
	29	0.0245566	0.0846767	-0.0592859	0.204691	0.0351308	-0.367848	6.46956
	30	0.0255074	0.0879538	-0.0615884	0.21237	0.0364449	-0.381495	6.68517
	31	0.0264658	0.0912569	-0.0639096	0.220093	0.0377663	-0.395207	6.90029
	32	0.0274317	0.094586	-0.0662497	0.227861	0.0390951	-0.408982	7.11495
	33	0.0284054	0.0979416	-0.0686089	0.235675	0.0404313	-0.422821	7.32912
	34	0.0293868	0.101324	-0.0709874	0.243534	0.0417749	-0.436724	7.54282
	35	0.030376	0.104733	-0.0733853	0.251438	0.043126	-0.450691	7.75606
	36	0.0313731	0.108169	-0.0758028	0.259389	0.0444847	-0.464721	7.96882
	37	0.0323781	0.111632	-0.0782401	0.267386	0.0458509	-0.478815	8.18112
	38	0.0333912	0.115123	-0.0806973	0.27543	0.0472247	-0.492972	8.39295
	39	0.0344124	0.118642	-0.0831747	0.28352	0.0486062	-0.507193	8.60432
	40	0.0354418	0.122189	-0.0856723	0.291658	0.0499954	-0.521478	8.81522
	41	0.0364794	0.125764	-0.0881905	0.299843	0.0513923	-0.535826	9.02567
	42	0.0375254	0.129368	-0.0907293	0.308076	0.052797	-0.550237	9.23566
	43	0.0385798	0.133001	-0.093289	0.316357	0.0542095	-0.564712	9.4452
	44	0.0396426	0.136663	-0.0958697	0.324686	0.0556298	-0.57925	9.65428
	45	0.040714	0.140354	-0.0984717	0.333064	0.057058	-0.593851	9.86291
	46	0.0417941	0.144075	-0.101095	0.341491	0.0584942	-0.608515	10.0711
	47	0.0428828	0.147825	-0.10374	0.349967	0.0599383	-0.623242	10.2788
	48	0.0439804	0.151606	-0.106407	0.358492	0.0613905	-0.638033	10.4861
	49	0.0450868	0.155418	-0.109096	0.367067	0.0628507	-0.652886	10.693
	50	0.0462022	0.15926	-0.111807	0.375692	0.064319	-0.667802	10.8994
	51	0.0473267	0.163134	-0.11454	0.384367	0.0657954	-0.682781	11.1053
	52	0.0484602	0.167038	-0.117296	0.393093	0.0672799	-0.697823	11.3108
	53	0.049603	0.170975	-0.120075	0.401869	0.0687727	-0.712928	11.5159
	54	0.0507551	0.174943	-0.122876	0.410697	0.0702736	-0.728095	11.7206
	55	0.0519165	0.178943	-0.125701	0.419575	0.0717829	-0.743324	11.9248
	56	0.0530875	0.182976	-0.12855	0.428506	0.0733004	-0.758617	12.1286
	57	0.0542679	0.187042	-0.131422	0.437488	0.0748263	-0.773971	12.332
	58	0.055458	0.191141	-0.134317	0.446522	0.0763606	-0.789388	12.5349
	59	0.0566579	0.195274	-0.137237	0.455609	0.0779033	-0.804867	12.7374
	60	0.0578675	0.19944	-0.140181	0.464748	0.0794544	-0.820408	12.9395
	61	0.0590871	0.20364	-0.143149	0.47394	0.081014	-0.836012	13.1412
	62	0.0603166	0.207874	-0.146142	0.483185	0.0825822	-0.851677	13.3424
	63	0.0615562	0.212143	-0.14916	0.492483	0.0841588	-0.867404	13.5433
	64	0.062806	0.216447	-0.152203	0.501835	0.0857441	-0.883193	13.7437
	65	0.0640661	0.220787	-0.155271	0.511241	0.0873379	-0.899044	13.9437
	66	0.0653366	0.225162	-0.158365	0.520701	0.0889405	-0.914957	14.1433
	67	0.0666174	0.229573	-0.161484	0.530215	0.0905517	-0.930931	14.3425
	68	0.0679089	0.23402	-0.16463	0.539784	0.0921716	-0.946967	14.5413
	69	0.069211	0.238504	-0.167801	0.549408	0.0938002	-0.963064	14.7397
	70	0.0705238	0.243024	-0.170999	0.559087	0.0954377	-0.979222	14.9376
	71	0.0718474	0.247582	-0.174224	0.568821	0.0970839	-0.995442	15.1352
	72	0.073182	0.252178	-0.177475	0.57861	0.098739	-1.01172	15.3324
	73	0.0745276	0.256811	-0.180754	0.588456	0.100403	-1.02806	15.5292
	74	0.0758843	0.261483	-0.184059	0.598357	0.102076	-1.04447	15.7255
	75	0.0772522	0.266193	-0.187392	0.608315	0.103758	-1.06093	15.9215
	76	0.0786315	0.270942	-0.190753	0.618329	0.105448	-1.07745	16.1171
	77	0.0800221	0.275731	-0.194142	0.6284	0.107148	-1.09404	16.3123
	78	0.0814243	0.280559	-0.197559	0.638528	0.108857	-1.11068	16.5072
	79	0.0828381	0.285427	-0.201004	0.648713	0.110575	-1.12739	16.7016
	80	0.0842636	0.290335	-0.204478	0.658955	0.112302	-1.14416	16.8957
	81	0.0857009	0.295284	-0.207981	0.669255	0.114038	-1.16098	17.0893
	82	0.0871501	0.300274	-0.211513	0.679613	0.115783	-1.17787	17.2826
	83	0.0886114	0.305305	-0.215075	0.690029	0.117537	-1.19482	17.4755
	84	0.0900847	0.310378	-0.218666	0.700503	0.119301	-1.21182	17.6681
	85	0.0915703	0.315493	-0.222287	0.711036	0.121073	-1.22889	17.8603
	86	0.0930682	0.320651	-0.225937	0.721627	0.122855	-1.24601	18.052
	87	0.0945786	0.325851	-0.229618	0.732277	0.124647	-1.2632	18.2435
	88	0.0961014	0.331094	-0.23333	0.742987	0.126447	-1.28044	18.4345
	89	0.0976369	0.336381	-0.237072	0.753756	0.128257	-1.29775	18.6252
	90	0.0991852	0.341712	-0.240846	0.764584	0.130076	-1.31511	18.8156
	91	0.100746	0.347087	-0.24465	0.775473	0.131905	-1.33253	19.0055
	92	0.10232	0.352507	-0.248486	0.786421	0.133743	-1.35001	19.1951
	93	0.103907	0.357971	-0.252354	0.797429	0.13559	-1.36755	19.3844
	94	0.105508	0.363481	-0.256254	0.808498	0.137447	-1.38515	19.5733
	95	0.107121	0.369037	-0.260186	0.819628	0.139314	-1.40281	19.7618
	96	0.108748	0.374639	-0.26415	0.830818	0.14119	-1.42053	19.95
	97	0.110388	0.380287	-0.268147	0.842069	0.143075	-1.4383	20.1378
	98	0.112042	0.385982	-0.272177	0.853382	0.14497	-1.45613	20.3253
	99	0.11371	0.391724	-0.276241	0.864756	0.146875	-1.47402	20.5124
	100	0.115392	0.397514	-0.280337	0.876191	0.148789	-1.49197	20.6992
	101	0.117087	0.403352	-0.284467	0.887689	0.150713	-1.50998	20.8857
	102	0.118796	0.409238	-0.288632	0.899248	0.152646	-1.52804	21.0718
	103	0.12052	0.415173	-0.29283	0.91087	0.154589	-1.54616	21.2576
	104	0.122258	0.421156	-0.297063	0.922554	0.156542	-1.56434	21.443
	105	0.12401	0.42719	-0.30133	0.9343	0.158505	-1.58258	21.6281
	106	0.125776	0.433273	-0.305632	0.946109	0.160477	-1.60087	21.8129
	107	0.127558	0.439406	-0.30997	0.957982	0.162459	-1.61922	21.9973
	108	0.129353	0.445591	-0.314342	0.969917	0.164451	-1.63763	22.1814
	109	0.131164	0.451826	-0.318751	0.981916	0.166452	-1.65609	22.3652
	110	0.13299	0.458112	-0.323195	0.993978	0.168464	-1.67461	22.5487
	111	0.13483	0.464451	-0.327676	1.0061	0.170485	-1.69319	22.7318
	112	0.136686	0.470841	-0.332193	1.01829	0.172516	-1.71182	22.9146
	113	0.138557	0.477284	-0.336746	1.03055	0.174557	-1.73051	23.0971
	114	0.140443	0.48378	-0.341336	1.04287	0.176608	-1.74925	23.2793
	115	0.142345	0.49033	-0.345964	1.05525	0.178668	-1.76806	23.4612
	116	0.144262	0.496933	-0.350629	1.06769	0.180739	-1.78691	23.6427
	117	0.146195	0.50359	-0.355331	1.08021	0.18282	-1.80582	23.824
	118	0.148144	0.510302	-0.360072	1.09278	0.18491	-1.82479	24.0049
	119	0.150109	0.517069	-0.36485	1.10542	0.187011	-1.84381	24.1855
	120	0.152089	0.523891	-0.369667	1.11813	0.189121	-1.86289	24.3658
	121	0.154086	0.530769	-0.374523	1.1309	0.191242	-1.88202	24.5458
	122	0.156099	0.537702	-0.379418	1.14374	0.193373	-1.90121	24.7255
	123	0.158129	0.544693	-0.384351	1.15665	0.195513	-1.92045	24.9049
	124	0.160175	0.55174	-0.389324	1.16961	0.197664	-1.93975	25.0841
	125	0.162237	0.558845	-0.394337	1.18265	0.199825	-1.9591	25.2629
	126	0.164317	0.566007	-0.39939	1.19575	0.201996	-1.9785	25.4414
	127	0.166413	0.573228	-0.404482	1.20892	0.204177	-1.99796	25.6196
	128	0.168526	0.580507	-0.409616	1.22216	0.206368	-2.01747	25.7976
	129	0.170656	0.587844	-0.414789	1.23546	0.20857	-2.03703	25.9752
	130	0.172803	0.595242	-0.420004	1.24882	0.210781	-2.05665	26.1526
	131	0.174968	0.602698	-0.42526	1.26226	0.213003	-2.07632	26.3297
	132	0.17715	0.610215	-0.430557	1.27576	0.215235	-2.09605	26.5065
	133	0.179349	0.617793	-0.435896	1.28933	0.217477	-2.11583	26.683
	134	0.181566	0.625431	-0.441277	1.30297	0.219729	-2.13566	26.8592
	135	0.183801	0.633131	-0.4467	1.31667	0.221991	-2.15554	27.0352
	136	0.186054	0.640892	-0.452165	1.33045	0.224264	-2.17547	27.2109
	137	0.188324	0.648715	-0.457674	1.34429	0.226547	-2.19546	27.3863
	138	0.190613	0.656601	-0.463225	1.35819	0.22884	-2.2155	27.5615
	139	0.19292	0.66455	-0.468819	1.37217	0.231144	-2.23559	27.7363
	140	0.195245	0.672562	-0.474456	1.38621	0.233458	-2.25573	27.9109
	141	0.197589	0.680638	-0.480138	1.40033	0.235782	-2.27592	28.0853
	142	0.199951	0.688778	-0.485863	1.41451	0.238116	-2.29617	28.2594
	143	0.202331	0.696982	-0.491632	1.42876	0.240461	-2.31646	28.4332
	144	0.204731	0.705252	-0.497446	1.44308	0.242816	-2.33681	28.6068
	145	0.207149	0.713586	-0.503304	1.45747	0.245181	-2.35721	28.7801
	146	0.209587	0.721987	-0.509207	1.47192	0.247557	-2.37766	28.9531
	147	0.212043	0.730453	-0.515156	1.48645	0.249943	-2.39815	29.1259
	148	0.214519	0.738986	-0.521149	1.50104	0.25234	-2.4187	29.2985
	149	0.217014	0.747586	-0.527189	1.51571	0.254746	-2.4393	29.4708
	150	0.219529	0.756253	-0.533274	1.53044	0.257164	-2.45995	29.6428
	151	0.222063	0.764988	-0.539406	1.54525	0.259591	-2.48064	29.8146
	152	0.224617	0.773791	-0.545583	1.56012	0.262029	-2.50139	29.9862
	153	0.22719	0.782662	-0.551808	1.57507	0.264478	-2.52218	30.1575
	154	0.229784	0.791603	-0.558079	1.59008	0.266937	-2.54303	30.3286
	155	0.232397	0.800612	-0.564397	1.60516	0.269406	-2.56392	30.4995
	156	0.235031	0.809692	-0.570763	1.62032	0.271886	-2.58486	30.6701
	157	0.237684	0.818841	-0.577177	1.63554	0.274376	-2.60585	30.8404
	158	0.240359	0.828061	-0.583638	1.65084	0.276876	-2.62689	31.0106
	159	0.243053	0.837352	-0.590147	1.66621	0.279387	-2.64797	31.1805
	160	0.245769	0.846714	-0.596705	1.68164	0.281909	-2.6691	31.3502
	161	0.248504	0.856148	-0.603311	1.69715	0.284441	-2.69028	31.5196
	162	0.251261	0.865654	-0.609966	1.71273	0.286983	-2.71151	31.6889
	163	0.254039	0.875232	-0.61667	1.72838	0.289536	-2.73278	31.8579
	164	0.256838	0.884884	-0.623423	1.7441	0.292099	-2.7541	32.0267
	165	0.259657	0.894608	-0.630226	1.75989	0.294673	-2.77547	32.1953
	166	0.262498	0.904406	-0.637078	1.77575	0.297257	-2.79688	32.3636
	167	0.265361	0.914278	-0.64398	1.79169	0.299852	-2.81834	32.5318
	168	0.268245	0.924225	-0.650933	1.80769	0.302457	-2.83985	32.6997
	169	0.27115	0.934246	-0.657936	1.82377	0.305073	-2.8614	32.8674
	170	0.274077	0.944343	-0.66499	1.83992	0.307699	-2.88299	33.035
	171	0.277026	0.954515	-0.672095	1.85614	0.310336	-2.90463	33.2023
	172	0.279997	0.964763	-0.67925	1.87244	0.312984	-2.92632	33.3694
	173	0.28299	0.975088	-0.686458	1.8888	0.315641	-2.94805	33.5363
	174	0.286005	0.985489	-0.693716	1.90524	0.31831	-2.96982	33.703
	175	0.289043	0.995967	-0.701027	1.92175	0.320988	-2.99164	33.8695
	176	0.292102	1.00652	-0.70839	1.93833	0.323678	-3.01351	34.0358
	177	0.295184	1.01716	-0.715805	1.95498	0.326377	-3.03541	34.2019
	178	0.298289	1.02787	-0.723272	1.97171	0.329088	-3.05736	34.3678
	179	0.301416	1.03866	-0.730792	1.98851	0.331808	-3.07936	34.5336
	180	0.304566	1.04953	-0.738365	2.00538	0.33454	-3.10139	34.6991
	181	0.307739	1.06048	-0.745992	2.02232	0.337281	-3.12347	34.8645
	182	0.310935	1.07151	-0.753671	2.03934	0.340034	-3.1456	35.0296
	183	0.314154	1.08262	-0.761405	2.05643	0.342796	-3.16776	35.1946
	184	0.317397	1.09381	-0.769192	2.07359	0.34557	-3.18997	35.3594
	185	0.320662	1.10508	-0.777033	2.09083	0.348354	-3.21222	35.524
	186	0.323951	1.11643	-0.784929	2.10814	0.351148	-3.23451	35.6885
	187	0.327264	1.12786	-0.792878	2.12552	0.353953	-3.25684	35.8528
	188	0.3306	1.13938	-0.800883	2.14297	0.356768	-3.27921	36.0169
	189	0.33396	1.15098	-0.808943	2.1605	0.359594	-3.30162	36.1808
	190	0.337344	1.16266	-0.817057	2.1781	0.36243	-3.32408	36.3446
	191	0.340751	1.17442	-0.825227	2.19577	0.365277	-3.34657	36.5081
	192	0.344183	1.18627	-0.833453	2.21352	0.368134	-3.3691	36.6716
	193	0.347639	1.1982	-0.841734	2.23134	0.371002	-3.39168	36.8348
	194	0.351119	1.21022	-0.850071	2.24924	0.37388	-3.41429	36.9979
	195	0.354623	1.22232	-0.858465	2.26721	0.376768	-3.43694	37.1609
	196	0.358152	1.2345	-0.866915	2.28525	0.379667	-3.45964	37.3237
	197	0.361705	1.24677	-0.875421	2.30336	0.382577	-3.48237	37.4863
	198	0.365283	1.25913	-0.883984	2.32155	0.385497	-3.50513	37.6488
	199	0.368886	1.27157	-0.892604	2.33982	0.388427	-3.52794	37.8111
	200	0.372514	1.2841	-0.901281	2.35815	0.391368	-3.55079	37.9733
	201	0.376166	1.29671	-0.910016	2.37656	0.394319	-3.57367	38.1353
	202	0.379844	1.30941	-0.918808	2.39505	0.397281	-3.59659	38.2972
	203	0.383546	1.3222	-0.927658	2.41361	0.400253	-3.61955	38.4589
	204	0.387274	1.33508	-0.936566	2.43224	0.403236	-3.64254	38.6205
	205	0.391027	1.34804	-0.945532	2.45095	0.406229	-3.66557	38.7819
	206	0.394806	1.3611	-0.954556	2.46973	0.409232	-3.68864	38.9433
	207	0.39861	1.37424	-0.963639	2.48858	0.412246	-3.71174	39.1044
	208	0.40244	1.38747	-0.972781	2.50751	0.41527	-3.73488	39.2655
	209	0.406295	1.40079	-0.981981	2.52652	0.418304	-3.75806	39.4264
	210	0.410177	1.4142	-0.99124	2.54559	0.421349	-3.78127	39.5872
	211	0.414084	1.4277	-1.00056	2.56475	0.424404	-3.80451	39.7478
	212	0.418017	1.44129	-1.00994	2.58397	0.42747	-3.82779	39.9083
	213	0.421976	1.45497	-1.01938	2.60327	0.430546	-3.85111	40.0688
	214	0.425961	1.46875	-1.02887	2.62265	0.433632	-3.87445	40.229
	215	0.429973	1.48261	-1.03843	2.6421	0.436729	-3.89784	40.3892
	216	0.43401	1.49656	-1.04805	2.66162	0.439835	-3.92125	40.5492
	217	0.438075	1.51061	-1.05773	2.68122	0.442952	-3.9447	40.7091
	218	0.442166	1.52475	-1.06746	2.70089	0.44608	-3.96818	40.869
	219	0.446283	1.53898	-1.07726	2.72064	0.449217	-3.99169	41.0286
	220	0.450427	1.55331	-1.08712	2.74046	0.452365	-4.01524	41.1882
	221	0.454598	1.56773	-1.09704	2.76036	0.455523	-4.03882	41.3477
	222	0.458796	1.58224	-1.10703	2.78033	0.458692	-4.06243	41.5071
	223	0.46302	1.59685	-1.11707	2.80037	0.46187	-4.08607	41.6663
	224	0.467272	1.61155	-1.12717	2.82049	0.465059	-4.10975	41.8255
	225	0.471551	1.62634	-1.13734	2.84069	0.468258	-4.13345	41.9845
	226	0.475857	1.64123	-1.14757	2.86095	0.471467	-4.15718	42.1435
	227	0.48019	1.65621	-1.15786	2.8813	0.474687	-4.18095	42.3024
	228	0.48455	1.67129	-1.16821	2.90172	0.477916	-4.20474	42.4611
	229	0.488938	1.68647	-1.17862	2.92221	0.481156	-4.22857	42.6198
	230	0.493354	1.70174	-1.1891	2.94278	0.484405	-4.25242	42.7784
	231	0.497797	1.71711	-1.19964	2.96342	0.487665	-4.2763	42.9369
	232	0.502268	1.73257	-1.21024	2.98413	0.490935	-4.30022	43.0953
	233	0.506766	1.74813	-1.22091	3.00492	0.494215	-4.32416	43.2536
	234	0.511293	1.76379	-1.23163	3.02579	0.497505	-4.34812	43.4118
	235	0.515847	1.77954	-1.24242	3.04673	0.500805	-4.37212	43.57
	236	0.520429	1.7954	-1.25328	3.06775	0.504115	-4.39614	43.728
	237	0.525039	1.81135	-1.26419	3.08883	0.507435	-4.4202	43.886
	238	0.529677	1.82739	-1.27517	3.11	0.510765	-4.44427	44.0439
	239	0.534344	1.84354	-1.28622	3.13124	0.514106	-4.46838	44.2018
	240	0.539039	1.85979	-1.29733	3.15255	0.517456	-4.49251	44.3596
	241	0.543762	1.87613	-1.3085	3.17394	0.520815	-4.51666	44.5173
	242	0.548513	1.89257	-1.31973	3.1954	0.524185	-4.54085	44.6749
	243	0.553293	1.90912	-1.33103	3.21694	0.527565	-4.56505	44.8325
	244	0.558102	1.92576	-1.3424	3.23855	0.530955	-4.58928	44.99
	245	0.562939	1.9425	-1.35382	3.26023	0.534354	-4.61354	45.1474
	246	0.567804	1.95934	-1.36532	3.28199	0.537764	-4.63782	45.3048
	247	0.572699	1.97628	-1.37687	3.30383	0.541183	-4.66213	45.4621
	248	0.577622	1.99333	-1.38849	3.32574	0.544612	-4.68646	45.6194
	249	0.582574	2.01047	-1.40018	3.34772	0.54805	-4.71081	45.7766
	250	0.587555	2.02772	-1.41193	3.36978	0.551499	-4.73518	45.9337
	251	0.592565	2.04506	-1.42375	3.39191	0.554957	-4.75958	46.0908
	252	0.597604	2.06251	-1.43563	3.41412	0.558425	-4.784	46.2479
	253	0.602672	2.08006	-1.44757	3.4364	0.561903	-4.80844	46.4049
	254	0.607769	2.09771	-1.45959	3.45876	0.56539	-4.8329	46.5619
	255	0.612896	2.11546	-1.47166	3.48119	0.568887	-4.85739	46.7188
	256	0.618052	2.13332	-1.4838	3.50369	0.572394	-4.88189	46.8757
	257	0.623237	2.15128	-1.49601	3.52627	0.57591	-4.90642	47.0325
	258	0.628451	2.16934	-1.50828	3.54892	0.579436	-4.93097	47.1893
	259	0.633695	2.1875	-1.52062	3.57165	0.582971	-4.95553	47.3461
	260	0.638968	2.20577	-1.53303	3.59445	0.586516	-4.98012	47.5028
	261	0.644271	2.22414	-1.5455	3.61732	0.59007	-5.00472	47.6595
	262	0.649604	2.24261	-1.55803	3.64027	0.593634	-5.02935	47.8162
	263	0.654966	2.26119	-1.57064	3.66329	0.597208	-5.05399	47.9728
	264	0.660357	2.27987	-1.5833	3.68639	0.600791	-5.07865	48.1295
	265	0.665779	2.29865	-1.59604	3.70956	0.604383	-5.10333	48.2861
	266	0.67123	2.31754	-1.60884	3.7328	0.607984	-5.12802	48.4426
	267	0.676711	2.33654	-1.6217	3.75612	0.611595	-5.15274	48.5992
	268	0.682222	2.35563	-1.63464	3.77951	0.615216	-5.17747	48.7557
	269	0.687763	2.37484	-1.64764	3.80297	0.618845	-5.20221	48.9123
	270	0.693334	2.39414	-1.6607	3.82651	0.622484	-5.22698	49.0688
	271	0.698935	2.41356	-1.67383	3.85012	0.626132	-5.25175	49.2253
	272	0.704565	2.43308	-1.68703	3.87381	0.62979	-5.27655	49.3818
	273	0.710226	2.4527	-1.70029	3.89757	0.633456	-5.30135	49.5382
	274	0.715917	2.47243	-1.71363	3.9214	0.637132	-5.32618	49.6947
	275	0.721638	2.49226	-1.72702	3.9453	0.640817	-5.35101	49.8512
	276	0.72739	2.5122	-1.74049	3.96928	0.644511	-5.37586	50.0077
	277	0.733171	2.53225	-1.75402	3.99333	0.648214	-5.40073	50.1641
	278	0.738983	2.5524	-1.76761	4.01746	0.651926	-5.4256	50.3206
	279	0.744825	2.57266	-1.78128	4.04166	0.655647	-5.45049	50.4771
	280	0.750697	2.59302	-1.79501	4.06593	0.659378	-5.4754	50.6335
	281	0.7566	2.61349	-1.80881	4.09027	0.663117	-5.50031	50.79
	282	0.762533	2.63407	-1.82267	4.11469	0.666865	-5.52524	50.9465
	283	0.768496	2.65475	-1.8366	4.13918	0.670622	-5.55017	51.103
	284	0.77449	2.67554	-1.8506	4.16374	0.674388	-5.57512	51.2596
	285	0.780514	2.69644	-1.86466	4.18837	0.678163	-5.60008	51.4161
	286	0.786568	2.71745	-1.87879	4.21308	0.681946	-5.62505	51.5727
	287	0.792654	2.73856	-1.89299	4.23786	0.685739	-5.65002	51.7292
	288	0.798769	2.75978	-1.90726	4.26271	0.68954	-5.67501	51.8858
	289	0.804915	2.7811	-1.92159	4.28763	0.69335	-5.70001	52.0424
	290	0.811092	2.80253	-1.93598	4.31263	0.697168	-5.72501	52.1991
	291	0.817299	2.82407	-1.95045	4.3377	0.700995	-5.75003	52.3558
	292	0.823537	2.84572	-1.96498	4.36284	0.704831	-5.77505	52.5125
	293	0.829805	2.86747	-1.97958	4.38805	0.708675	-5.80007	52.6692
	294	0.836104	2.88934	-1.99424	4.41333	0.712528	-5.82511	52.826
	295	0.842433	2.91131	-2.00897	4.43869	0.71639	-5.85015	52.9828
	296	0.848794	2.93338	-2.02377	4.46412	0.72026	-5.8752	53.1396
	297	0.855184	2.95557	-2.03864	4.48962	0.724138	-5.90025	53.2965
	298	0.861606	2.97786	-2.05357	4.51519	0.728025	-5.92531	53.4534
	299	0.868058	3.00026	-2.06856	4.54083	0.73192	-5.95038	53.6103
	300	0.87454	3.02277	-2.08363	4.56654	0.735824	-5.97544	53.7673
	301	0.881053	3.04538	-2.09876	4.59232	0.739736	-6.00052	53.9244
	302	0.887597	3.06811	-2.11396	4.61818	0.743656	-6.02559	54.0815
	303	0.894172	3.09094	-2.12922	4.64411	0.747585	-6.05067	54.2386
	304	0.900777	3.11388	-2.14455	4.6701	0.751521	-6.07576	54.3958
	305	0.907413	3.13692	-2.15994	4.69617	0.755466	-6.10084	54.5531
	306	0.914079	3.16008	-2.1754	4.72231	0.759419	-6.12593	54.7104
	307	0.920776	3.18334	-2.19093	4.74852	0.76338	-6.15102	54.8678
	308	0.927504	3.20671	-2.20652	4.7748	0.767349	-6.17611	55.0252
	309	0.934262	3.23019	-2.22218	4.80115	0.771326	-6.2012	55.1827
	310	0.941051	3.25378	-2.23791	4.82757	0.775311	-6.2263	55.3402
	311	0.947871	3.27747	-2.2537	4.85405	0.779304	-6.25139	55.4979
	312	0.954721	3.30127	-2.26956	4.88061	0.783305	-6.27648	55.6556
	313	0.961601	3.32518	-2.28548	4.90724	0.787314	-6.30157	55.8133
	314	0.968513	3.3492	-2.30147	4.93394	0.791331	-6.32666	55.9711
	315	0.975454	3.37332	-2.31752	4.96071	0.795355	-6.35175	56.1291
	316	0.982426	3.39755	-2.33364	4.98755	0.799387	-6.37684	56.287
	317	0.989429	3.42189	-2.34982	5.01446	0.803427	-6.40192	56.4451
	318	0.996462	3.44634	-2.36607	5.04143	0.807474	-6.427	56.6032
	319	1.00353	3.4709	-2.38238	5.06848	0.81153	-6.45208	56.7614
	320	1.01062	3.49556	-2.39876	5.09559	0.815592	-6.47716	56.9198
	321	1.01774	3.52033	-2.4152	5.12278	0.819663	-6.50223	57.0781
	322	1.0249	3.54521	-2.43171	5.15003	0.82374	-6.52729	57.2366
	323	1.03208	3.57019	-2.44828	5.17735	0.827826	-6.55235	57.3952
	324	1.0393	3.59528	-2.46492	5.20474	0.831918	-6.57741	57.5538
	325	1.04655	3.62048	-2.48162	5.2322	0.836018	-6.60246	57.7126
	326	1.05382	3.64578	-2.49839	5.25972	0.840125	-6.6275	57.8714
	327	1.06113	3.6712	-2.51522	5.28732	0.84424	-6.65254	58.0304
	328	1.06846	3.69671	-2.53211	5.31498	0.848362	-6.67757	58.1894
	329	1.07583	3.72234	-2.54906	5.34271	0.852491	-6.70259	58.3486
	330	1.08323	3.74807	-2.56608	5.37051	0.856627	-6.7276	58.5078
	331	1.09065	3.77391	-2.58317	5.39837	0.86077	-6.75261	58.6671
	332	1.09811	3.79985	-2.60031	5.4263	0.864921	-6.77761	58.8266
	333	1.1056	3.8259	-2.61752	5.4543	0.869078	-6.80259	58.9862
	334	1.11311	3.85206	-2.63479	5.48237	0.873243	-6.82757	59.1458
	335	1.12066	3.87832	-2.65213	5.5105	0.877414	-6.85254	59.3056
	336	1.12824	3.90469	-2.66953	5.5387	0.881592	-6.8775	59.4655
	337	1.13584	3.93116	-2.68699	5.56697	0.885777	-6.90244	59.6256
	338	1.14348	3.95774	-2.70451	5.5953	0.889969	-6.92738	59.7857
	339	1.15114	3.98442	-2.72209	5.6237	0.894167	-6.9523	59.946
	340	1.15884	4.01121	-2.73974	5.65216	0.898373	-6.97721	60.1063
	341	1.16656	4.0381	-2.75744	5.68069	0.902584	-7.0021	60.2668
	342	1.17432	4.0651	-2.77521	5.70929	0.906803	-7.02699	60.4275
	343	1.1821	4.0922	-2.79304	5.73795	0.911028	-7.05185	60.5882
	344	1.18991	4.11941	-2.81093	5.76668	0.91526	-7.07671	60.7491
	345	1.19776	4.14672	-2.82888	5.79547	0.919498	-7.10155	60.9101
	346	1.20563	4.17413	-2.84689	5.82433	0.923742	-7.12637	61.0713
	347	1.21353	4.20165	-2.86497	5.85325	0.927993	-7.15118	61.2326
	348	1.22146	4.22927	-2.8831	5.88224	0.93225	-7.17598	61.394
	349	1.22942	4.25699	-2.90129	5.91129	0.936513	-7.20075	61.5556
	350	1.2374	4.28482	-2.91954	5.94041	0.940783	-7.22551	61.7173
	351	1.24542	4.31275	-2.93785	5.96959	0.945058	-7.25025	61.8792
	352	1.25347	4.34078	-2.95622	5.99883	0.94934	-7.27498	62.0412
	353	1.26154	4.36892	-2.97465	6.02814	0.953628	-7.29968	62.2033
	354	1.26964	4.39715	-2.99314	6.05752	0.957922	-7.32437	62.3656
	355	1.27777	4.42549	-3.01168	6.08695	0.962222	-7.34903	62.5281
	356	1.28593	4.45393	-3.03029	6.11645	0.966527	-7.37368	62.6907
	357	1.29412	4.48247	-3.04895	6.14601	0.970839	-7.39831	62.8534
	358	1.30234	4.51111	-3.06767	6.17564	0.975156	-7.42291	63.0163
	359	1.31058	4.53985	-3.08644	6.20533	0.97948	-7.4475	63.1794
	360	1.31885	4.56869	-3.10528	6.23508	0.983808	-7.47206	63.3427
	361	1.32715	4.59763	-3.12417	6.26489	0.988143	-7.4966	63.5061
	362	1.33548	4.62667	-3.14311	6.29477	0.992483	-7.52112	63.6696
	363	1.34384	4.65581	-3.16212	6.3247	0.996828	-7.54561	63.8334
	364	1.35222	4.68505	-3.18117	6.3547	1.00118	-7.57008	63.9973
	365	1.36064	4.71439	-3.20029	6.38476	1.00554	-7.59452	64.1613
	366	1.36907	4.74383	-3.21946	6.41489	1.0099	-7.61894	64.3256
	367	1.37754	4.77336	-3.23868	6.44507	1.01426	-7.64334	64.49
	368	1.38603	4.80299	-3.25796	6.47532	1.01864	-7.66771	64.6546
	369	1.39456	4.83272	-3.27729	6.50562	1.02301	-7.69205	64.8194
	370	1.4031	4.86255	-3.29668	6.53599	1.0274	-7.71637	64.9843
	371	1.41168	4.89247	-3.31612	6.56641	1.03179	-7.74066	65.1495
	372	1.42028	4.92249	-3.33561	6.5969	1.03618	-7.76492	65.3148
	373	1.42891	4.9526	-3.35516	6.62745	1.04058	-7.78916	65.4803
	374	1.43756	4.98281	-3.37476	6.65806	1.04498	-7.81336	65.646
	375	1.44625	5.01311	-3.39441	6.68872	1.04939	-7.83754	65.8119
	376	1.45495	5.04351	-3.41411	6.71945	1.0538	-7.86168	65.978
	377	1.46369	5.074	-3.43386	6.75023	1.05822	-7.8858	66.1443
	378	1.47245	5.10459	-3.45367	6.78108	1.06264	-7.90988	66.3107
	379	1.48123	5.13527	-3.47353	6.81198	1.06706	-7.93394	66.4774
	380	1.49005	5.16604	-3.49343	6.84294	1.0715	-7.95796	66.6443
	381	1.49889	5.19691	-3.51339	6.87396	1.07593	-7.98195	66.8114
	382	1.50775	5.22787	-3.5334	6.90504	1.08037	-8.00591	66.9786
	383	1.51664	5.25892	-3.55345	6.93617	1.08482	-8.02983	67.1461
	384	1.52555	5.29006	-3.57356	6.96737	1.08927	-8.05372	67.3138
	385	1.53449	5.32129	-3.59371	6.99862	1.09372	-8.07758	67.4817
	386	1.54346	5.35261	-3.61391	7.02993	1.09818	-8.1014	67.6498
	387	1.55245	5.38402	-3.63416	7.06129	1.10264	-8.12518	67.8182
	388	1.56146	5.41552	-3.65445	7.09271	1.1071	-8.14893	67.9867
	389	1.5705	5.44711	-3.6748	7.12419	1.11157	-8.17265	68.1555
	390	1.57956	5.47878	-3.69518	7.15573	1.11605	-8.19632	68.3244
	391	1.58865	5.51055	-3.71562	7.18732	1.12052	-8.21996	68.4936
	392	1.59776	5.5424	-3.7361	7.21896	1.125	-8.24356	68.6631
	393	1.6069	5.57434	-3.75662	7.25066	1.12949	-8.26713	68.8327
	394	1.61605	5.60636	-3.77719	7.28242	1.13398	-8.29065	69.0026
	395	1.62524	5.63847	-3.79781	7.31423	1.13847	-8.31413	69.1727
	396	1.63444	5.67067	-3.81847	7.3461	1.14297	-8.33758	69.3431
	397	1.64367	5.70295	-3.83917	7.37802	1.14747	-8.36098	69.5136
	398	1.65293	5.73531	-3.85991	7.41	1.15197	-8.38435	69.6844
	399	1.6622	5.76776	-3.8807	7.44203	1.15648	-8.40767	69.8555
	400	1.6715	5.80028	-3.90152	7.47411	1.16099	-8.43095	70.0268
	401	1.68082	5.8329	-3.92239	7.50625	1.1655	-8.45418	70.1983
	402	1.69016	5.86559	-3.9433	7.53844	1.17001	-8.47737	70.3701
	403	1.69953	5.89836	-3.96425	7.57069	1.17453	-8.50052	70.5421
	404	1.70892	5.93122	-3.98524	7.60299	1.17906	-8.52363	70.7143
	405	1.71833	5.96415	-4.00627	7.63534	1.18358	-8.54669	70.8868
	406	1.72776	5.99717	-4.02734	7.66774	1.18811	-8.5697	71.0596
	407	1.73721	6.03026	-4.04845	7.70019	1.19264	-8.59267	71.2326
	408	1.74669	6.06343	-4.06959	7.7327	1.19718	-8.61559	71.4059
	409	1.75618	6.09668	-4.09077	7.76526	1.20171	-8.63847	71.5794
	410	1.7657	6.13	-4.11199	7.79787	1.20625	-8.6613	71.7532
	411	1.77524	6.1634	-4.13325	7.83053	1.21079	-8.68408	71.9272
	412	1.78479	6.19688	-4.15454	7.86324	1.21534	-8.70681	72.1015
	413	1.79437	6.23043	-4.17586	7.896	1.21989	-8.72949	72.2761
	414	1.80397	6.26405	-4.19722	7.92881	1.22444	-8.75212	72.451
	415	1.81359	6.29775	-4.21862	7.96167	1.22899	-8.7747	72.6261
	416	1.82322	6.33152	-4.24004	7.99458	1.23354	-8.79723	72.8014
	417	1.83288	6.36536	-4.2615	8.02755	1.2381	-8.81971	72.9771
	418	1.84256	6.39927	-4.283	8.06056	1.24266	-8.84214	73.153
	419	1.85225	6.43326	-4.30452	8.09362	1.24722	-8.86451	73.3292
	420	1.86197	6.46731	-4.32608	8.12672	1.25178	-8.88683	73.5057
	421	1.8717	6.50143	-4.34766	8.15988	1.25634	-8.9091	73.6824
	422	1.88145	6.53562	-4.36928	8.19308	1.26091	-8.93131	73.8595
	423	1.89122	6.56988	-4.39092	8.22634	1.26548	-8.95347	74.0368
	424	1.90101	6.6042	-4.4126	8.25964	1.27005	-8.97558	74.2144
	425	1.91081	6.63859	-4.4343	8.29298	1.27462	-8.99762	74.3923
	426	1.92064	6.67305	-4.45603	8.32638	1.27919	-9.01961	74.5705
	427	1.93048	6.70757	-4.47778	8.35982	1.28377	-9.04155	74.749
	428	1.94033	6.74215	-4.49957	8.3933	1.28834	-9.06342	74.9277
	429	1.95021	6.7768	-4.52137	8.42684	1.29292	-9.08524	75.1068
	430	1.9601	6.8115	-4.54321	8.46042	1.2975	-9.107	75.2862
	431	1.97	6.84627	-4.56506	8.49404	1.30208	-9.1287	75.4658
	432	1.97993	6.8811	-4.58694	8.52771	1.30666	-9.15034	75.6458
	433	1.98986	6.91599	-4.60885	8.56142	1.31124	-9.17192	75.826
	434	1.99982	6.95094	-4.63077	8.59518	1.31582	-9.19344	76.0066
	435	2.00979	6.98594	-4.65272	8.62899	1.32041	-9.21489	76.1875
	436	2.01977	7.021	-4.67469	8.66283	1.32499	-9.23629	76.3687
	437	2.02977	7.05612	-4.69668	8.69673	1.32958	-9.25762	76.5502
	438	2.03978	7.09129	-4.71869	8.73066	1.33416	-9.27888	76.732
	439	2.04981	7.12652	-4.74071	8.76464	1.33875	-9.30009	76.9141
	440	2.05985	7.1618	-4.76276	8.79866	1.34333	-9.32123	77.0966
	441	2.0699	7.19713	-4.78482	8.83272	1.34792	-9.3423	77.2793
	442	2.07997	7.23252	-4.8069	8.86683	1.35251	-9.36331	77.4624
	443	2.09005	7.26795	-4.82899	8.90097	1.3571	-9.38425	77.6458
	444	2.10015	7.30344	-4.8511	8.93516	1.36169	-9.40513	77.8296
	445	2.11026	7.33897	-4.87323	8.96939	1.36627	-9.42593	78.0136
	446	2.12037	7.37455	-4.89537	9.00366	1.37086	-9.44667	78.198
	447	2.13051	7.41018	-4.91752	9.03797	1.37545	-9.46734	78.3827
	448	2.14065	7.44585	-4.93968	9.07232	1.38004	-9.48794	78.5678
	449	2.1508	7.48157	-4.96186	9.10672	1.38463	-9.50847	78.7532
	450	2.16097	7.51734	-4.98404	9.14115	1.38921	-9.52893	78.9389
	PREDICTED VALUES - CALCULATOR!!!
Baseline	5.07487		4.71999		0.976741		4.83239		1.13826		4.11604		19.9798		32.6015
	% Sdc2		% RANKL		% OPG		% RATIO		% CD45		% HPSE1		TOTAL HS		Sat. Corr.
0	-100	0	-0.0471176	4.71777	-0.162135	0.975157	0.115204	4.83796	-0.525764	1.13228	-0.0904436	4.11232	0.907728	20.1612	-25.9383	24.1452
0.01	-99	0.0507487	-0.0468239	4.71778	-0.161124	0.975167	0.114485	4.83793	-0.521833	1.13232	-0.089763	4.11235	0.901065	20.1599	-25.6491	24.2395
0.02	-98	0.101497	-0.0465278	4.7178	-0.160105	0.975177	0.11376	4.83789	-0.517879	1.13236	-0.0890785	4.11238	0.894363	20.1585	-25.3606	24.3335
0.025	-97.5	0.126872	-0.0463787	4.71781	-0.159593	0.975182	0.113395	4.83787	-0.515894	1.13239	-0.0887349	4.11239	0.890998	20.1579	-25.2166	24.3805
0.05	-95	0.253744	-0.0456242	4.71784	-0.156997	0.975207	0.111548	4.83778	-0.505882	1.1325	-0.0870021	4.11246	0.874025	20.1545	-24.4989	24.6145
0.075	-92.5	0.380615	-0.0448536	4.71788	-0.154346	0.975233	0.109661	4.83769	-0.495728	1.13262	-0.0852451	4.11254	0.856804	20.151	-23.7853	24.8471
0.1	-90	0.507487	-0.0440664	4.71791	-0.151638	0.975259	0.107734	4.8376	-0.485429	1.13273	-0.0834634	4.11261	0.839331	20.1475	-23.0756	25.0785
0.2	-80	1.01497	-0.040742	4.71807	-0.1402	0.975371	0.0995977	4.83721	-0.442741	1.13322	-0.0760837	4.11291	0.766798	20.133	-20.2764	25.9911
0.25	-75	1.26872	-0.0389676	4.71816	-0.134095	0.975431	0.0952552	4.837	-0.420474	1.13347	-0.0722372	4.11307	0.728876	20.1255	-18.9002	26.4398
0.4	-60	2.02995	-0.0331448	4.71843	-0.114061	0.975627	0.0810084	4.83631	-0.349777	1.13428	-0.0600389	4.11357	0.608003	20.1013	-14.8628	27.756
0.5	-50	2.53744	-0.0288018	4.71864	-0.0991171	0.975772	0.0703851	4.83579	-0.299226	1.13485	-0.0513298	4.11393	0.521107	20.084	-12.2455	28.6093
0.6	-40	3.04492	-0.0240448	4.71886	-0.0827485	0.975932	0.0587523	4.83523	-0.245775	1.13546	-0.0421328	4.11431	0.428809	20.0655	-9.6862	29.4436
0.7	-30	3.55241	-0.0188323	4.71911	-0.0648114	0.976108	0.046009	4.83462	-0.189279	1.13611	-0.0324251	4.11471	0.330821	20.0459	-7.18335	30.2596
0.75	-25	3.80615	-0.0160413	4.71924	-0.0552072	0.976201	0.0391875	4.83429	-0.159842	1.13644	-0.0273723	4.11492	0.279606	20.0357	-5.95269	30.6608
0.8	-20	4.0599	-0.0131196	4.71938	-0.0451524	0.9763	0.0320473	4.83394	-0.129587	1.13678	-0.022183	4.11513	0.226866	20.0252	-4.73562	31.0576
0.85	-15	4.31364	-0.010061	4.71952	-0.0346263	0.976402	0.0245739	4.83358	-0.0984958	1.13714	-0.0168542	4.11535	0.172567	20.0143	-3.532	31.45
0.9	-10	4.56738	-0.00685916	4.71967	-0.0236072	0.97651	0.016752	4.8332	-0.0665474	1.1375	-0.0113828	4.11558	0.116678	20.0031	-2.34163	31.8381
0.95	-5	4.82113	-0.00350774	4.71983	-0.0120728	0.976623	0.00856606	4.83281	-0.0337222	1.13788	-0.00576577	4.11581	0.0591657	19.9917	-1.16436	32.2219
0.96	-4	4.87188	-0.00281891	4.71986	-0.00970203	0.976646	0.00688379	4.83273	-0.0270502	1.13795	-0.00462462	4.11585	0.0474658	19.9893	-0.930457	32.2981
0.98	-2	4.97337	-0.00142229	4.71993	-0.00489522	0.976693	0.0034731	4.83256	-0.0135978	1.1381	-0.00232436	4.11595	0.0238667	19.9846	-0.464203	32.4501
0.99	-1	5.02412	-0.000714381	4.71996	-0.00245875	0.976717	0.00174442	4.83248	-0.00681718	1.13818	-0.0011652	4.116	0.0119669	19.9822	-0.231846	32.5259
1	0	5.07487	0	4.71999	0	0.976741	0	4.83239	0	1.13826	0	4.11604	0	19.9798	0	32.6015
1.01	1	5.12562	0.000720909	4.72003	0.00248124	0.976765	-0.00176029	4.83231	0.00685388	1.13834	0.00117128	4.11609	-0.0120343	19.9774	0.231336	32.6769
1.02	2	5.17637	0.0014484	4.72006	0.00498516	0.976789	-0.00353658	4.83222	0.0137446	1.13842	0.00234865	4.11614	-0.0241361	19.975	0.462164	32.7522
1.05	5	5.32861	0.00367096	4.72017	0.0126349	0.976864	-0.00896285	4.83196	0.0346398	1.13865	0.00591764	4.11629	-0.0608498	19.9677	1.15161	32.9769
1.1	10	5.58236	0.00751225	4.72035	0.0258566	0.976993	-0.0183396	4.83151	0.070218	1.13906	0.0119903	4.11654	-0.123414	19.9552	2.29065	33.3483
1.15	15	5.8361	0.0115312	4.72054	0.0396904	0.977128	-0.028148	4.83103	0.106756	1.13947	0.0182212	4.11679	-0.187721	19.9423	3.41729	33.7156
1.2	20	6.08985	0.0157355	4.72074	0.0541626	0.97727	-0.0384062	4.83054	0.144275	1.1399	0.0246135	4.11706	-0.253801	19.9291	4.5317	34.0789
1.25	25	6.34359	0.0201329	4.72095	0.0693	0.977417	-0.049133	4.83002	0.182797	1.14034	0.0311705	4.11733	-0.321681	19.9156	5.63406	34.4383
1.275	27.5	6.47046	0.0224065	4.72105	0.0771268	0.977494	-0.0546781	4.82975	0.202441	1.14056	0.0345117	4.11746	-0.356306	19.9086	6.18077	34.6165
1.3	30	6.59733	0.0247314	4.72116	0.0851304	0.977572	-0.0603476	4.82948	0.222344	1.14079	0.0378954	4.1176	-0.391391	19.9016	6.72454	34.7938
1.35	35	6.85108	0.0295394	4.72139	0.101683	0.977734	-0.07207	4.82891	0.262939	1.14125	0.0447916	4.11789	-0.462956	19.8873	7.80332	35.1455
1.4	40	7.10482	0.0345653	4.72163	0.118986	0.977903	-0.0843204	4.82832	0.304604	1.14173	0.0518624	4.11818	-0.536404	19.8727	8.87057	35.4934
1.45	45	7.35856	0.039818	4.72187	0.137071	0.978079	-0.0971198	4.8277	0.347363	1.14221	0.0591111	4.11848	-0.611762	19.8576	9.92647	35.8377
1.5	50	7.61231	0.0453064	4.72213	0.155968	0.978264	-0.11049	4.82705	0.391239	1.14271	0.0665412	4.11878	-0.689056	19.8422	10.9712	36.1783
1.55	55	7.86605	0.0510399	4.7224	0.175711	0.978457	-0.124452	4.82638	0.436256	1.14323	0.0741559	4.1191	-0.768312	19.8263	12.0049	36.5153
1.6	60	8.11979	0.0570279	4.72269	0.19633	0.978658	-0.13903	4.82567	0.482437	1.14375	0.0819588	4.11942	-0.849555	19.8101	13.0279	36.8488
1.65	65	8.37354	0.0632801	4.72298	0.217861	0.978869	-0.154245	4.82494	0.529808	1.14429	0.0899532	4.11975	-0.93281	19.7935	14.0401	37.1788
1.75	75	8.88102	0.0766177	4.72361	0.263796	0.979317	-0.186686	4.82337	0.628215	1.14541	0.10653	4.12043	-1.10546	19.759	16.0336	37.8287
1.8	80	9.13477	0.0837237	4.72395	0.288272	0.979556	-0.20396	4.82254	0.679301	1.14599	0.11512	4.12078	-1.1949	19.7411	17.0151	38.1487
1.9	90	9.64225	0.0988636	4.72466	0.340424	0.980066	-0.240741	4.82076	0.785367	1.1472	0.132919	4.12152	-1.38015	19.7041	18.9486	38.779
2	100	10.1497	0.115315	4.72544	0.397102	0.980619	-0.280673	4.81883	0.896795	1.14847	0.151566	4.12228	-1.57403	19.6653	20.8441	39.397
2.25	125	11.4185	0.16279	4.72768	0.560714	0.982217	-0.395705	4.81327	1.20019	1.15192	0.202075	4.12436	-2.09781	19.5607	25.4268	40.891
2.3	130	11.6722	0.173471	4.72818	0.597531	0.982577	-0.421542	4.81202	1.26534	1.15266	0.212869	4.12481	-2.20946	19.5384	26.3183	41.1816
2.4	140	12.1797	0.196117	4.72925	0.67561	0.98334	-0.476275	4.80938	1.40032	1.1542	0.235178	4.12572	-2.43983	19.4924	28.0777	41.7552
2.5	150	12.6872	0.220564	4.73041	0.759915	0.984163	-0.535283	4.80653	1.5417	1.15581	0.258463	4.12668	-2.67982	19.4444	29.8075	42.3192
2.6	160	13.1947	0.246917	4.73165	0.850813	0.985051	-0.598801	4.80346	1.68971	1.15749	0.282749	4.12768	-2.92962	19.3945	31.5093	42.874
2.75	175	13.9559	0.290251	4.73369	1.00033	0.986511	-0.70305	4.79842	1.92457	1.16017	0.321098	4.12926	-3.32316	19.3159	34.0138	43.6905
2.9	190	14.7171	0.338472	4.73597	1.16679	0.988137	-0.818763	4.79283	2.17542	1.16302	0.361805	4.13094	-3.73993	19.2326	36.4663	44.4901
2.95	195	14.9709	0.355694	4.73678	1.22626	0.988718	-0.860015	4.79083	2.26271	1.16402	0.375906	4.13152	-3.88414	19.2038	37.2735	44.7532
2.975	197.5	15.0977	0.364528	4.7372	1.25676	0.989016	-0.881159	4.78981	2.30705	1.16452	0.383058	4.13181	-3.95725	19.1892	37.6753	44.8842
3	200	15.2246	0.373512	4.73762	1.28779	0.989319	-0.902653	4.78877	2.35186	1.16503	0.390276	4.13211	-4.03103	19.1744	38.076	45.0148
3.25	225	16.4933	0.471985	4.74227	1.62806	0.992643	-1.13756	4.77742	2.82627	1.17043	0.46619	4.13523	-4.80673	19.0195	42.027	46.3029
3.3	230	16.7471	0.493643	4.74329	1.70294	0.993374	-1.18905	4.77493	2.92701	1.17158	0.482189	4.13589	-4.9703	18.9868	42.807	46.5572
3.35	235	17.0008	0.515983	4.74435	1.7802	0.994129	-1.2421	4.77237	3.02973	1.17275	0.498459	4.13656	-5.13674	18.9535	43.5843	46.8106
3.4	240	17.2546	0.539015	4.74544	1.85987	0.994907	-1.29674	4.76973	3.13445	1.17394	0.515001	4.13724	-5.30608	18.9197	44.3592	47.0632
3.45	245	17.5083	0.562752	4.74656	1.94199	0.995709	-1.35296	4.76701	3.24118	1.17515	0.531813	4.13793	-5.47834	18.8853	45.1319	47.3152
3.5	250	17.762	0.587202	4.74771	2.0266	0.996535	-1.41081	4.76422	3.34992	1.17639	0.548894	4.13864	-5.65355	18.8503	45.9029	47.5665
3.75	275	19.0308	0.720476	4.754	2.48816	1.00104	-1.72477	4.74905	3.92406	1.18293	0.638263	4.14232	-6.57455	18.6662	49.7422	48.8182
4	300	20.2995	0.872784	4.76119	3.01639	1.0062	-2.08084	4.73184	4.54884	1.19004	0.733965	4.14625	-7.57224	18.4669	53.5858	50.0713
4.25	325	21.5682	1.04462	4.7693	3.6133	1.01203	-2.47911	4.71259	5.22301	1.19771	0.835429	4.15043	-8.648	18.252	57.4761	51.3395
4.5	350	22.8369	1.23585	4.77833	4.27883	1.01853	-2.91812	4.69138	5.94371	1.20591	0.941834	4.15481	-9.80147	18.0215	61.4548	52.6367
4.75	375	24.1056	1.44557	4.78823	5.01025	1.02568	-3.3946	4.66835	6.70626	1.21459	1.05211	4.15935	-11.0298	17.7761	65.5616	53.9756
5	400	25.3744	1.672	4.79891	5.80176	1.03341	-3.90331	4.64377	7.50407	1.22368	1.16495	4.16399	-12.3265	17.517	69.8312	55.3675
5.5	450	27.9118	2.16275	4.82208	7.52406	1.05023	-4.98615	4.59144	9.16967	1.24263	1.39227	4.17335	-15.0776	16.9674	78.9503	58.3405
5.6	460	28.4193	2.26468	4.82689	7.88298	1.05374	-5.20777	4.58073	9.50807	1.24649	1.43709	4.1752	-15.6433	16.8543	80.8715	58.9668
5.65	465	28.673	2.31585	4.8293	8.06332	1.0555	-5.31861	4.57538	9.67729	1.24841	1.45933	4.17611	-15.927	16.7977	81.8439	59.2838
5.75	475	29.1805	2.41837	4.83414	8.42495	1.05903	-5.53985	4.56469	10.0153	1.25226	1.50342	4.17793	-16.4946	16.6842	83.8115	59.9253
6	500	30.4492	2.67334	4.84618	9.32624	1.06783	-6.08537	4.53832	10.8524	1.26179	1.61065	4.18234	-17.9048	16.4025	88.8507	61.5681

## Sheet: Expression profile - Sdc4 
	THIRD LEVEL MODELS - Predicted expression profiles
	Sdc4	RANKL-OPG axis / Inflammatory infiltrate				HS GAG - content & structure
		Poly 6	Poly 6	Poly 6	Poly 6	Poly 6	Poly 6	Poly 6
	b0:	0	0	0	0	0	0	0
	b1:	-0.00255493	-0.00900277	0.0063645	-0.0319964	-0.00536301	0.020707	0.0137661
	b2:	2.51163e-05	-2.90093e-05	-6.14801e-05	0.000322754	4.9008e-05	-0.000434402	-6.60672e-05
	b3:	-4.15003e-07	-8.8681e-07	9.57809e-07	-1.07813e-06	-1.41313e-07	5.50101e-06	-8.97174e-07
	b4:	3.47739e-09	2.23244e-08	-7.96832e-09	6.76821e-10	1.18639e-10	3.34902e-09	2.81298e-08
	b5:	-6.83636e-12	-9.95818e-11	1.52995e-11	7.26602e-12	7.17253e-13	-9.37176e-11	-1.35491e-10
	b6:	-1.44769e-15	1.26905e-13	4.46057e-15	-1.19876e-14	-1.27911e-15	1.3905e-13	1.83276e-13
	% change in expression
MAX	450	1.33631	40.932	70.303	15.0043	2.11248	19.6161	86.2515
MIN	-100	-29.4574	-0.749127	-3.15443	-1.00277	-0.181052	-18.2929	-0.530117
	% Sdc4	% RANKL	% OPG	% RATIO	% CD45	% HPSE1	TOTAL HS	Sulf. Corr.
	-100	1.33631	4.85216	-3.15443	7.48834	1.17111	-10.5046	3.21106
	-99	1.29947	4.67839	-3.06874	7.36169	1.15175	-10.3013	3.02336
	-98	1.26345	4.51001	-2.98498	7.23623	1.13258	-10.0996	2.84252
	-97	1.22826	4.3469	-2.90309	7.11196	1.11358	-9.8994	2.66838
	-96	1.19387	4.18892	-2.82304	6.98887	1.09476	-9.70083	2.50076
	-95	1.16028	4.03595	-2.74482	6.86697	1.07611	-9.50391	2.3395
	-94	1.12746	3.88786	-2.66837	6.74624	1.05765	-9.30869	2.18444
	-93	1.0954	3.74453	-2.59368	6.62669	1.03935	-9.11521	2.03542
	-92	1.06409	3.60585	-2.52071	6.50831	1.02124	-8.92349	1.89228
	-91	1.03352	3.47168	-2.44943	6.39111	1.00329	-8.73358	1.75486
	-90	1.00367	3.34193	-2.37981	6.27507	0.985521	-8.54551	1.62301
	-89	0.974534	3.21646	-2.31182	6.1602	0.967924	-8.35931	1.49659
	-88	0.94609	3.09518	-2.24542	6.04648	0.950499	-8.17502	1.37544
	-87	0.91833	2.97796	-2.1806	5.93393	0.933245	-7.99267	1.25942
	-86	0.89124	2.86471	-2.11732	5.82252	0.916163	-7.81227	1.1484
	-85	0.864807	2.75531	-2.05554	5.71227	0.89925	-7.63387	1.04222
	-84	0.83902	2.64967	-1.99526	5.60316	0.882508	-7.45748	0.940767
	-83	0.813865	2.54768	-1.93642	5.49519	0.865934	-7.28313	0.843892
	-82	0.789331	2.44923	-1.87902	5.38837	0.849528	-7.11084	0.751467
	-81	0.765405	2.35424	-1.82301	5.28267	0.83329	-6.94064	0.663364
	-80	0.742076	2.26259	-1.76838	5.17811	0.817218	-6.77253	0.579457
	-79	0.719332	2.17421	-1.71509	5.07467	0.801312	-6.60655	0.499622
	-78	0.69716	2.08899	-1.66312	4.97236	0.785572	-6.44271	0.423737
	-77	0.67555	2.00684	-1.61245	4.87116	0.769997	-6.28102	0.351683
	-76	0.654491	1.92768	-1.56304	4.77107	0.754585	-6.1215	0.283343
	-75	0.63397	1.85141	-1.51487	4.6721	0.739336	-5.96417	0.218604
	-74	0.613978	1.77795	-1.46793	4.57422	0.72425	-5.80903	0.157352
	-73	0.594503	1.70721	-1.42217	4.47745	0.709325	-5.6561	0.0994773
	-72	0.575534	1.63912	-1.37758	4.38177	0.694561	-5.50538	0.0448733
	-71	0.557061	1.57359	-1.33413	4.28718	0.679957	-5.35689	-0.00656605
	-70	0.539073	1.51053	-1.2918	4.19367	0.665513	-5.21063	-0.0549439
	-69	0.52156	1.44988	-1.25057	4.10124	0.651227	-5.06661	-0.100361
	-68	0.504511	1.39155	-1.21041	4.00989	0.637098	-4.92483	-0.142917
	-67	0.487917	1.33547	-1.1713	3.91961	0.623127	-4.78531	-0.182709
	-66	0.471768	1.28157	-1.13322	3.83039	0.609312	-4.64803	-0.219831
	-65	0.456054	1.22978	-1.09614	3.74223	0.595652	-4.51301	-0.254375
	-64	0.440764	1.18001	-1.06004	3.65512	0.582146	-4.38025	-0.286433
	-63	0.425891	1.13222	-1.0249	3.56907	0.568794	-4.24974	-0.316094
	-62	0.411423	1.08632	-0.990707	3.48405	0.555595	-4.12148	-0.343443
	-61	0.397353	1.04226	-0.957427	3.40008	0.542549	-3.99548	-0.368566
	-60	0.383671	0.999963	-0.925043	3.31714	0.529653	-3.87172	-0.391545
	-59	0.370367	0.959373	-0.893537	3.23522	0.516908	-3.75021	-0.412461
	-58	0.357433	0.920427	-0.862886	3.15433	0.504312	-3.63095	-0.431394
	-57	0.344861	0.883064	-0.833071	3.07445	0.491866	-3.51391	-0.44842
	-56	0.332641	0.847226	-0.804073	2.99558	0.479567	-3.39911	-0.463614
	-55	0.320765	0.812855	-0.775872	2.91771	0.467415	-3.28652	-0.47705
	-54	0.309225	0.779896	-0.748449	2.84084	0.455409	-3.17615	-0.4888
	-53	0.298013	0.748293	-0.721785	2.76497	0.443549	-3.06798	-0.498934
	-52	0.28712	0.717993	-0.695862	2.69008	0.431833	-2.96201	-0.507519
	-51	0.276538	0.688945	-0.670661	2.61617	0.420261	-2.85822	-0.514622
	-50	0.26626	0.661096	-0.646165	2.54324	0.408832	-2.75659	-0.520308
	-49	0.256278	0.634398	-0.622355	2.47128	0.397545	-2.65713	-0.52464
	-48	0.246584	0.608803	-0.599215	2.40028	0.386398	-2.55981	-0.52768
	-47	0.237171	0.584262	-0.576727	2.33024	0.375392	-2.46462	-0.529486
	-46	0.228032	0.560731	-0.554875	2.26114	0.364526	-2.37155	-0.530117
	-45	0.219158	0.538165	-0.533641	2.19299	0.353797	-2.28058	-0.52963
	-44	0.210544	0.516519	-0.51301	2.12578	0.343207	-2.19169	-0.52808
	-43	0.202182	0.495753	-0.492966	2.05951	0.332753	-2.10488	-0.52552
	-42	0.194065	0.475824	-0.473492	1.99415	0.322434	-2.02011	-0.522002
	-41	0.186186	0.456692	-0.454574	1.92972	0.312251	-1.93737	-0.517577
	-40	0.17854	0.438319	-0.436195	1.8662	0.302202	-1.85665	-0.512294
	-39	0.171118	0.420667	-0.418342	1.80359	0.292286	-1.77792	-0.506199
	-38	0.163915	0.403699	-0.400999	1.74188	0.282503	-1.70117	-0.49934
	-37	0.156925	0.387379	-0.384152	1.68106	0.272851	-1.62637	-0.49176
	-36	0.150141	0.371673	-0.367787	1.62113	0.263329	-1.5535	-0.483504
	-35	0.143558	0.356547	-0.351889	1.56208	0.253937	-1.48254	-0.474613
	-34	0.137169	0.341968	-0.336446	1.50391	0.244674	-1.41347	-0.465127
	-33	0.130968	0.327906	-0.321444	1.44661	0.235538	-1.34627	-0.455087
	-32	0.12495	0.314329	-0.306869	1.39017	0.22653	-1.2809	-0.444529
	-31	0.119109	0.301208	-0.292709	1.33458	0.217648	-1.21736	-0.433491
	-30	0.113439	0.288514	-0.278951	1.27984	0.208891	-1.15561	-0.422008
	-29	0.107936	0.27622	-0.265582	1.22595	0.200258	-1.09563	-0.410113
	-28	0.102594	0.264298	-0.252591	1.17289	0.191749	-1.03739	-0.397841
	-27	0.097407	0.252724	-0.239966	1.12066	0.183362	-0.980867	-0.385223
	-26	0.0923708	0.241472	-0.227694	1.06926	0.175097	-0.926038	-0.372289
	-25	0.0874801	0.230519	-0.215764	1.01867	0.166952	-0.872873	-0.359069
	-24	0.0827302	0.21984	-0.204166	0.968888	0.158928	-0.821346	-0.345591
	-23	0.0781162	0.209415	-0.192888	0.919912	0.151022	-0.77143	-0.331882
	-22	0.0736334	0.19922	-0.181919	0.871733	0.143235	-0.723097	-0.317968
	-21	0.0692773	0.189237	-0.171249	0.824344	0.135564	-0.676318	-0.303874
	-20	0.0650433	0.179445	-0.160868	0.777739	0.12801	-0.631065	-0.289625
	-19	0.0609272	0.169825	-0.150766	0.73191	0.120572	-0.587309	-0.275242
	-18	0.0569246	0.160359	-0.140932	0.686852	0.113248	-0.545021	-0.260747
	-17	0.0530314	0.151029	-0.131357	0.642557	0.106038	-0.504172	-0.246162
	-16	0.0492436	0.14182	-0.122032	0.59902	0.09894	-0.464732	-0.231507
	-15	0.045557	0.132715	-0.112948	0.556233	0.0919543	-0.42667	-0.216799
	-14	0.0419678	0.123698	-0.104096	0.51419	0.0850796	-0.389956	-0.202057
	-13	0.0384724	0.114757	-0.0954662	0.472884	0.078315	-0.35456	-0.187299
	-12	0.0350668	0.105876	-0.0870512	0.432308	0.0716597	-0.320451	-0.172539
	-11	0.0317477	0.0970438	-0.0788425	0.392457	0.0651128	-0.287597	-0.157793
	-10	0.0285114	0.0882469	-0.070832	0.353323	0.0586733	-0.255969	-0.143075
	-9	0.0253546	0.0794741	-0.0630118	0.314901	0.0523405	-0.225532	-0.128399
	-8	0.0222738	0.0707143	-0.0553742	0.277182	0.0461134	-0.196258	-0.113778
	-7	0.019266	0.0619574	-0.0479119	0.240161	0.0399912	-0.168112	-0.0992222
	-6	0.016328	0.0531935	-0.0406176	0.203831	0.033973	-0.141064	-0.0847435
	-5	0.0134566	0.0444137	-0.0334842	0.168186	0.028058	-0.11508	-0.0703519
	-4	0.010649	0.0356095	-0.026505	0.133219	0.0222452	-0.0901297	-0.0560566
	-3	0.00790233	0.026773	-0.0196733	0.0989231	0.0165339	-0.0661789	-0.0418663
	-2	0.0052137	0.017897	-0.0129827	0.0652924	0.0109232	-0.0431956	-0.0277888
	-1	0.00258047	0.00897467	-0.00642694	0.0323202	0.00541216	-0.0211469	-0.0138312
Baseline	0	0	0	0	0	0	0	0
	1	-0.00253023	-0.00903264	0.00630397	-0.0316747	-0.00531414	0.0202781	0.0136991
	2	-0.00501266	-0.0181283	0.0124906	-0.0627104	-0.0105311	0.0397205	0.0272611
	3	-0.00744967	-0.0272916	0.0185654	-0.0931134	-0.0156518	0.0583602	0.0406816
	4	-0.00984354	-0.0365264	0.0245336	-0.12289	-0.0206769	0.0762305	0.0539568
	5	-0.0121965	-0.0458363	0.0304003	-0.152047	-0.0256074	0.0933645	0.0670837
	6	-0.0145106	-0.0552243	0.0361704	-0.180591	-0.0304441	0.109796	0.0800596
	7	-0.0167879	-0.0646931	0.0418486	-0.208528	-0.0351878	0.125557	0.0928827
	8	-0.0190305	-0.0742446	0.0474395	-0.235864	-0.0398394	0.140682	0.105552
	9	-0.0212401	-0.0838805	0.0529475	-0.262606	-0.0443996	0.155203	0.118066
	10	-0.0234186	-0.093602	0.0583766	-0.288759	-0.0488693	0.169155	0.130425
	11	-0.0255677	-0.10341	0.063731	-0.314331	-0.0532494	0.182571	0.142629
	12	-0.0276892	-0.113304	0.0690145	-0.339327	-0.0575405	0.195483	0.154679
	13	-0.0297844	-0.123286	0.0742308	-0.363754	-0.0617436	0.207925	0.166576
	14	-0.0318551	-0.133353	0.0793832	-0.387618	-0.0658594	0.21993	0.178323
	15	-0.0339026	-0.143506	0.0844753	-0.410925	-0.0698887	0.231531	0.189921
	16	-0.0359283	-0.153742	0.0895102	-0.433681	-0.0738324	0.242761	0.201374
	17	-0.0379334	-0.164061	0.0944907	-0.455893	-0.0776912	0.253654	0.212683
	18	-0.0399193	-0.174461	0.0994199	-0.477566	-0.0814659	0.264241	0.223854
	19	-0.041887	-0.184939	0.1043	-0.498706	-0.0851573	0.274557	0.23489
	20	-0.0438377	-0.195492	0.109135	-0.51932	-0.0887663	0.284633	0.245796
	21	-0.0457724	-0.206118	0.113925	-0.539414	-0.0922934	0.294501	0.256576
	22	-0.047692	-0.216813	0.118674	-0.558993	-0.0957396	0.304196	0.267236
	23	-0.0495973	-0.227574	0.123383	-0.578063	-0.0991057	0.313748	0.277781
	24	-0.0514894	-0.238397	0.128055	-0.596631	-0.102392	0.32319	0.288217
	25	-0.0533688	-0.249277	0.132691	-0.614702	-0.1056	0.332554	0.298551
	26	-0.0552363	-0.260211	0.137293	-0.632282	-0.10873	0.341872	0.308789
	27	-0.0570925	-0.271193	0.141862	-0.649376	-0.111783	0.351176	0.318938
	28	-0.058938	-0.282219	0.146399	-0.665992	-0.114759	0.360496	0.329005
	29	-0.0607733	-0.293283	0.150906	-0.682133	-0.11766	0.369865	0.338998
	30	-0.0625989	-0.30438	0.155384	-0.697807	-0.120486	0.379313	0.348924
	31	-0.064415	-0.315504	0.159834	-0.713018	-0.123237	0.388871	0.358792
	32	-0.0662222	-0.326649	0.164257	-0.727772	-0.125915	0.39857	0.368609
	33	-0.0680206	-0.33781	0.168652	-0.742075	-0.128521	0.408441	0.378385
	34	-0.0698104	-0.34898	0.173021	-0.755932	-0.131054	0.418514	0.388128
	35	-0.0715919	-0.360152	0.177365	-0.76935	-0.133516	0.428818	0.397847
	36	-0.0733651	-0.371319	0.181682	-0.782332	-0.135907	0.439384	0.40755
	37	-0.07513	-0.382476	0.185975	-0.794885	-0.138228	0.45024	0.417249
	38	-0.0768867	-0.393615	0.190241	-0.807014	-0.14048	0.461417	0.426951
	39	-0.0786352	-0.404728	0.194482	-0.818725	-0.142664	0.472944	0.436666
	40	-0.0803753	-0.415808	0.198698	-0.830022	-0.14478	0.484848	0.446405
	41	-0.0821068	-0.426849	0.202887	-0.840911	-0.146828	0.497159	0.456177
	42	-0.0838296	-0.437842	0.207049	-0.851397	-0.14881	0.509904	0.465993
	43	-0.0855434	-0.448779	0.211184	-0.861485	-0.150726	0.523112	0.475862
	44	-0.0872478	-0.459654	0.215292	-0.871181	-0.152577	0.53681	0.485795
	45	-0.0889427	-0.470457	0.219371	-0.880489	-0.154363	0.551025	0.495802
	46	-0.0906274	-0.481181	0.22342	-0.889414	-0.156085	0.565784	0.505894
	47	-0.0923017	-0.491818	0.227439	-0.897962	-0.157745	0.581114	0.516082
	48	-0.093965	-0.502359	0.231426	-0.906137	-0.159341	0.597041	0.526375
	49	-0.0956168	-0.512796	0.23538	-0.913944	-0.160876	0.613591	0.536785
	50	-0.0972566	-0.523122	0.2393	-0.921388	-0.162349	0.630789	0.547323
	51	-0.0988836	-0.533327	0.243184	-0.928473	-0.163761	0.648661	0.557999
	52	-0.100497	-0.543403	0.247031	-0.935205	-0.165114	0.667231	0.568824
	53	-0.102097	-0.553341	0.25084	-0.941588	-0.166406	0.686525	0.579809
	54	-0.103682	-0.563134	0.254608	-0.947627	-0.16764	0.706566	0.590964
	55	-0.105251	-0.572771	0.258334	-0.953326	-0.168816	0.727378	0.602301
	56	-0.106804	-0.582246	0.262016	-0.95869	-0.169934	0.748984	0.613831
	57	-0.10834	-0.591549	0.265652	-0.963724	-0.170994	0.771408	0.625564
	58	-0.109857	-0.600671	0.26924	-0.968431	-0.171999	0.794671	0.63751
	59	-0.111356	-0.609605	0.272778	-0.972816	-0.172947	0.818797	0.649682
	60	-0.112835	-0.61834	0.276264	-0.976883	-0.173839	0.843807	0.662088
	61	-0.114292	-0.62687	0.279695	-0.980637	-0.174677	0.869723	0.674741
	62	-0.115728	-0.635184	0.283069	-0.984082	-0.175461	0.896564	0.687651
	63	-0.11714	-0.643275	0.286384	-0.987222	-0.176191	0.924353	0.700827
	64	-0.118529	-0.651134	0.289637	-0.990061	-0.176867	0.953109	0.714281
	65	-0.119892	-0.658753	0.292826	-0.992603	-0.177491	0.982851	0.728023
	66	-0.121229	-0.666122	0.295948	-0.994853	-0.178063	1.0136	0.742063
	67	-0.122539	-0.673234	0.299	-0.996813	-0.178583	1.04537	0.756411
	68	-0.123819	-0.680081	0.30198	-0.998489	-0.179052	1.07819	0.771078
	69	-0.12507	-0.686653	0.304884	-0.999883	-0.17947	1.11207	0.786072
	70	-0.12629	-0.692943	0.30771	-1.001	-0.179838	1.14702	0.801405
	71	-0.127477	-0.698943	0.310455	-1.00184	-0.180156	1.18308	0.817085
	72	-0.12863	-0.704644	0.313117	-1.00242	-0.180426	1.22024	0.833123
	73	-0.129748	-0.710038	0.315691	-1.00272	-0.180646	1.25854	0.849526
	74	-0.13083	-0.715118	0.318175	-1.00277	-0.180819	1.29797	0.866306
	75	-0.131874	-0.719876	0.320565	-1.00255	-0.180943	1.33857	0.88347
	76	-0.132879	-0.724303	0.322859	-1.00208	-0.181021	1.38034	0.901028
	77	-0.133843	-0.728393	0.325054	-1.00136	-0.181052	1.4233	0.918989
	78	-0.134766	-0.732138	0.327145	-1.00038	-0.181036	1.46746	0.93736
	79	-0.135645	-0.73553	0.32913	-0.999162	-0.180974	1.51283	0.956151
	80	-0.136479	-0.738562	0.331006	-0.9977	-0.180867	1.55944	0.975369
	81	-0.137267	-0.741228	0.332768	-0.995998	-0.180715	1.60728	0.995022
	82	-0.138007	-0.743519	0.334414	-0.99406	-0.180518	1.65638	1.01512
	83	-0.138698	-0.745429	0.335941	-0.991887	-0.180277	1.70673	1.03567
	84	-0.139338	-0.746951	0.337343	-0.989485	-0.179992	1.75837	1.05667
	85	-0.139925	-0.748079	0.338619	-0.986855	-0.179663	1.81128	1.07814
	86	-0.140459	-0.748807	0.339765	-0.983999	-0.179292	1.86549	1.10008
	87	-0.140938	-0.749127	0.340776	-0.980922	-0.178878	1.921	1.1225
	88	-0.141359	-0.749033	0.34165	-0.977626	-0.178421	1.97783	1.14541
	89	-0.141722	-0.748521	0.342382	-0.974113	-0.177923	2.03597	1.16881
	90	-0.142025	-0.747583	0.34297	-0.970386	-0.177383	2.09544	1.1927
	91	-0.142267	-0.746214	0.34341	-0.966447	-0.176802	2.15625	1.2171
	92	-0.142445	-0.744409	0.343697	-0.9623	-0.17618	2.2184	1.242
	93	-0.142558	-0.742162	0.343829	-0.957946	-0.175518	2.28189	1.26742
	94	-0.142605	-0.739468	0.343801	-0.953388	-0.174816	2.34674	1.29336
	95	-0.142585	-0.736322	0.34361	-0.948628	-0.174073	2.41294	1.31982
	96	-0.142494	-0.732719	0.343253	-0.943668	-0.173292	2.48051	1.34681
	97	-0.142333	-0.728655	0.342725	-0.938511	-0.172471	2.54944	1.37433
	98	-0.142099	-0.724126	0.342023	-0.933159	-0.171611	2.61974	1.40238
	99	-0.14179	-0.719126	0.341143	-0.927613	-0.170712	2.69142	1.43098
	100	-0.141406	-0.713652	0.340082	-0.921877	-0.169776	2.76447	1.46011
	101	-0.140944	-0.7077	0.338836	-0.915951	-0.168801	2.83889	1.48979
	102	-0.140403	-0.701267	0.337401	-0.909838	-0.167789	2.91469	1.52002
	103	-0.139782	-0.694349	0.335773	-0.90354	-0.166739	2.99188	1.5508
	104	-0.139079	-0.686943	0.33395	-0.897057	-0.165652	3.07044	1.58213
	105	-0.138291	-0.679045	0.331927	-0.890393	-0.164529	3.15037	1.61402
	106	-0.137419	-0.670654	0.3297	-0.883548	-0.163368	3.23169	1.64646
	107	-0.136459	-0.661766	0.327267	-0.876525	-0.162172	3.31438	1.67945
	108	-0.135412	-0.652379	0.324624	-0.869324	-0.160939	3.39845	1.71301
	109	-0.134274	-0.642491	0.321766	-0.861948	-0.15967	3.48388	1.74712
	110	-0.133045	-0.632099	0.318691	-0.854397	-0.158365	3.57068	1.78179
	111	-0.131723	-0.621204	0.315395	-0.846674	-0.157026	3.65885	1.81702
	112	-0.130307	-0.609802	0.311875	-0.838778	-0.15565	3.74838	1.85281
	113	-0.128795	-0.597892	0.308126	-0.830713	-0.15424	3.83926	1.88916
	114	-0.127185	-0.585474	0.304147	-0.822477	-0.152795	3.93149	1.92606
	115	-0.125477	-0.572547	0.299933	-0.814074	-0.151316	4.02507	1.96352
	116	-0.123668	-0.55911	0.295481	-0.805504	-0.149802	4.11998	2.00153
	117	-0.121758	-0.545163	0.290788	-0.796767	-0.148253	4.21622	2.04009
	118	-0.119745	-0.530706	0.285851	-0.787865	-0.146671	4.31379	2.0792
	119	-0.117628	-0.515739	0.280666	-0.778799	-0.145055	4.41267	2.11886
	120	-0.115405	-0.500262	0.275231	-0.76957	-0.143404	4.51286	2.15906
	121	-0.113074	-0.484276	0.269542	-0.760177	-0.141721	4.61434	2.1998
	122	-0.110636	-0.467782	0.263596	-0.750623	-0.140004	4.71711	2.24108
	123	-0.108088	-0.450781	0.25739	-0.740907	-0.138253	4.82116	2.28289
	124	-0.105429	-0.433274	0.250921	-0.731031	-0.136469	4.92647	2.32523
	125	-0.102657	-0.415263	0.244187	-0.720994	-0.134653	5.03303	2.36809
	126	-0.0997727	-0.39675	0.237185	-0.710797	-0.132803	5.14084	2.41147
	127	-0.0967736	-0.377736	0.229911	-0.700441	-0.130921	5.24988	2.45537
	128	-0.0936588	-0.358225	0.222364	-0.689925	-0.129006	5.36014	2.49977
	129	-0.0904272	-0.338219	0.214541	-0.679251	-0.127058	5.4716	2.54468
	130	-0.0870777	-0.31772	0.206438	-0.668418	-0.125078	5.58425	2.59008
	131	-0.0836093	-0.296732	0.198054	-0.657427	-0.123065	5.69807	2.63597
	132	-0.0800209	-0.275257	0.189387	-0.646278	-0.12102	5.81305	2.68235
	133	-0.0763116	-0.253301	0.180433	-0.63497	-0.118943	5.92918	2.7292
	134	-0.0724802	-0.230865	0.171191	-0.623505	-0.116833	6.04643	2.77652
	135	-0.0685261	-0.207955	0.161659	-0.611881	-0.114692	6.1648	2.82429
	136	-0.0644482	-0.184574	0.151834	-0.600098	-0.112518	6.28426	2.87253
	137	-0.0602456	-0.160728	0.141715	-0.588158	-0.110313	6.40479	2.9212
	138	-0.0559177	-0.136421	0.131299	-0.576058	-0.108075	6.52638	2.97031
	139	-0.0514635	-0.111657	0.120585	-0.5638	-0.105806	6.64901	3.01985
	140	-0.0468824	-0.0864428	0.109571	-0.551382	-0.103505	6.77266	3.0698
	141	-0.0421736	-0.0607833	0.098256	-0.538804	-0.101172	6.8973	3.12016
	142	-0.0373365	-0.0346843	0.0866377	-0.526067	-0.0988068	7.02293	3.17092
	143	-0.0323706	-0.00815185	0.0747151	-0.513169	-0.0964101	7.14951	3.22206
	144	-0.0272751	0.0188079	0.0624866	-0.500109	-0.0939816	7.27703	3.27358
	145	-0.0220496	0.0461885	0.0499512	-0.486889	-0.0915213	7.40546	3.32546
	146	-0.0166936	0.0739831	0.0371078	-0.473505	-0.0890293	7.53479	3.3777
	147	-0.0112067	0.102185	0.0239553	-0.459959	-0.0865054	7.66498	3.43028
	148	-0.00558852	0.130787	0.0104928	-0.446249	-0.0839498	7.79602	3.48319
	149	0.000161343	0.159781	-0.0032803	-0.432374	-0.0813624	7.92788	3.53642
	150	0.00604315	0.18916	-0.0173648	-0.418334	-0.0787431	8.06054	3.58995
	151	0.0120571	0.218917	-0.0317612	-0.404127	-0.076092	8.19397	3.64378
	152	0.0182035	0.249042	-0.04647	-0.389753	-0.073409	8.32815	3.69788
	153	0.0244823	0.279527	-0.0614913	-0.375211	-0.0706941	8.46305	3.75226
	154	0.0308938	0.310365	-0.0768255	-0.3605	-0.0679472	8.59864	3.80689
	155	0.0374378	0.341546	-0.0924724	-0.345618	-0.0651683	8.7349	3.86176
	156	0.0441145	0.373062	-0.108432	-0.330565	-0.0623574	8.8718	3.91685
	157	0.0509236	0.404902	-0.124704	-0.315339	-0.0595142	9.00932	3.97216
	158	0.0578651	0.437058	-0.141289	-0.299939	-0.056639	9.14741	4.02766
	159	0.0649387	0.46952	-0.158185	-0.284364	-0.0537314	9.28607	4.08335
	160	0.0721443	0.502278	-0.175392	-0.268612	-0.0507915	9.42525	4.1392
	161	0.0794814	0.535321	-0.192909	-0.252682	-0.0478192	9.56493	4.1952
	162	0.0869497	0.568641	-0.210736	-0.236572	-0.0448144	9.70508	4.25135
	163	0.0945488	0.602226	-0.228871	-0.220282	-0.0417771	9.84566	4.30761
	164	0.102278	0.636065	-0.247313	-0.20381	-0.038707	9.98665	4.36397
	165	0.110137	0.670149	-0.266061	-0.187153	-0.0356042	10.128	4.42043
	166	0.118125	0.704464	-0.285114	-0.170311	-0.0324685	10.2697	4.47696
	167	0.126242	0.739001	-0.304468	-0.153282	-0.0292998	10.4117	4.53354
	168	0.134486	0.773748	-0.324124	-0.136064	-0.026098	10.554	4.59016
	169	0.142856	0.808693	-0.344078	-0.118656	-0.0228631	10.6966	4.6468
	170	0.151353	0.843825	-0.364329	-0.101055	-0.0195948	10.8393	4.70345
	171	0.159975	0.879131	-0.384874	-0.0832602	-0.016293	10.9823	4.76009
	172	0.16872	0.914599	-0.405711	-0.0652693	-0.0129577	11.1254	4.81669
	173	0.177588	0.950217	-0.426837	-0.0470805	-0.00958869	11.2686	4.87325
	174	0.186577	0.985973	-0.44825	-0.028692	-0.00618581	11.4118	4.92974
	175	0.195687	1.02185	-0.469945	-0.0101017	-0.00274895	11.5551	4.98614
	176	0.204916	1.05784	-0.491921	0.00869238	0.000722037	11.6984	5.04244
	177	0.214262	1.09394	-0.514174	0.0276922	0.0042273	11.8417	5.09863
	178	0.223724	1.13011	-0.5367	0.0468998	0.00776699	11.9849	5.15467
	179	0.233301	1.16636	-0.559496	0.0663174	0.0113413	12.1281	5.21055
	180	0.24299	1.20267	-0.582557	0.0859471	0.0149503	12.271	5.26626
	181	0.25279	1.23902	-0.60588	0.105791	0.0185942	12.4138	5.32177
	182	0.2627	1.27541	-0.62946	0.125851	0.0222732	12.5564	5.37706
	183	0.272717	1.31181	-0.653293	0.146131	0.0259874	12.6987	5.43213
	184	0.282839	1.34821	-0.677375	0.166631	0.029737	12.8408	5.48693
	185	0.293065	1.38461	-0.701699	0.187354	0.0335223	12.9825	5.54147
	186	0.303392	1.42098	-0.726262	0.208303	0.0373432	13.1238	5.59571
	187	0.313818	1.45731	-0.751057	0.22948	0.0412002	13.2647	5.64964
	188	0.32434	1.49359	-0.77608	0.250887	0.0450932	13.4052	5.70324
	189	0.334957	1.5298	-0.801325	0.272527	0.0490226	13.5452	5.75649
	190	0.345665	1.56593	-0.826786	0.294403	0.0529885	13.6847	5.80937
	191	0.356462	1.60196	-0.852456	0.316516	0.056991	13.8236	5.86186
	192	0.367346	1.63788	-0.87833	0.338869	0.0610305	13.9619	5.91394
	193	0.378313	1.67368	-0.9044	0.361465	0.0651071	14.0995	5.96559
	194	0.389362	1.70933	-0.930661	0.384307	0.0692209	14.2365	6.01678
	195	0.400488	1.74482	-0.957105	0.407396	0.0733723	14.3727	6.06751
	196	0.411689	1.78014	-0.983724	0.430736	0.0775613	14.5081	6.11775
	197	0.422961	1.81528	-1.01051	0.454328	0.0817883	14.6428	6.16748
	198	0.434302	1.85021	-1.03746	0.478177	0.0860533	14.7766	6.21669
	199	0.445708	1.88493	-1.06456	0.502284	0.0903567	14.9095	6.26534
	200	0.457176	1.91941	-1.09181	0.526652	0.0946986	15.0414	6.31343
	201	0.468702	1.95365	-1.11919	0.551284	0.0990793	15.1724	6.36092
	202	0.480282	1.98762	-1.1467	0.576182	0.103499	15.3023	6.40781
	203	0.491912	2.02131	-1.17433	0.60135	0.107958	15.4312	6.45408
	204	0.50359	2.05471	-1.20207	0.626789	0.112456	15.559	6.4997
	205	0.51531	2.0878	-1.22991	0.652503	0.116994	15.6856	6.54465
	206	0.52707	2.12056	-1.25784	0.678495	0.121572	15.8111	6.58892
	207	0.538863	2.15298	-1.28585	0.704767	0.126189	15.9353	6.63248
	208	0.550688	2.18505	-1.31393	0.731323	0.130847	16.0582	6.67532
	209	0.562538	2.21675	-1.34208	0.758164	0.135546	16.1798	6.71742
	210	0.574409	2.24806	-1.37027	0.785294	0.140285	16.3	6.75876
	211	0.586298	2.27897	-1.3985	0.812716	0.145065	16.4188	6.79932
	212	0.598198	2.30946	-1.42676	0.840432	0.149887	16.5362	6.83908
	213	0.610106	2.33952	-1.45503	0.868445	0.15475	16.652	6.87803
	214	0.622017	2.36913	-1.48331	0.896759	0.159654	16.7663	6.91615
	215	0.633924	2.39828	-1.51158	0.925376	0.164601	16.8791	6.95341
	216	0.645824	2.42695	-1.53984	0.954299	0.169589	16.9902	6.98981
	217	0.65771	2.45513	-1.56806	0.98353	0.17462	17.0996	7.02532
	218	0.669578	2.4828	-1.59623	1.01307	0.179694	17.2073	7.05992
	219	0.681422	2.50996	-1.62435	1.04293	0.18481	17.3133	7.09361
	220	0.693236	2.53657	-1.6524	1.07311	0.189969	17.4174	7.12636
	221	0.705015	2.56264	-1.68036	1.1036	0.195171	17.5197	7.15816
	222	0.716752	2.58813	-1.70822	1.13442	0.200417	17.6201	7.18898
	223	0.728442	2.61305	-1.73597	1.16557	0.205707	17.7186	7.21883
	224	0.740078	2.63738	-1.76359	1.19704	0.21104	17.8151	7.24767
	225	0.751654	2.66109	-1.79107	1.22885	0.216418	17.9096	7.2755
	226	0.763165	2.68419	-1.81839	1.26099	0.22184	18.002	7.3023
	227	0.774602	2.70665	-1.84554	1.29347	0.227307	18.0923	7.32806
	228	0.78596	2.72846	-1.8725	1.32629	0.232818	18.1804	7.35276
	229	0.797232	2.74961	-1.89925	1.35945	0.238375	18.2663	7.37639
	230	0.80841	2.77008	-1.92578	1.39296	0.243977	18.35	7.39893
	231	0.819489	2.78987	-1.95208	1.42682	0.249624	18.4315	7.42037
	232	0.83046	2.80895	-1.97812	1.46103	0.255317	18.5106	7.44071
	233	0.841317	2.82732	-2.00388	1.49559	0.261056	18.5873	7.45992
	234	0.852051	2.84496	-2.02936	1.53051	0.26684	18.6616	7.47801
	235	0.862656	2.86187	-2.05453	1.56579	0.272672	18.7334	7.49494
	236	0.873124	2.87802	-2.07937	1.60144	0.278549	18.8028	7.51073
	237	0.883446	2.89341	-2.10387	1.63745	0.284474	18.8696	7.52534
	238	0.893615	2.90803	-2.12801	1.67383	0.290445	18.9339	7.53879
	239	0.903623	2.92187	-2.15176	1.71058	0.296464	18.9955	7.55105
	240	0.913461	2.93491	-2.17511	1.74771	0.30253	19.0545	7.56212
	241	0.923122	2.94714	-2.19803	1.78521	0.308643	19.1107	7.57199
	242	0.932595	2.95856	-2.22052	1.82309	0.314804	19.1642	7.58065
	243	0.941874	2.96916	-2.24254	1.86135	0.321013	19.215	7.58811
	244	0.950948	2.97892	-2.26407	1.9	0.32727	19.2629	7.59434
	245	0.959809	2.98783	-2.2851	1.93903	0.333576	19.3079	7.59934
	246	0.968448	2.99589	-2.3056	1.97845	0.339929	19.35	7.60312
	247	0.976855	3.00309	-2.32555	2.01827	0.346332	19.3892	7.60566
	248	0.985021	3.00942	-2.34493	2.05848	0.352783	19.4254	7.60697
	249	0.992937	3.01487	-2.36372	2.09908	0.359283	19.4586	7.60704
	250	1.00059	3.01944	-2.38189	2.14009	0.365832	19.4888	7.60586
	251	1.00798	3.02311	-2.39941	2.1815	0.372431	19.5158	7.60344
	252	1.01508	3.02588	-2.41628	2.22331	0.379079	19.5397	7.59977
	253	1.0219	3.02775	-2.43245	2.26553	0.385776	19.5604	7.59487
	254	1.02841	3.02871	-2.4479	2.30815	0.392524	19.5779	7.58871
	255	1.03461	3.02875	-2.46262	2.35119	0.399321	19.5922	7.58132
	256	1.04049	3.02787	-2.47658	2.39464	0.406168	19.6032	7.57268
	257	1.04604	3.02606	-2.48974	2.43851	0.413065	19.6109	7.56281
	258	1.05124	3.02332	-2.50209	2.48279	0.420012	19.6152	7.55171
	259	1.05609	3.01965	-2.51359	2.5275	0.42701	19.6161	7.53938
	260	1.06057	3.01505	-2.52423	2.57262	0.434059	19.6137	7.52583
	261	1.06467	3.0095	-2.53397	2.61817	0.441157	19.6077	7.51107
	262	1.06839	3.00301	-2.54278	2.66414	0.448307	19.5983	7.49509
	263	1.0717	2.99558	-2.55064	2.71054	0.455507	19.5854	7.47792
	264	1.0746	2.98721	-2.55752	2.75737	0.462758	19.5689	7.45956
	265	1.07707	2.97789	-2.56339	2.80463	0.470061	19.5489	7.44002
	266	1.07911	2.96763	-2.56822	2.85232	0.477414	19.5252	7.41932
	267	1.08069	2.95643	-2.57198	2.90045	0.484818	19.4979	7.39746
	268	1.08182	2.94429	-2.57464	2.94901	0.492273	19.4669	7.37445
	269	1.08246	2.9312	-2.57617	2.99801	0.49978	19.4323	7.35033
	270	1.08262	2.91718	-2.57655	3.04745	0.507338	19.3939	7.32508
	271	1.08228	2.90223	-2.57572	3.09733	0.514947	19.3517	7.29875
	272	1.08142	2.88634	-2.57368	3.14765	0.522607	19.3058	7.27134
	273	1.08003	2.86953	-2.57038	3.19841	0.530319	19.2561	7.24287
	274	1.0781	2.8518	-2.56579	3.24961	0.538082	19.2025	7.21336
	275	1.07561	2.83316	-2.55988	3.30127	0.545897	19.1451	7.18283
	276	1.07255	2.8136	-2.55261	3.35336	0.553763	19.0839	7.15131
	277	1.0689	2.79315	-2.54396	3.40591	0.56168	19.0187	7.11882
	278	1.06466	2.7718	-2.53388	3.4589	0.569649	18.9496	7.08538
	279	1.0598	2.74957	-2.52234	3.51234	0.577669	18.8766	7.05102
	280	1.05432	2.72647	-2.50931	3.56624	0.58574	18.7996	7.01577
	281	1.04819	2.7025	-2.49475	3.62058	0.593863	18.7186	6.97965
	282	1.0414	2.67767	-2.47863	3.67537	0.602037	18.6336	6.94269
	283	1.03394	2.65201	-2.4609	3.73062	0.610262	18.5446	6.90493
	284	1.02578	2.62552	-2.44154	3.78632	0.618538	18.4515	6.8664
	285	1.01692	2.59821	-2.42049	3.84247	0.626865	18.3545	6.82714
	286	1.00734	2.5701	-2.39774	3.89907	0.635243	18.2533	6.78716
	287	0.997023	2.5412	-2.37323	3.95613	0.643672	18.1481	6.74652
	288	0.985951	2.51153	-2.34693	4.01364	0.652151	18.0388	6.70526
	289	0.974107	2.48111	-2.31879	4.0716	0.660682	17.9253	6.6634
	290	0.961476	2.44995	-2.28879	4.13002	0.669262	17.8078	6.621
	291	0.948041	2.41807	-2.25687	4.18889	0.677893	17.6861	6.57809
	292	0.933785	2.38549	-2.22301	4.24821	0.686574	17.5603	6.53471
	293	0.918689	2.35224	-2.18715	4.30799	0.695305	17.4303	6.49093
	294	0.902738	2.31833	-2.14925	4.36822	0.704086	17.2962	6.44677
	295	0.885912	2.28378	-2.10928	4.4289	0.712916	17.158	6.40229
	296	0.868194	2.24863	-2.06718	4.49003	0.721796	17.0156	6.35754
	297	0.849567	2.21288	-2.02293	4.55161	0.730726	16.869	6.31256
	298	0.830011	2.17658	-1.97646	4.61364	0.739704	16.7182	6.26743
	299	0.809508	2.13974	-1.92775	4.67612	0.748731	16.5633	6.22218
	300	0.788039	2.10239	-1.87674	4.73905	0.757806	16.4042	6.17688
	301	0.765586	2.06456	-1.82339	4.80242	0.76693	16.241	6.13158
	302	0.742129	2.02628	-1.76765	4.86624	0.776102	16.0735	6.08635
	303	0.717649	1.98758	-1.70948	4.93051	0.785321	15.9019	6.04124
	304	0.692126	1.94849	-1.64883	4.99521	0.794588	15.7262	5.99632
	305	0.66554	1.90905	-1.58565	5.06036	0.803902	15.5463	5.95166
	306	0.637872	1.86928	-1.5199	5.12594	0.813263	15.3623	5.90733
	307	0.609101	1.82923	-1.45152	5.19197	0.82267	15.1741	5.86338
	308	0.579207	1.78892	-1.38048	5.25842	0.832124	14.9818	5.8199
	309	0.548169	1.7484	-1.30671	5.32531	0.841623	14.7853	5.77695
	310	0.515966	1.70771	-1.23017	5.39264	0.851167	14.5848	5.73462
	311	0.482577	1.66688	-1.15081	5.46039	0.860757	14.3802	5.69297
	312	0.447981	1.62596	-1.06858	5.52856	0.870391	14.1715	5.65209
	313	0.412156	1.58498	-0.983425	5.59716	0.880069	13.9588	5.61206
	314	0.375081	1.54399	-0.895294	5.66618	0.88979	13.742	5.57296
	315	0.336733	1.50304	-0.804136	5.73562	0.899555	13.5212	5.53487
	316	0.297091	1.46217	-0.709896	5.80548	0.909363	13.2964	5.49789
	317	0.256131	1.42143	-0.612522	5.87575	0.919213	13.0676	5.4621
	318	0.213831	1.38086	-0.51196	5.94642	0.929105	12.8349	5.42759
	319	0.170169	1.34052	-0.408154	6.0175	0.939038	12.5983	5.39446
	320	0.125121	1.30046	-0.301049	6.08898	0.949012	12.3577	5.3628
	321	0.078663	1.26073	-0.190589	6.16086	0.959026	12.1133	5.33271
	322	0.0307726	1.22139	-0.0767192	6.23314	0.969079	11.8651	5.30429
	323	-0.0185745	1.18248	0.0406188	6.3058	0.979172	11.613	5.27764
	324	-0.0694023	1.14407	0.161482	6.37885	0.989302	11.3572	5.25287
	325	-0.121735	1.10622	0.285929	6.45228	0.999471	11.0976	5.23008
	326	-0.175598	1.06898	0.414017	6.52609	1.00968	10.8343	5.20939
	327	-0.231014	1.03242	0.545807	6.60028	1.01992	10.5674	5.19089
	328	-0.288011	0.996598	0.681358	6.67483	1.0302	10.2969	5.17472
	329	-0.346611	0.961579	0.820731	6.74974	1.04051	10.0227	5.16098
	330	-0.406842	0.927428	0.963985	6.82501	1.05086	9.74507	5.14979
	331	-0.468729	0.894214	1.11118	6.90064	1.06124	9.46392	5.14128
	332	-0.532298	0.862005	1.26239	6.97661	1.07165	9.17934	5.13556
	333	-0.597574	0.830872	1.41766	7.05292	1.0821	8.89136	5.13277
	334	-0.664585	0.800886	1.57707	7.12957	1.09258	8.60004	5.13304
	335	-0.733358	0.772122	1.74067	7.20655	1.10309	8.30544	5.13648
	336	-0.803919	0.744654	1.90853	7.28385	1.11363	8.0076	5.14325
	337	-0.876295	0.71856	2.08072	7.36147	1.12419	7.7066	5.15347
	338	-0.950514	0.693918	2.2573	7.4394	1.13479	7.40247	5.16728
	339	-1.0266	0.670809	2.43834	7.51764	1.14541	7.0953	5.18483
	340	-1.10459	0.649315	2.6239	7.59618	1.15606	6.78513	5.20626
	341	-1.18451	0.62952	2.81405	7.675	1.16673	6.47204	5.23172
	342	-1.26638	0.611509	3.00887	7.75411	1.17743	6.1561	5.26136
	343	-1.35023	0.595369	3.20841	7.8335	1.18815	5.83736	5.29533
	344	-1.4361	0.58119	3.41275	7.91315	1.1989	5.51591	5.33379
	345	-1.52401	0.569063	3.62196	7.99306	1.20966	5.19181	5.37689
	346	-1.61399	0.55908	3.83611	8.07323	1.22045	4.86515	5.4248
	347	-1.70608	0.551337	4.05528	8.15364	1.23125	4.53599	5.47768
	348	-1.80029	0.545928	4.27952	8.23429	1.24208	4.20442	5.53571
	349	-1.89667	0.542954	4.50892	8.31517	1.25292	3.87053	5.59904
	350	-1.99524	0.542514	4.74355	8.39627	1.26378	3.53439	5.66785
	351	-2.09603	0.544711	4.98348	8.47757	1.27465	3.19609	5.74233
	352	-2.19908	0.549649	5.22879	8.55908	1.28553	2.85573	5.82265
	353	-2.30442	0.557433	5.47955	8.64078	1.29643	2.51339	5.90898
	354	-2.41207	0.568172	5.73583	8.72266	1.30734	2.16916	6.00153
	355	-2.52207	0.581977	5.99773	8.80472	1.31826	1.82315	6.10047
	356	-2.63445	0.598959	6.2653	8.88693	1.32919	1.47544	6.206
	357	-2.74925	0.619232	6.53864	8.9693	1.34012	1.12615	6.31832
	358	-2.86649	0.642913	6.81781	9.05181	1.35106	0.775369	6.43762
	359	-2.98622	0.670121	7.1029	9.13445	1.36201	0.423208	6.5641
	360	-3.10845	0.700976	7.39398	9.21721	1.37296	0.0697742	6.69797
	361	-3.23324	0.7356	7.69115	9.30008	1.38391	-0.284822	6.83944
	362	-3.3606	0.774118	7.99447	9.38305	1.39486	-0.640467	6.98873
	363	-3.49058	0.816657	8.30403	9.46611	1.40581	-0.997046	7.14603
	364	-3.62321	0.863347	8.61992	9.54923	1.41676	-1.35444	7.31158
	365	-3.75852	0.914319	8.94221	9.63243	1.42771	-1.71253	7.4856
	366	-3.89655	0.969706	9.271	9.71567	1.43865	-2.07119	7.66831
	367	-4.03734	1.02964	9.60636	9.79894	1.44958	-2.4303	7.85994
	368	-4.18091	1.09427	9.94837	9.88225	1.46051	-2.78973	8.06073
	369	-4.32731	1.16373	10.2971	9.96556	1.47142	-3.14934	8.27091
	370	-4.47657	1.23816	10.6527	10.0489	1.48233	-3.509	8.49071
	371	-4.62873	1.31771	11.0153	10.1322	1.49322	-3.86858	8.7204
	372	-4.78383	1.40253	11.3848	10.2154	1.50409	-4.22794	8.9602
	373	-4.94189	1.49276	11.7614	10.2987	1.51495	-4.58692	9.21037
	374	-5.10297	1.58855	12.1452	10.3818	1.52579	-4.9454	9.47118
	375	-5.26709	1.69007	12.5363	10.4649	1.53661	-5.30322	9.74287
	376	-5.4343	1.79747	12.9348	10.5479	1.5474	-5.66022	10.0257
	377	-5.60463	1.91091	13.3407	10.6308	1.55818	-6.01626	10.32
	378	-5.77812	2.03055	13.7541	10.7136	1.56892	-6.37118	10.6259
	379	-5.95481	2.15656	14.1753	10.7963	1.57964	-6.72482	10.9438
	380	-6.13474	2.2891	14.6041	10.8788	1.59033	-7.07702	11.2739
	381	-6.31795	2.42835	15.0408	10.9611	1.60099	-7.4276	11.6166
	382	-6.50447	2.57447	15.4854	11.0433	1.61162	-7.77641	11.972
	383	-6.69436	2.72764	15.9381	11.1253	1.6222	-8.12327	12.3406
	384	-6.88764	2.88804	16.3988	11.207	1.63276	-8.46801	12.7225
	385	-7.08436	3.05584	16.8678	11.2885	1.64327	-8.81044	13.1182
	386	-7.28456	3.23124	17.3451	11.3698	1.65374	-9.15039	13.5278
	387	-7.48829	3.41442	17.8308	11.4508	1.66416	-9.48767	13.9517
	388	-7.69557	3.60557	18.3251	11.5315	1.67454	-9.82209	14.3903
	389	-7.90646	3.80487	18.8279	11.612	1.68487	-10.1535	14.8437
	390	-8.121	4.01252	19.3395	11.692	1.69515	-10.4816	15.3124
	391	-8.33923	4.22872	19.8599	11.7718	1.70538	-10.8063	15.7967
	392	-8.56118	4.45367	20.3892	11.8512	1.71555	-11.1274	16.2968
	393	-8.78692	4.68757	20.9276	11.9302	1.72567	-11.4446	16.8132
	394	-9.01647	4.93062	21.475	12.0088	1.73572	-11.7578	17.3462
	395	-9.24988	5.18304	22.0318	12.087	1.74572	-12.0667	17.896
	396	-9.48721	5.44504	22.5978	12.1647	1.75564	-12.3711	18.4631
	397	-9.72848	5.71682	23.1733	12.242	1.7655	-12.6709	19.0479
	398	-9.97374	5.99861	23.7584	12.3188	1.77529	-12.9657	19.6505
	399	-10.2231	6.29062	24.3531	12.3951	1.78501	-13.2554	20.2715
	400	-10.4764	6.59309	24.9577	12.4709	1.79466	-13.5397	20.9112
	401	-10.734	6.90622	25.5721	12.5461	1.80422	-13.8185	21.5699
	402	-10.9957	7.23027	26.1965	12.6208	1.81371	-14.0914	22.2481
	403	-11.2616	7.56545	26.831	12.6948	1.82311	-14.3582	22.946
	404	-11.5318	7.912	27.4757	12.7682	1.83242	-14.6188	23.6642
	405	-11.8063	8.27016	28.1307	12.841	1.84165	-14.8727	24.4029
	406	-12.0852	8.64018	28.7963	12.9132	1.85079	-15.1199	25.1626
	407	-12.3685	9.02229	29.4723	12.9846	1.85983	-15.36	25.9436
	408	-12.6562	9.41675	30.1591	13.0554	1.86878	-15.5927	26.7465
	409	-12.9485	9.82381	30.8566	13.1254	1.87762	-15.8179	27.5715
	410	-13.2453	10.2437	31.5651	13.1946	1.88636	-16.0353	28.4191
	411	-13.5467	10.6767	32.2846	13.263	1.895	-16.2445	29.2897
	412	-13.8528	11.1231	33.0152	13.3307	1.90353	-16.4454	30.1837
	413	-14.1636	11.5831	33.7571	13.3975	1.91194	-16.6376	31.1016
	414	-14.4792	12.0571	34.5104	13.4634	1.92024	-16.8208	32.0438
	415	-14.7995	12.5452	35.2752	13.5284	1.92843	-16.9948	33.0107
	416	-15.1247	13.0477	36.0516	13.5925	1.93649	-17.1593	34.0028
	417	-15.4548	13.565	36.8398	13.6557	1.94442	-17.314	35.0206
	418	-15.7899	14.0973	37.6399	13.7179	1.95223	-17.4586	36.0644
	419	-16.13	14.6448	38.452	13.7791	1.9599	-17.5927	37.1347
	420	-16.4751	15.208	39.2762	13.8392	1.96744	-17.7162	38.2321
	421	-16.8254	15.787	40.1126	13.8983	1.97485	-17.8286	39.3569
	422	-17.1808	16.3822	40.9615	13.9563	1.98211	-17.9297	40.5097
	423	-17.5415	16.9939	41.8229	14.0132	1.98922	-18.0192	41.691
	424	-17.9074	17.6224	42.6969	14.0689	1.99619	-18.0967	42.9011
	425	-18.2787	18.2679	43.5837	14.1234	2.00301	-18.1618	44.1407
	426	-18.6553	18.9308	44.4833	14.1767	2.00967	-18.2144	45.4102
	427	-19.0374	19.6114	45.3961	14.2288	2.01616	-18.254	46.7101
	428	-19.425	20.3101	46.322	14.2796	2.0225	-18.2803	48.0409
	429	-19.8181	21.0271	47.2611	14.3291	2.02867	-18.2929	49.4032
	430	-20.2169	21.7627	48.2138	14.3772	2.03467	-18.2915	50.7974
	431	-20.6213	22.5174	49.18	14.424	2.04049	-18.2758	52.2241
	432	-21.0314	23.2913	50.1599	14.4694	2.04614	-18.2454	53.6839
	433	-21.4472	24.085	51.1536	14.5133	2.0516	-18.1999	55.1772
	434	-21.869	24.8987	52.1614	14.5557	2.05687	-18.139	56.7047
	435	-22.2966	25.7327	53.1832	14.5967	2.06196	-18.0623	58.2668
	436	-22.7301	26.5874	54.2193	14.636	2.06685	-17.9695	59.8641
	437	-23.1697	27.4632	55.2699	14.6738	2.07154	-17.86	61.4972
	438	-23.6153	28.3603	56.3349	14.71	2.07603	-17.7336	63.1666
	439	-24.067	29.2793	57.4147	14.7446	2.08031	-17.5899	64.873
	440	-24.5249	30.2204	58.5092	14.7774	2.08438	-17.4285	66.6169
	441	-24.9891	31.184	59.6188	14.8085	2.08824	-17.2489	68.3989
	442	-25.4595	32.1705	60.7435	14.8378	2.09187	-17.0509	70.2196
	443	-25.9364	33.1802	61.8834	14.8654	2.09528	-16.8339	72.0796
	444	-26.4196	34.2136	63.0388	14.8911	2.09846	-16.5975	73.9795
	445	-26.9094	35.271	64.2097	14.9149	2.10141	-16.3414	75.9199
	446	-27.4056	36.3528	65.3963	14.9368	2.10412	-16.0651	77.9014
	447	-27.9085	37.4594	66.5988	14.9567	2.10658	-15.7681	79.9247
	448	-28.4181	38.5912	67.8173	14.9746	2.1088	-15.4501	81.9904
	449	-28.9344	39.7486	69.052	14.9905	2.11077	-15.1107	84.0991
	450	-29.4574	40.932	70.303	15.0043	2.11248	-14.7493	86.2515
Baseline
	PREDICTED VALUES - CALCULATOR!!!
0	10.4915		4.71999		0.976741		4.83239		1.13826		4.11604		19.9798		32.6015
0.01	% Sdc4		% RANKL		% OPG		% RATIO		% CD45		% HPSE1		TOTAL HS		Sat. Corr.
0.02	-100	0	1.30162	4.78143	4.50804	1.02077	-3.06811	4.68413	7.52965	1.22397	1.16853	4.16414	-10.1902	17.9439	3.19278	33.6424
0.025	-99	0.104915	1.27221	4.78004	4.40553	1.01977	-3.00111	4.68737	7.3992	1.22248	1.15027	4.16339	-10.0168	17.9785	3.01607	33.5848
0.05	-98	0.20983	1.24318	4.77867	4.30437	1.01878	-2.93487	4.69057	7.26979	1.22101	1.13208	4.16264	-9.84499	18.0128	2.84466	33.5289
0.075	-97.5	0.262288	1.2288	4.77799	4.2543	1.01829	-2.90203	4.69216	7.20548	1.22028	1.12302	4.16227	-9.75964	18.0299	2.76094	33.5016
0.1	-95	0.524575	1.15838	4.77467	4.00906	1.0159	-2.7408	4.69995	6.88798	1.21666	1.07804	4.16042	-9.33876	18.114	2.36177	33.3715
0.2	-92.5	0.786863	1.09039	4.77146	3.77247	1.01359	-2.58458	4.7075	6.57739	1.21313	1.03364	4.15859	-8.92768	18.1961	1.99436	33.2517
0.25	-90	1.04915	1.02487	4.76837	3.54466	1.01136	-2.43353	4.7148	6.2739	1.20967	0.989874	4.15679	-8.52654	18.2762	1.65766	33.1419
0.4	-80	2.0983	0.787881	4.75718	2.72183	1.00333	-1.88271	4.74141	5.1339	1.1967	0.822125	4.14988	-7.0222	18.5768	0.594308	32.7952
0.5	-75	2.62288	0.684329	4.7523	2.36292	0.99982	-1.63984	4.75315	4.60955	1.19073	0.743179	4.14663	-6.32987	18.7151	0.214609	32.6715
0.6	-60	4.1966	0.430045	4.74029	1.4831	0.991227	-1.03766	4.78225	3.22023	1.17491	0.528516	4.1378	-4.48322	19.0841	-0.446252	32.456
0.7	-50	5.24575	0.302733	4.73428	1.04341	0.986932	-0.73303	4.79697	2.44192	1.16605	0.40476	4.1327	-3.433	19.2939	-0.591606	32.4086
0.75	-40	6.2949	0.20381	4.72961	0.702137	0.983599	-0.494852	4.80848	1.77327	1.15844	0.29642	4.12825	-2.51627	19.4771	-0.585349	32.4107
0.8	-30	7.34406	0.128427	4.72606	0.442282	0.981061	-0.312473	4.81729	1.20475	1.15197	0.20283	4.12439	-1.72363	19.6355	-0.485183	32.4433
0.85	-25	7.86863	0.098105	4.72463	0.337811	0.98004	-0.238899	4.82085	0.954878	1.14913	0.161266	4.12268	-1.37103	19.7059	-0.414139	32.4665
0.9	-20	8.39321	0.0719745	4.72339	0.247805	0.979161	-0.175395	4.82392	0.726242	1.14653	0.123003	4.12111	-1.04609	19.7708	-0.335089	32.4922
0.95	-15	8.91778	0.0495378	4.72233	0.170538	0.978406	-0.120795	4.82656	0.517605	1.14415	0.0878948	4.11966	-0.74769	19.8304	-0.251574	32.5195
0.96	-10	9.44236	0.0303359	4.72143	0.104425	0.977761	-0.0740117	4.82882	0.327775	1.14199	0.0557914	4.11834	-0.474687	19.885	-0.166468	32.5472
0.98	-5	9.96693	0.0139498	4.72065	0.0480155	0.97721	-0.0340494	4.83075	0.155605	1.14003	0.0265426	4.11714	-0.225878	19.9347	-0.0820344	32.5747
0.99	-4	10.0718	0.0109763	4.72051	0.0377804	0.97711	-0.0267939	4.8311	0.123193	1.13966	0.0210223	4.11691	-0.17891	19.9441	-0.0653893	32.5802
1	-2	10.2817	0.00531019	4.72025	0.0182771	0.976919	-0.0129646	4.83177	0.0603218	1.13895	0.0103017	4.11647	-0.0876837	19.9623	-0.0324361	32.5909
1.01	-1	10.3866	0.00261194	4.72012	0.00898991	0.976828	-0.0063774	4.83209	0.0298464	1.1386	0.00509907	4.11625	-0.0434045	19.9712	-0.0161488	32.5962
1.02	0	10.4915	0	4.71999	0	0.976741	0	4.83239	0	1.13826	0	4.11604	0	19.9798	0	32.6015
1.05	1	10.5964	-0.00252824	4.71988	-0.00870161	0.976656	0.00617391	4.83269	-0.0292256	1.13793	-0.00499667	4.11584	0.0425407	19.9883	0.0160016	32.6067
1.1	2	10.7013	-0.00497532	4.71976	-0.0171237	0.976573	0.0121505	4.83298	-0.0578385	1.1376	-0.0098921	4.11564	0.0842289	19.9967	0.0318483	32.6119
1.15	5	11.0161	-0.0118542	4.71944	-0.0407978	0.976342	0.0289554	4.83379	-0.14008	1.13667	-0.0239823	4.11506	0.204292	20.0207	0.0783895	32.627
1.2	10	11.5407	-0.0219173	4.71896	-0.0754276	0.976004	0.0535507	4.83498	-0.265626	1.13524	-0.045547	4.11417	0.388435	20.0574	0.152309	32.6511
1.25	15	12.0652	-0.0304597	4.71856	-0.104822	0.975717	0.07444	4.83599	-0.377578	1.13396	-0.0648334	4.11338	0.553969	20.0905	0.221301	32.6736
1.275	20	12.5898	-0.0377208	4.71821	-0.129805	0.975473	0.0922043	4.83685	-0.476837	1.13283	-0.0819774	4.11267	0.702546	20.1202	0.285227	32.6945
1.3	25	13.1144	-0.0439128	4.71792	-0.151109	0.975265	0.107358	4.83758	-0.564261	1.13184	-0.0971122	4.11205	0.835934	20.1469	0.344229	32.7137
1.35	27.5	13.3767	-0.0466673	4.71779	-0.160586	0.975172	0.114102	4.83791	-0.603796	1.13139	-0.103967	4.11177	0.897519	20.1592	0.371994	32.7228
1.4	30	13.639	-0.0492232	4.71767	-0.169378	0.975086	0.120359	4.83821	-0.640681	1.13097	-0.110369	4.1115	0.956024	20.1708	0.398687	32.7315
1.45	35	14.1635	-0.0538185	4.71745	-0.185187	0.974932	0.131613	4.83875	-0.7069	1.13021	-0.121875	4.11103	1.06482	20.1926	0.44919	32.7479
1.5	40	14.6881	-0.0578474	4.71726	-0.199047	0.974796	0.141481	4.83923	-0.763701	1.12957	-0.131761	4.11062	1.16446	20.2125	0.496508	32.7634
1.55	45	15.2127	-0.0614427	4.71709	-0.211415	0.974676	0.15029	4.83966	-0.811851	1.12902	-0.140151	4.11028	1.25718	20.231	0.541565	32.778
1.6	50	15.7373	-0.0647238	4.71694	-0.222701	0.974565	0.15833	4.84004	-0.852104	1.12856	-0.147173	4.10999	1.34533	20.2486	0.585427	32.7923
1.65	55	16.2618	-0.0677978	4.71679	-0.233275	0.974462	0.165864	4.84041	-0.885202	1.12818	-0.152952	4.10975	1.43137	20.2658	0.629275	32.8066
1.75	60	16.7864	-0.0707595	4.71665	-0.243462	0.974363	0.173124	4.84076	-0.911873	1.12788	-0.157612	4.10956	1.51785	20.2831	0.674403	32.8214
1.8	65	17.311	-0.0736916	4.71652	-0.253547	0.974264	0.180313	4.84111	-0.93283	1.12764	-0.161276	4.10941	1.60738	20.301	0.722199	32.8369
1.9	75	18.3601	-0.0797225	4.71623	-0.27429	0.974062	0.195102	4.84182	-0.960319	1.12733	-0.166085	4.10921	1.80642	20.3408	0.831794	32.8727
2	80	18.8847	-0.0829027	4.71608	-0.285227	0.973955	0.202903	4.8422	-0.968115	1.12724	-0.167449	4.10915	1.92144	20.3637	0.896798	32.8939
2.25	90	19.9339	-0.0896084	4.71577	-0.308289	0.973729	0.219357	4.84299	-0.974531	1.12717	-0.168572	4.10911	2.19637	20.4187	1.05578	32.9457
2.3	100	20.983	-0.0963945	4.71544	-0.331625	0.973501	0.236013	4.8438	-0.97132	1.1272	-0.16801	4.10913	2.54955	20.4892	1.2655	33.0141
2.4	125	23.6059	-0.104202	4.71508	-0.358474	0.973239	0.255186	4.84472	-0.923721	1.12775	-0.159683	4.10947	3.91298	20.7616	2.10647	33.2882
2.5	130	24.1305	-0.101542	4.7152	-0.349326	0.973329	0.248653	4.84441	-0.904287	1.12797	-0.156286	4.10961	4.28756	20.8365	2.34086	33.3646
2.6	140	25.1796	-0.088124	4.71584	-0.303184	0.973779	0.215714	4.84282	-0.848455	1.1286	-0.146536	4.11001	5.15639	21.0101	2.88083	33.5407
2.75	150	26.2288	-0.0599507	4.71717	-0.206282	0.974726	0.146634	4.83948	-0.761279	1.12959	-0.131339	4.11064	6.19794	21.2182	3.50905	33.7455
2.9	160	27.2779	-0.0122331	4.71942	-0.0421016	0.976329	0.0298811	4.83384	-0.63105	1.13108	-0.108696	4.11157	7.42597	21.4635	4.2044	33.9722
2.95	175	28.8516	0.10444	4.72492	0.359635	0.980253	-0.254281	4.82011	-0.330673	1.1345	-0.0567464	4.11371	9.63662	21.9052	5.28672	34.325
2.975	190	30.4254	0.279202	4.73317	0.962203	0.986139	-0.676492	4.7997	0.116625	1.13959	0.0199033	4.11686	12.2778	22.4329	6.25171	34.6396
3	195	30.9499	0.349116	4.73647	1.20354	0.988496	-0.844263	4.7916	0.298665	1.14166	0.0508549	4.11814	13.2396	22.6251	6.51394	34.7251
3.25	197.5	31.2122	0.385862	4.73821	1.33045	0.989736	-0.932184	4.78735	0.395417	1.14276	0.0672482	4.11881	13.7324	22.7235	6.63059	34.7632
3.3	200	31.4745	0.42363	4.73999	1.46093	0.99101	-1.02237	4.78299	0.495756	1.1439	0.0842076	4.11951	14.2315	22.8233	6.7369	34.7978
3.35	225	34.0974	0.818246	4.75862	2.82715	1.00435	-1.95367	4.73798	1.63645	1.15689	0.274021	4.12732	19.2094	23.8178	7.21759	34.9545
3.4	230	34.622	0.889441	4.76198	3.07421	1.00677	-2.1196	4.72997	1.87636	1.15962	0.313246	4.12894	20.0871	23.9932	7.20887	34.9517
3.45	235	35.1466	0.953433	4.765	3.29642	1.00894	-2.26821	4.72278	2.11272	1.16231	0.351654	4.13052	20.875	24.1506	7.18181	34.9429
3.5	240	35.6711	1.00818	4.76758	3.48664	1.0108	-2.39496	4.71666	2.34224	1.16492	0.388727	4.13204	21.5491	24.2853	7.14602	34.9312
3.75	245	36.1957	1.05173	4.76964	3.63803	1.01227	-2.49551	4.7118	2.5618	1.16742	0.423986	4.1335	22.0857	24.3925	7.11117	34.9198
4	250	36.7203	1.08228	4.77108	3.74428	1.01331	-2.56592	4.7084	2.76857	1.16977	0.457008	4.13485	22.4625	24.4678	7.08608	34.9117
4.25	275	39.3432	0.997229	4.76706	3.44858	1.01042	-2.36963	4.71788	3.54772	1.17864	0.579837	4.13991	21.4142	24.2584	7.25291	34.966
4.5	300	41.966	0.530355	4.74503	1.82991	0.994614	-1.2762	4.77072	3.96917	1.18344	0.645227	4.1426	15.6113	23.0989	7.23306	34.9596
4.75	325	44.5889	0.000174444	4.72	0.000600404	0.976746	-0.000425957	4.83237	4.70026	1.19176	0.756918	4.1472	7.69784	21.5179	4.803	34.1673
5	350	47.2118	-0.0100691	4.71952	-0.0346543	0.976402	0.0245937	4.83358	6.91169	1.21693	1.08141	4.16056	0.17271	20.0143	0.657652	32.8159
5.5	375	49.8347	0.795564	4.75755	2.74848	1.00359	-1.90067	4.74055	10.9001	1.26233	1.61668	4.18259	-7.07258	18.5667	1.05872	32.9466
5.75	400	52.4575	1.82412	4.80609	6.33464	1.03861	-4.24182	4.62741	14.8758	1.30758	2.08769	4.20197	-13.1859	17.3453	7.165	34.9374
6	450	57.7033	1.04406	4.76927	3.61136	1.01201	-2.47782	4.71266	15.1048	1.31019	2.11295	4.20301	-8.64458	18.2527	2.37076	33.3744
	475	60.3262	0.0414005	4.72195	0.14252	0.978133	-0.100975	4.82751	12.927	1.2854	1.86451	4.19279	-0.634197	19.8531	0.748653	32.8456
	500	62.949	0.0269147	4.72127	0.0926468	0.977646	-0.0656712	4.82922	12.7061	1.28289	1.83828	4.19171	8.24452	21.6271	5.65071	34.4437

## Sheet: Expression profile - HPSE1
	THIRD LEVEL MODELS - Predicted expression profiles
	HPSE1	Syndecans & HS GAG (content and structure)						RANKL-OPG axis / Inflammatory infiltrate
		Poly 3	Poly 3	Poly 3	Poly 3	Poly 6	Poly 5	Poly 6	Poly 6	Poly 6	Poly 6
	b0:	0	0	0	0	0	0	0	0	0	0
	b1:	-0.00247294	0.139384	0.366733	0.247622	0.00913381	0.0307009	-0.00389293	-0.0132912	0.0104885	-0.0149651
	b2:	0.00758497	0.00380396	0.000704532	0.00260998	1.84315e-05	-0.000457059	-0.00093616	-0.00314852	0.00283525	-0.00248674
	b3:	-1.54613e-05	-1.44655e-05	-8.29771e-06	-1.10941e-05	-1.30509e-07	-2.17065e-07	2.56274e-06	8.6272e-06	-7.74349e-06	6.87773e-06
	b4:	N/A	N/A	N/A	N/A	1.25069e-08	7.07029e-09	2.66475e-08	8.96354e-08	-8.04976e-08	7.22103e-08
	b5:	N/A	N/A	N/A	N/A	-6.34867e-11	-2.18412e-11	-1.27949e-10	-4.307e-10	3.84662e-10	-3.46146e-10
	b6:	N/A	N/A	N/A	N/A	8.06306e-14	N/A	1.49342e-13	5.03004e-13	-4.46815e-13	4.0538e-13
	% change in expression
MAX	325	269.603	64.606	42.8836	65.2693	7.96473	0.515395	0.00402116	0.0139208	22.7039	0.0223349
MIN	-100	0	-49.4791	-91.2404	-24.684	-0.298612	-46.064	-7.54749	-25.4001	-0.00957535	-20.1212
	% HPSE1	% Sdc1	% Sdc2	% Sdc4	TOTAL Sdcs	TOTAL HS	Sulf. Corr.	% RANKL	% OPG	% RATIO	% CD45
	-100	91.5582	38.5666	-21.3303	12.4317	1.36763	-6.49817	-7.44146	-25.0097	22.7039	-19.1608
	-99	89.5871	37.5194	-21.3502	11.8305	1.28411	-6.42153	-7.35939	-24.734	22.4521	-18.9545
	-98	87.6404	36.4883	-21.3638	11.241	1.20363	-6.34442	-7.27467	-24.4492	22.1923	-18.7409
	-97	85.7179	35.4734	-21.3711	10.6633	1.12613	-6.26686	-7.18743	-24.1561	21.925	-18.5204
	-96	83.8196	34.4745	-21.3721	10.0972	1.05152	-6.1889	-7.09782	-23.8549	21.6505	-18.2933
	-95	81.9453	33.4916	-21.367	9.5428	0.979743	-6.11055	-7.00596	-23.5462	21.3693	-18.06
	-94	80.0951	32.5244	-21.3557	8.99992	0.910714	-6.03186	-6.91199	-23.2304	21.0818	-17.8208
	-93	78.2687	31.5731	-21.3383	8.46851	0.844365	-5.95285	-6.81604	-22.9079	20.7884	-17.5762
	-92	76.4662	30.6374	-21.3149	7.94851	0.780627	-5.87354	-6.71823	-22.5791	20.4894	-17.3263
	-91	74.6873	29.7174	-21.2856	7.43985	0.719429	-5.79397	-6.61869	-22.2445	20.1853	-17.0717
	-90	72.932	28.8128	-21.2502	6.94247	0.660706	-5.71417	-6.51753	-21.9045	19.8763	-16.8125
	-89	71.2003	27.9237	-21.209	6.45631	0.604389	-5.63415	-6.41488	-21.5595	19.5628	-16.5492
	-88	69.492	27.0499	-21.1619	5.98128	0.550416	-5.55396	-6.31086	-21.2098	19.2453	-16.282
	-87	67.807	26.1913	-21.1091	5.51734	0.49872	-5.4736	-6.20557	-20.8558	18.9239	-16.0112
	-86	66.1453	25.3479	-21.0505	5.0644	0.449241	-5.39312	-6.09912	-20.498	18.5992	-15.7372
	-85	64.5067	24.5195	-20.9862	4.62241	0.401915	-5.31254	-5.99164	-20.1367	18.2713	-15.4603
	-84	62.8912	23.7062	-20.9163	4.1913	0.356684	-5.23188	-5.88322	-19.7722	17.9407	-15.1807
	-83	61.2986	22.9077	-20.8408	3.771	0.313487	-5.15116	-5.77396	-19.405	17.6076	-14.8987
	-82	59.7289	22.1241	-20.7597	3.36144	0.272267	-5.07042	-5.66398	-19.0352	17.2723	-14.6146
	-81	58.182	21.3552	-20.6732	2.96257	0.232967	-4.98967	-5.55336	-18.6634	16.9351	-14.3286
	-80	56.6578	20.6009	-20.5812	2.5743	0.195531	-4.90894	-5.44222	-18.2897	16.5964	-14.0411
	-79	55.1561	19.8612	-20.4838	2.19658	0.159904	-4.82826	-5.33063	-17.9146	16.2564	-13.7523
	-78	53.677	19.1359	-20.3811	1.82934	0.126033	-4.74764	-5.2187	-17.5383	15.9154	-13.4624
	-77	52.2203	18.425	-20.2731	1.47251	0.0938651	-4.66711	-5.10651	-17.1611	15.5737	-13.1717
	-76	50.7858	17.7285	-20.1598	1.12602	0.063349	-4.5867	-4.99416	-16.7834	15.2315	-12.8804
	-75	49.3736	17.0461	-20.0414	0.789818	0.0344343	-4.50641	-4.88173	-16.4055	14.8891	-12.5887
	-74	47.9835	16.3778	-19.9178	0.463824	0.00707166	-4.42628	-4.76931	-16.0275	14.5467	-12.297
	-73	46.6155	15.7236	-19.7891	0.147977	-0.0187871	-4.34633	-4.65697	-15.6499	14.2047	-12.0054
	-72	45.2694	15.0833	-19.6554	-0.157792	-0.0431894	-4.26657	-4.5448	-15.2728	13.8632	-11.7141
	-71	43.9451	14.4568	-19.5167	-0.453548	-0.0661813	-4.18703	-4.43288	-14.8965	13.5225	-11.4233
	-70	42.6426	13.8442	-19.373	-0.739357	-0.0878083	-4.10773	-4.32128	-14.5213	13.1827	-11.1333
	-69	41.3618	13.2452	-19.2244	-1.01529	-0.108114	-4.02869	-4.21007	-14.1474	12.8442	-10.8443
	-68	40.1026	12.6598	-19.071	-1.28141	-0.127143	-3.94992	-4.09934	-13.7752	12.5072	-10.5563
	-67	38.8648	12.0879	-18.9128	-1.53778	-0.144937	-3.87145	-3.98914	-13.4047	12.1718	-10.2698
	-66	37.6484	11.5294	-18.7499	-1.78447	-0.161537	-3.79329	-3.87955	-13.0363	11.8383	-9.98471
	-65	36.4533	10.9843	-18.5822	-2.02155	-0.176983	-3.71547	-3.77063	-12.6701	11.5068	-9.70135
	-64	35.2794	10.4525	-18.4099	-2.24908	-0.191316	-3.638	-3.66245	-12.3064	11.1776	-9.41987
	-63	34.1266	9.93375	-18.2331	-2.46713	-0.204573	-3.56089	-3.55507	-11.9454	10.8508	-9.14044
	-62	32.9948	9.42812	-18.0516	-2.67577	-0.216793	-3.48418	-3.44856	-11.5873	10.5267	-8.86321
	-61	31.8839	8.93548	-17.8657	-2.87506	-0.228012	-3.40786	-3.34296	-11.2323	10.2053	-8.58836
	-60	30.7939	8.45574	-17.6754	-3.06507	-0.238266	-3.33197	-3.23834	-10.8806	9.88698	-8.31604
	-59	29.7246	7.98881	-17.4806	-3.24586	-0.247591	-3.25651	-3.13475	-10.5324	9.57177	-8.04639
	-58	28.6759	7.53462	-17.2815	-3.41751	-0.25602	-3.1815	-3.03225	-10.1878	9.25986	-7.77956
	-57	27.6478	7.09306	-17.0781	-3.58008	-0.263586	-3.10696	-2.93089	-9.84705	8.95142	-7.5157
	-56	26.6402	6.66406	-16.8704	-3.73363	-0.270322	-3.03291	-2.83071	-9.51029	8.64659	-7.25493
	-55	25.6529	6.24753	-16.6586	-3.87824	-0.276261	-2.95935	-2.73178	-9.1777	8.34552	-6.9974
	-54	24.6859	5.84338	-16.4426	-4.01397	-0.281432	-2.88631	-2.63412	-8.84942	8.04835	-6.74322
	-53	23.7391	5.45153	-16.2225	-4.14088	-0.285865	-2.81379	-2.5378	-8.52562	7.75522	-6.49253
	-52	22.8123	5.07188	-15.9983	-4.25904	-0.289591	-2.74181	-2.44285	-8.20643	7.46626	-6.24544
	-51	21.9056	4.70436	-15.7702	-4.36852	-0.292637	-2.67039	-2.34931	-7.892	7.18159	-6.00206
	-50	21.0187	4.34887	-15.5381	-4.46939	-0.29503	-2.59954	-2.25723	-7.58246	6.90134	-5.7625
	-49	20.1517	4.00532	-15.3021	-4.56171	-0.296799	-2.52928	-2.16664	-7.27795	6.62562	-5.52687
	-48	19.3044	3.67364	-15.0623	-4.64555	-0.297969	-2.4596	-2.07759	-6.97859	6.35454	-5.29527
	-47	18.4767	3.35373	-14.8186	-4.72097	-0.298565	-2.39054	-1.99009	-6.6845	6.08822	-5.0678
	-46	17.6685	3.04551	-14.5713	-4.78804	-0.298612	-2.32209	-1.90421	-6.3958	5.82676	-4.84455
	-45	16.8797	2.74889	-14.3202	-4.84683	-0.298134	-2.25428	-1.81995	-6.11259	5.57024	-4.62561
	-44	16.1104	2.46378	-14.0654	-4.89741	-0.297155	-2.18711	-1.73736	-5.83498	5.31878	-4.41106
	-43	15.3602	2.1901	-13.8071	-4.93984	-0.295696	-2.1206	-1.65646	-5.56307	5.07246	-4.20099
	-42	14.6292	1.92776	-13.5452	-4.97418	-0.29378	-2.05475	-1.57729	-5.29696	4.83136	-3.99548
	-41	13.9173	1.67667	-13.2798	-5.00051	-0.291428	-1.98958	-1.49987	-5.03674	4.59556	-3.79459
	-40	13.2244	1.43675	-13.011	-5.01889	-0.28866	-1.9251	-1.42422	-4.78249	4.36515	-3.5984
	-39	12.5503	1.20791	-12.7388	-5.02939	-0.285497	-1.86132	-1.35038	-4.5343	4.1402	-3.40697
	-38	11.8951	0.990063	-12.4632	-5.03207	-0.281957	-1.79824	-1.27835	-4.29225	3.92077	-3.22036
	-37	11.2585	0.783121	-12.1843	-5.02701	-0.278058	-1.73589	-1.20818	-4.05639	3.70693	-3.03864
	-36	10.6405	0.586997	-11.9022	-5.01426	-0.27382	-1.67426	-1.13987	-3.82682	3.49874	-2.86186
	-35	10.041	0.401607	-11.6168	-4.99389	-0.269258	-1.61337	-1.07344	-3.60358	3.29627	-2.69008
	-34	9.45999	0.226861	-11.3283	-4.96597	-0.264391	-1.55322	-1.00891	-3.38674	3.09955	-2.52333
	-33	8.89727	0.0626753	-11.0368	-4.93057	-0.259233	-1.49383	-0.946306	-3.17636	2.90865	-2.36167
	-32	8.35277	-0.0910388	-10.7421	-4.88776	-0.2538	-1.4352	-0.885634	-2.97248	2.72361	-2.20514
	-31	7.82642	-0.234368	-10.4445	-4.83759	-0.248108	-1.37734	-0.82691	-2.77516	2.54447	-2.05378
	-30	7.31811	-0.367398	-10.1439	-4.78014	-0.24217	-1.32026	-0.770147	-2.58443	2.37127	-1.90762
	-29	6.82776	-0.490217	-9.84037	-4.71547	-0.236001	-1.26397	-0.715357	-2.40034	2.20405	-1.76669
	-28	6.35526	-0.60291	-9.53402	-4.64366	-0.229612	-1.20847	-0.662551	-2.22292	2.04283	-1.63103
	-27	5.90053	-0.705566	-9.22486	-4.56476	-0.223019	-1.15378	-0.611738	-2.05221	1.88765	-1.50065
	-26	5.46348	-0.79827	-8.91295	-4.47884	-0.216231	-1.09989	-0.562927	-1.88823	1.73853	-1.37559
	-25	5.04401	-0.88111	-8.59834	-4.38597	-0.209261	-1.04682	-0.516124	-1.731	1.5955	-1.25586
	-24	4.64203	-0.954172	-8.28107	-4.28622	-0.20212	-0.994567	-0.471337	-1.58056	1.45857	-1.14149
	-23	4.25744	-1.01754	-7.9612	-4.17965	-0.194819	-0.943145	-0.428569	-1.43691	1.32776	-1.03248
	-22	3.89016	-1.07131	-7.63878	-4.06633	-0.187367	-0.892556	-0.387826	-1.30007	1.20308	-0.92884
	-21	3.54009	-1.11556	-7.31385	-3.94632	-0.179775	-0.842807	-0.349111	-1.17004	1.08453	-0.830589
	-20	3.20714	-1.15038	-6.98646	-3.8197	-0.17205	-0.793904	-0.312425	-1.04685	0.972139	-0.73773
	-19	2.89121	-1.17585	-6.65668	-3.68652	-0.164203	-0.745851	-0.277769	-0.930485	0.865892	-0.650265
	-18	2.59221	-1.19207	-6.32453	-3.54686	-0.15624	-0.698654	-0.245145	-0.820952	0.765796	-0.568196
	-17	2.31006	-1.19912	-5.99008	-3.40079	-0.14817	-0.652317	-0.21455	-0.718247	0.671846	-0.49152
	-16	2.04465	-1.19708	-5.65338	-3.24836	-0.14	-0.606846	-0.185984	-0.622364	0.584039	-0.420234
	-15	1.79589	-1.18605	-5.31447	-3.08964	-0.131737	-0.562245	-0.159443	-0.533295	0.502366	-0.35433
	-14	1.5637	-1.16611	-4.9734	-2.92471	-0.123387	-0.518517	-0.134925	-0.451027	0.426816	-0.293799
	-13	1.34798	-1.13735	-4.63023	-2.75363	-0.114957	-0.475668	-0.112424	-0.375546	0.357375	-0.238631
	-12	1.14863	-1.09985	-4.285	-2.57646	-0.106451	-0.4337	-0.0919354	-0.306833	0.294029	-0.18881
	-11	0.965562	-1.05369	-3.93777	-2.39327	-0.0978745	-0.392618	-0.073453	-0.244868	0.236757	-0.14432
	-10	0.798687	-0.998982	-3.58858	-2.20413	-0.0892329	-0.352425	-0.05697	-0.189627	0.18554	-0.105144
	-9	0.64791	-0.935793	-3.23748	-2.0091	-0.0805303	-0.313124	-0.0424783	-0.141085	0.140353	-0.0712596
	-8	0.513138	-0.864215	-2.88452	-1.80826	-0.0717707	-0.274718	-0.0299695	-0.0992113	0.10117	-0.0426449
	-7	0.394277	-0.784334	-2.52976	-1.60166	-0.0629577	-0.23721	-0.0194342	-0.0639756	0.067964	-0.0192745
	-6	0.291236	-0.696239	-2.17324	-1.38938	-0.0540944	-0.200603	-0.0108622	-0.0353434	0.0407033	-0.00112138
	-5	0.203922	-0.600014	-1.81501	-1.17147	-0.0451839	-0.164899	-0.00424261	-0.013278	0.0193552	0.0118435
	-4	0.132241	-0.495748	-1.45513	-0.948019	-0.0362287	-0.130101	0.000436118	0.00225977	0.00388459	0.0196512
	-3	0.076101	-0.383527	-1.09363	-0.719077	-0.027231	-0.0962098	0.00318636	0.0113114	-0.00574578	0.0223349
	-2	0.0354094	-0.263437	-0.730581	-0.484716	-0.0181926	-0.0632282	0.00402116	0.0139208	-0.00957535	0.0199294
	-1	0.0100734	-0.135566	-0.36602	-0.245001	-0.00911524	-0.0311577	0.00295424	0.0101342	-0.00764559	0.0124716
Baseline	0	0	0	0	0	0	0	0	0	0	0
	1	0.00509656	0.143174	0.367429	0.250221	0.00915212	0.0302436	-0.0048265	-0.016431	0.0133159	-0.0174449
	2	0.0252703	0.293869	0.736218	0.505596	0.0183405	0.0595719	-0.0115096	-0.0391061	0.0322548	-0.039821
	3	0.0604284	0.451998	1.10632	0.766057	0.0275648	0.0879839	-0.0200329	-0.0679702	0.0567673	-0.0670846
	4	0.110478	0.617475	1.47767	1.03154	0.0368249	0.115479	-0.0303796	-0.102966	0.0868022	-0.09919
	5	0.175327	0.790212	1.85024	1.30197	0.0461211	0.142055	-0.0425321	-0.144036	0.122307	-0.13609
	6	0.254881	0.970124	2.22397	1.5773	0.0554539	0.167713	-0.0564723	-0.191118	0.163226	-0.177737
	7	0.34905	1.15712	2.59881	1.85744	0.064824	0.192453	-0.0721815	-0.244149	0.209504	-0.22408
	8	0.457738	1.35112	2.9747	2.14234	0.0742324	0.216273	-0.0896406	-0.303065	0.261082	-0.275067
	9	0.580854	1.55203	3.35161	2.43192	0.0836805	0.239173	-0.10883	-0.367799	0.317901	-0.330645
	10	0.718306	1.75977	3.72948	2.72613	0.0931695	0.261155	-0.129729	-0.438283	0.3799	-0.39076
	11	0.87	1.97425	4.10827	3.02489	0.102701	0.282217	-0.152317	-0.514447	0.447015	-0.455356
	12	1.03584	2.19539	4.48791	3.32813	0.112278	0.30236	-0.176573	-0.596221	0.519182	-0.524375
	13	1.21574	2.42308	4.86836	3.6358	0.121902	0.321586	-0.202475	-0.683529	0.596337	-0.59776
	14	1.40961	2.65726	5.24958	3.94783	0.131575	0.339893	-0.23	-0.776298	0.678411	-0.67545
	15	1.61734	2.89783	5.63151	4.26414	0.1413	0.357284	-0.259127	-0.874452	0.765336	-0.757384
	16	1.83885	3.14471	6.0141	4.58467	0.151079	0.373759	-0.289832	-0.977912	0.857043	-0.843501
	17	2.07405	3.39781	6.3973	4.90936	0.160917	0.389318	-0.322092	-1.0866	0.95346	-0.933736
	18	2.32285	3.65704	6.78107	5.23813	0.170815	0.403964	-0.355882	-1.20044	1.05452	-1.02803
	19	2.58514	3.92231	7.16535	5.57093	0.180778	0.417697	-0.391179	-1.31934	1.16014	-1.1263
	20	2.86084	4.19355	7.55009	5.90768	0.190808	0.430519	-0.427957	-1.44322	1.27024	-1.22851
	21	3.14985	4.47065	7.93524	6.24833	0.20091	0.442431	-0.466192	-1.572	1.38477	-1.33456
	22	3.45209	4.75354	8.32076	6.59279	0.211087	0.453436	-0.505858	-1.70559	1.50363	-1.4444
	23	3.76745	5.04213	8.7066	6.94101	0.221343	0.463533	-0.54693	-1.84391	1.62675	-1.55796
	24	4.09585	5.33633	9.09269	7.29292	0.231683	0.472727	-0.58938	-1.98687	1.75405	-1.67517
	25	4.4372	5.63606	9.479	7.64845	0.242111	0.481017	-0.633184	-2.13437	1.88546	-1.79595
	26	4.79139	5.94122	9.86548	8.00753	0.252631	0.488408	-0.678314	-2.28634	2.02088	-1.92024
	27	5.15835	6.25174	10.2521	8.37011	0.263248	0.4949	-0.724744	-2.44267	2.16024	-2.04795
	28	5.53797	6.56752	10.6387	8.73611	0.273966	0.500496	-0.772445	-2.60328	2.30346	-2.17903
	29	5.93016	6.88848	11.0254	9.10546	0.28479	0.505198	-0.821391	-2.76808	2.45045	-2.31338
	30	6.33483	7.21453	11.412	9.47811	0.295726	0.509009	-0.871554	-2.93696	2.60112	-2.45095
	31	6.75188	7.54558	11.7986	9.85398	0.306777	0.511932	-0.922905	-3.10985	2.75541	-2.59165
	32	7.18124	7.88155	12.185	10.233	0.31795	0.513968	-0.975417	-3.28663	2.91321	-2.7354
	33	7.62279	8.22235	12.5712	10.6151	0.329249	0.515122	-1.02906	-3.46722	3.07444	-2.88213
	34	8.07645	8.56789	12.9572	11.0003	0.34068	0.515395	-1.08381	-3.65152	3.23902	-3.03177
	35	8.54213	8.91809	13.3429	11.3883	0.352248	0.51479	-1.13963	-3.83942	3.40686	-3.18423
	36	9.01973	9.27287	13.7283	11.7793	0.363959	0.513311	-1.1965	-4.03085	3.57787	-3.33944
	37	9.50916	9.63212	14.1133	12.1731	0.375818	0.510961	-1.25438	-4.22569	3.75196	-3.49731
	38	10.0103	9.99577	14.4979	12.5697	0.38783	0.507742	-1.31325	-4.42385	3.92905	-3.65778
	39	10.5231	10.3637	14.882	12.969	0.400001	0.503658	-1.37308	-4.62522	4.10904	-3.82075
	40	11.0475	10.7359	15.2655	13.3708	0.412337	0.498713	-1.43383	-4.82972	4.29184	-3.98615
	41	11.5833	11.1122	15.6485	13.7753	0.424844	0.492909	-1.49548	-5.03723	4.47737	-4.15389
	42	12.1305	11.4926	16.0308	14.1822	0.437527	0.48625	-1.558	-5.24766	4.66553	-4.32391
	43	12.689	11.8769	16.4125	14.5916	0.450393	0.478739	-1.62136	-5.4609	4.85624	-4.49611
	44	13.2586	12.2651	16.7934	15.0033	0.463446	0.470381	-1.68553	-5.67686	5.0494	-4.67042
	45	13.8394	12.6571	17.1735	15.4173	0.476693	0.461178	-1.75047	-5.89544	5.24492	-4.84675
	46	14.4311	13.0528	17.5528	15.8335	0.49014	0.451134	-1.81617	-6.11653	5.44271	-5.02503
	47	15.0337	13.4522	17.9313	16.2519	0.503793	0.440254	-1.88258	-6.34003	5.64268	-5.20516
	48	15.6472	13.855	18.3088	16.6723	0.517657	0.42854	-1.94967	-6.56584	5.84473	-5.38708
	49	16.2713	14.2613	18.6853	17.0948	0.531739	0.415997	-2.01743	-6.79385	6.04878	-5.57069
	50	16.9061	14.6709	19.0608	17.5193	0.546044	0.402628	-2.08581	-7.02397	6.25473	-5.75592
	51	17.5514	15.0838	19.4352	17.9456	0.560579	0.388437	-2.15478	-7.25609	6.46249	-5.94268
	52	18.2072	15.4999	19.8084	18.3738	0.575348	0.373429	-2.22433	-7.49012	6.67197	-6.13089
	53	18.8733	15.9191	20.1805	18.8038	0.590359	0.357607	-2.2944	-7.72593	6.88308	-6.32048
	54	19.5496	16.3413	20.5514	19.2354	0.605617	0.340975	-2.36498	-7.96345	7.09572	-6.51134
	55	20.2361	16.7664	20.921	19.6686	0.621128	0.323537	-2.43604	-8.20256	7.3098	-6.70342
	56	20.9327	17.1944	21.2892	20.1034	0.636897	0.305297	-2.50754	-8.44316	7.52523	-6.89661
	57	21.6393	17.6251	21.6561	20.5397	0.652931	0.286259	-2.57945	-8.68515	7.74192	-7.09085
	58	22.3557	18.0584	22.0216	20.9775	0.669235	0.266428	-2.65175	-8.92842	7.95978	-7.28605
	59	23.0819	18.4944	22.3855	21.4166	0.685815	0.245808	-2.7244	-9.17289	8.17872	-7.48213
	60	23.8179	18.9328	22.748	21.8569	0.702677	0.224402	-2.79737	-9.41844	8.39864	-7.679
	61	24.5634	19.3736	23.1088	22.2985	0.719825	0.202215	-2.87064	-9.66497	8.61945	-7.87659
	62	25.3184	19.8167	23.4681	22.7413	0.737267	0.179251	-2.94417	-9.91238	8.84106	-8.07481
	63	26.0829	20.2621	23.8256	23.1852	0.755007	0.155514	-3.01794	-10.1606	9.06339	-8.27359
	64	26.8567	20.7096	24.1815	23.63	0.773051	0.131009	-3.0919	-10.4095	9.28634	-8.47284
	65	27.6397	21.1591	24.5355	24.0759	0.791404	0.105739	-3.16604	-10.6589	9.50982	-8.67248
	66	28.4318	21.6107	24.8878	24.5226	0.810072	0.0797088	-3.24033	-10.9089	9.73374	-8.87244
	67	29.2331	22.064	25.2381	24.9702	0.829059	0.0529225	-3.31473	-11.1592	9.95802	-9.07264
	68	30.0432	22.5192	25.5865	25.4185	0.848372	0.0253843	-3.38922	-11.4098	10.1826	-9.27299
	69	30.8622	22.9761	25.933	25.8675	0.868014	-0.00290156	-3.46376	-11.6606	10.4073	-9.47342
	70	31.69	23.4347	26.2774	26.3172	0.887992	-0.031931	-3.53834	-11.9116	10.6321	-9.67385
	71	32.5265	23.8947	26.6197	26.7674	0.908309	-0.0616998	-3.61291	-12.1625	10.8569	-9.87419
	72	33.3715	24.3562	26.96	27.2181	0.928972	-0.0922039	-3.68745	-12.4132	11.0816	-10.0744
	73	34.2251	24.819	27.298	27.6692	0.949984	-0.123439	-3.76194	-12.6639	11.3062	-10.2743
	74	35.087	25.2832	27.6338	28.1207	0.97135	-0.155401	-3.83634	-12.9142	11.5305	-10.474
	75	35.9572	25.7485	27.9674	28.5725	0.993075	-0.188086	-3.91062	-13.1641	11.7544	-10.6733
	76	36.8357	26.2149	28.2986	29.0245	1.01516	-0.22149	-3.98476	-13.4135	11.978	-10.8721
	77	37.7223	26.6823	28.6274	29.4767	1.03762	-0.255609	-4.05874	-13.6624	12.201	-11.0703
	78	38.6169	27.1507	28.9538	29.9289	1.06045	-0.290439	-4.13251	-13.9106	12.4234	-11.268
	79	39.5194	27.6198	29.2778	30.3812	1.08365	-0.325975	-4.20607	-14.1581	12.6452	-11.465
	80	40.4298	28.0898	29.5992	30.8335	1.10723	-0.362214	-4.27937	-14.4047	12.8662	-11.6612
	81	41.3479	28.5604	29.9181	31.2856	1.1312	-0.399152	-4.35239	-14.6504	13.0863	-11.8566
	82	42.2737	29.0315	30.2343	31.7376	1.15555	-0.436785	-4.42511	-14.895	13.3056	-12.0511
	83	43.207	29.5032	30.5478	32.1893	1.1803	-0.47511	-4.4975	-15.1385	13.5238	-12.2447
	84	44.1478	29.9753	30.8587	32.6408	1.20544	-0.514122	-4.56954	-15.3809	13.741	-12.4371
	85	45.096	30.4477	31.1667	33.0918	1.23098	-0.553818	-4.64119	-15.6219	13.957	-12.6285
	86	46.0515	30.9203	31.4719	33.5425	1.25692	-0.594194	-4.71244	-15.8616	14.1717	-12.8187
	87	47.0142	31.3931	31.7743	33.9926	1.28326	-0.635246	-4.78325	-16.0998	14.3852	-13.0077
	88	47.9839	31.8659	32.0737	34.4421	1.31001	-0.676972	-4.8536	-16.3365	14.5973	-13.1953
	89	48.9607	32.3387	32.3702	34.891	1.33717	-0.719366	-4.92348	-16.5716	14.8079	-13.3816
	90	49.9444	32.8113	32.6636	35.3392	1.36474	-0.762427	-4.99284	-16.8049	15.017	-13.5664
	91	50.9349	33.2838	32.954	35.7867	1.39273	-0.80615	-5.06168	-17.0365	15.2245	-13.7497
	92	51.9321	33.756	33.2413	36.2333	1.42114	-0.850533	-5.12996	-17.2662	15.4303	-13.9315
	93	52.936	34.2278	33.5253	36.679	1.44996	-0.895571	-5.19767	-17.494	15.6343	-14.1116
	94	53.9464	34.6991	33.8062	37.1237	1.47921	-0.941262	-5.26477	-17.7197	15.8365	-14.29
	95	54.9633	35.1699	34.0838	37.5674	1.50888	-0.987603	-5.33126	-17.9434	16.0369	-14.4666
	96	55.9865	35.6401	34.358	38.01	1.53898	-1.03459	-5.39709	-18.1648	16.2353	-14.6414
	97	57.016	36.1095	34.6289	38.4514	1.5695	-1.08222	-5.46226	-18.3841	16.4316	-14.8143
	98	58.0517	36.5781	34.8964	38.8915	1.60045	-1.13049	-5.52675	-18.601	16.6259	-14.9853
	99	59.0934	37.0458	35.1604	39.3304	1.63183	-1.1794	-5.59052	-18.8155	16.818	-15.1543
	100	60.1411	37.5126	35.4209	39.7679	1.66364	-1.22895	-5.65356	-19.0276	17.0079	-15.3213
	101	61.1947	37.9782	35.6778	40.204	1.69589	-1.27913	-5.71584	-19.2371	17.1955	-15.4861
	102	62.2541	38.4427	35.9311	40.6385	1.72856	-1.32994	-5.77736	-19.444	17.3808	-15.6488
	103	63.3193	38.906	36.1807	41.0715	1.76167	-1.38137	-5.83808	-19.6483	17.5637	-15.8092
	104	64.39	39.3679	36.4266	41.5029	1.79521	-1.43343	-5.89799	-19.8498	17.7441	-15.9674
	105	65.4663	39.8284	36.6688	41.9325	1.82918	-1.48612	-5.95707	-20.0486	17.9219	-16.1232
	106	66.5479	40.2874	36.9071	42.3604	1.86359	-1.53943	-6.0153	-20.2444	18.0972	-16.2767
	107	67.635	40.7448	37.1416	42.7865	1.89843	-1.59335	-6.07267	-20.4374	18.2699	-16.4277
	108	68.7272	41.2006	37.3721	43.2106	1.93371	-1.64789	-6.12914	-20.6274	18.4399	-16.5763
	109	69.8247	41.6545	37.5987	43.6328	1.96942	-1.70305	-6.18471	-20.8143	18.6071	-16.7223
	110	70.9271	42.1067	37.8212	44.0529	2.00555	-1.75882	-6.23936	-20.9982	18.7715	-16.8658
	111	72.0346	42.5568	38.0397	44.471	2.04212	-1.81521	-6.29307	-21.1788	18.9331	-17.0066
	112	73.1469	43.005	38.254	44.8869	2.07912	-1.8722	-6.34583	-21.3563	19.0917	-17.1448
	113	74.264	43.451	38.4642	45.3005	2.11655	-1.92981	-6.39762	-21.5305	19.2474	-17.2803
	114	75.3858	43.8949	38.6702	45.7118	2.1544	-1.98802	-6.44842	-21.7014	19.4002	-17.413
	115	76.5122	44.3364	38.8719	46.1208	2.19268	-2.04684	-6.49822	-21.8689	19.5498	-17.5429
	116	77.643	44.7756	39.0693	46.5273	2.23139	-2.10626	-6.547	-22.033	19.6964	-17.6701
	117	78.7783	45.2123	39.2624	46.9313	2.27051	-2.1663	-6.59475	-22.1936	19.8398	-17.7943
	118	79.9179	45.6465	39.451	47.3328	2.31006	-2.22693	-6.64145	-22.3507	19.9801	-17.9156
	119	81.0618	46.078	39.6351	47.7316	2.35002	-2.28817	-6.6871	-22.5043	20.1172	-18.034
	120	82.2097	46.5068	39.8148	48.1278	2.3904	-2.35002	-6.73168	-22.6542	20.2509	-18.1494
	121	83.3617	46.9328	39.9898	48.5211	2.43118	-2.41246	-6.77517	-22.8005	20.3814	-18.2618
	122	84.5176	47.3559	40.1603	48.9116	2.47238	-2.47551	-6.81756	-22.9432	20.5086	-18.3712
	123	85.6774	47.7761	40.3261	49.2993	2.51398	-2.53917	-6.85884	-23.082	20.6323	-18.4775
	124	86.841	48.1931	40.4872	49.6839	2.55599	-2.60343	-6.89901	-23.2172	20.7527	-18.5806
	125	88.0082	48.6071	40.6435	50.0655	2.59839	-2.66829	-6.93804	-23.3485	20.8696	-18.6806
	126	89.179	49.0177	40.795	50.4441	2.64118	-2.73375	-6.97593	-23.4759	20.983	-18.7775
	127	90.3533	49.4251	40.9416	50.8194	2.68437	-2.79982	-7.01267	-23.5995	21.093	-18.8711
	128	91.5309	49.829	41.0833	51.1915	2.72794	-2.8665	-7.04825	-23.7192	21.1994	-18.9615
	129	92.7119	50.2294	41.2201	51.5603	2.7719	-2.93379	-7.08266	-23.835	21.3022	-19.0487
	130	93.8961	50.6263	41.3518	51.9258	2.81623	-3.00168	-7.11588	-23.9468	21.4014	-19.1326
	131	95.0833	51.0194	41.4785	52.2878	2.86094	-3.07018	-7.14792	-24.0546	21.497	-19.2131
	132	96.2736	51.4088	41.6	52.6463	2.90601	-3.13929	-7.17876	-24.1583	21.589	-19.2904
	133	97.4668	51.7944	41.7164	53.0013	2.95145	-3.20902	-7.2084	-24.2581	21.6773	-19.3643
	134	98.6629	52.176	41.8276	53.3526	2.99724	-3.27935	-7.23683	-24.3537	21.7619	-19.4349
	135	99.8617	52.5536	41.9336	53.7002	3.04339	-3.35031	-7.26404	-24.4453	21.8428	-19.5021
	136	101.063	52.9271	42.0342	54.0441	3.08988	-3.42188	-7.29003	-24.5327	21.9199	-19.5659
	137	102.267	53.2964	42.1294	54.3841	3.13671	-3.49408	-7.31479	-24.616	21.9934	-19.6262
	138	103.474	53.6614	42.2193	54.7202	3.18387	-3.56689	-7.33831	-24.6952	22.063	-19.6832
	139	104.682	54.022	42.3037	55.0524	3.23136	-3.64034	-7.3606	-24.7702	22.1289	-19.7367
	140	105.893	54.3782	42.3825	55.3805	3.27918	-3.71441	-7.38164	-24.841	22.191	-19.7867
	141	107.107	54.7298	42.4558	55.7045	3.3273	-3.78911	-7.40144	-24.9077	22.2492	-19.8333
	142	108.322	55.0768	42.5235	56.0244	3.37574	-3.86445	-7.41998	-24.9701	22.3037	-19.8765
	143	109.539	55.4191	42.5856	56.34	3.42447	-3.94043	-7.43727	-25.0283	22.3543	-19.9161
	144	110.759	55.7566	42.6419	56.6513	3.4735	-4.01706	-7.45331	-25.0823	22.4011	-19.9523
	145	111.98	56.0892	42.6925	56.9583	3.52281	-4.09433	-7.46808	-25.1321	22.444	-19.9849
	146	113.203	56.4168	42.7372	57.2608	3.57239	-4.17224	-7.4816	-25.1776	22.4831	-20.0141
	147	114.427	56.7394	42.7761	57.5588	3.62225	-4.25082	-7.49386	-25.2189	22.5184	-20.0397
	148	115.653	57.0568	42.8091	57.8523	3.67237	-4.33005	-7.50485	-25.256	22.5498	-20.0619
	149	116.88	57.369	42.8361	58.1411	3.72274	-4.40995	-7.51459	-25.2888	22.5773	-20.0805
	150	118.109	57.6758	42.8571	58.4253	3.77335	-4.49052	-7.52306	-25.3174	22.601	-20.0957
	151	119.339	57.9772	42.8721	58.7046	3.8242	-4.57177	-7.53027	-25.3417	22.6208	-20.1073
	152	120.57	58.2732	42.8809	58.9792	3.87528	-4.65369	-7.53623	-25.3618	22.6368	-20.1154
	153	121.802	58.5635	42.8836	59.2488	3.92657	-4.7363	-7.54092	-25.3777	22.6489	-20.12
	154	123.036	58.8482	42.8801	59.5135	3.97808	-4.8196	-7.54436	-25.3894	22.6572	-20.1212
	155	124.27	59.1271	42.8703	59.7731	4.02978	-4.9036	-7.54655	-25.3968	22.6617	-20.1188
	156	125.505	59.4002	42.8543	60.0277	4.08167	-4.98831	-7.54749	-25.4001	22.6623	-20.113
	157	126.74	59.6673	42.8318	60.2771	4.13374	-5.07372	-7.54718	-25.3991	22.6591	-20.1037
	158	127.976	59.9285	42.803	60.5212	4.18598	-5.15985	-7.54563	-25.394	22.6521	-20.0909
	159	129.213	60.1835	42.7677	60.7601	4.23837	-5.24671	-7.54284	-25.3848	22.6413	-20.0747
	160	130.45	60.4323	42.7259	60.9936	4.29092	-5.3343	-7.53881	-25.3713	22.6268	-20.0551
	161	131.688	60.6749	42.6775	61.2216	4.34361	-5.42263	-7.53356	-25.3538	22.6084	-20.032
	162	132.925	60.9111	42.6225	61.4442	4.39642	-5.51171	-7.52708	-25.3321	22.5864	-20.0055
	163	134.163	61.1408	42.5609	61.6612	4.44935	-5.60154	-7.51939	-25.3064	22.5605	-19.9756
	164	135.401	61.364	42.4926	61.8726	4.50238	-5.69214	-7.51048	-25.2766	22.531	-19.9423
	165	136.639	61.5805	42.4175	62.0782	4.55551	-5.7835	-7.50038	-25.2427	22.4978	-19.9057
	166	137.876	61.7904	42.3356	62.2781	4.60872	-5.87566	-7.48907	-25.2049	22.4609	-19.8657
	167	139.114	61.9935	42.2468	62.4722	4.662	-5.9686	-7.47658	-25.163	22.4204	-19.8224
	168	140.351	62.1896	42.1512	62.6604	4.71534	-6.06234	-7.46291	-25.1172	22.3762	-19.7759
	169	141.588	62.3788	42.0485	62.8426	4.76873	-6.15689	-7.44807	-25.0674	22.3285	-19.726
	170	142.824	62.561	41.9389	63.0188	4.82216	-6.25226	-7.43207	-25.0138	22.2771	-19.6729
	171	144.06	62.7359	41.8223	63.1889	4.8756	-6.34846	-7.41491	-24.9563	22.2223	-19.6165
	172	145.295	62.9037	41.6985	63.3528	4.92906	-6.4455	-7.39661	-24.8949	22.1639	-19.5569
	173	146.529	63.0641	41.5675	63.5106	4.98252	-6.54339	-7.37718	-24.8297	22.102	-19.4942
	174	147.762	63.2172	41.4294	63.662	5.03596	-6.64214	-7.35663	-24.7608	22.0367	-19.4283
	175	148.994	63.3627	41.284	63.807	5.08938	-6.74177	-7.33496	-24.6881	21.9679	-19.3593
	176	150.225	63.5006	41.1313	63.9456	5.14275	-6.84228	-7.3122	-24.6118	21.8958	-19.2872
	177	151.455	63.6309	40.9713	64.0777	5.19607	-6.94369	-7.28835	-24.5318	21.8203	-19.2121
	178	152.684	63.7534	40.8038	64.2033	5.24933	-7.046	-7.26342	-24.4482	21.7416	-19.1339
	179	153.912	63.8681	40.6289	64.3222	5.3025	-7.14924	-7.23744	-24.361	21.6595	-19.0528
	180	155.138	63.9749	40.4465	64.4345	5.35559	-7.25341	-7.2104	-24.2703	21.5742	-18.9686
	181	156.362	64.0736	40.2566	64.54	5.40856	-7.35853	-7.18233	-24.1761	21.4857	-18.8816
	182	157.585	64.1643	40.059	64.6386	5.46141	-7.46461	-7.15324	-24.0785	21.3941	-18.7917
	183	158.806	64.2467	39.8538	64.7303	5.51413	-7.57167	-7.12314	-23.9775	21.2994	-18.6989
	184	160.026	64.3209	39.6409	64.8151	5.5667	-7.67971	-7.09205	-23.8732	21.2015	-18.6033
	185	161.243	64.3867	39.4202	64.8929	5.61911	-7.78875	-7.05999	-23.7656	21.1007	-18.505
	186	162.459	64.4441	39.1917	64.9636	5.67134	-7.89882	-7.02696	-23.6548	20.9969	-18.4039
	187	163.672	64.4929	38.9554	65.0271	5.72337	-8.00991	-6.99298	-23.5408	20.8902	-18.3001
	188	164.883	64.5332	38.7112	65.0834	5.7752	-8.12205	-6.95808	-23.4237	20.7805	-18.1937
	189	166.092	64.5647	38.459	65.1323	5.82681	-8.23526	-6.92226	-23.3036	20.6681	-18.0847
	190	167.299	64.5874	38.1989	65.174	5.87819	-8.34954	-6.88554	-23.1804	20.5528	-17.9731
	191	168.503	64.6012	37.9307	65.2082	5.92931	-8.46492	-6.84795	-23.0542	20.4349	-17.859
	192	169.704	64.606	37.6543	65.2349	5.98017	-8.58141	-6.80949	-22.9252	20.3142	-17.7425
	193	170.903	64.6018	37.3699	65.254	6.03074	-8.69902	-6.77019	-22.7934	20.191	-17.6235
	194	172.099	64.5885	37.0772	65.2655	6.08102	-8.81779	-6.73006	-22.6587	20.0652	-17.5021
	195	173.293	64.5659	36.7763	65.2693	6.13099	-8.93771	-6.68913	-22.5214	19.9368	-17.3784
	196	174.483	64.534	36.4671	65.2654	6.18064	-9.05882	-6.6474	-22.3814	19.806	-17.2525
	197	175.671	64.4927	36.1495	65.2536	6.22994	-9.18113	-6.60491	-22.2389	19.6728	-17.1243
	198	176.855	64.4419	35.8235	65.234	6.27888	-9.30465	-6.56167	-22.0938	19.5373	-16.994
	199	178.036	64.3816	35.4891	65.2064	6.32746	-9.42941	-6.51769	-21.9463	19.3994	-16.8615
	200	179.214	64.3116	35.1462	65.1707	6.37564	-9.55543	-6.47301	-21.7964	19.2594	-16.727
	201	180.388	64.2318	34.7947	65.127	6.42342	-9.68272	-6.42763	-21.6442	19.1172	-16.5904
	202	181.559	64.1422	34.4347	65.0751	6.47078	-9.81131	-6.38159	-21.4897	18.9729	-16.4519
	203	182.727	64.0426	34.066	65.015	6.5177	-9.94121	-6.33489	-21.3331	18.8265	-16.3115
	204	183.891	63.9331	33.6886	64.9465	6.56417	-10.0724	-6.28757	-21.1743	18.6782	-16.1692
	205	185.051	63.8134	33.3024	64.8698	6.61018	-10.205	-6.23965	-21.0136	18.528	-16.0252
	206	186.207	63.6836	32.9075	64.7846	6.6557	-10.339	-6.19113	-20.8509	18.3759	-15.8794
	207	187.359	63.5435	32.5037	64.6909	6.70072	-10.4744	-6.14206	-20.6863	18.222	-15.7319
	208	188.507	63.393	32.091	64.5886	6.74523	-10.6112	-6.09244	-20.5198	18.0665	-15.5828
	209	189.651	63.2321	31.6693	64.4777	6.78921	-10.7494	-6.04231	-20.3517	17.9093	-15.4321
	210	190.791	63.0607	31.2387	64.3582	6.83264	-10.8892	-5.99168	-20.1819	17.7505	-15.2799
	211	191.927	62.8786	30.799	64.2298	6.8755	-11.0304	-5.94058	-20.0105	17.5902	-15.1263
	212	193.058	62.6859	30.3502	64.0927	6.91779	-11.1731	-5.88902	-19.8376	17.4284	-14.9713
	213	194.184	62.4823	29.8923	63.9466	6.95947	-11.3173	-5.83704	-19.6633	17.2653	-14.815
	214	195.306	62.2679	29.4252	63.7916	7.00055	-11.4632	-5.78466	-19.4876	17.101	-14.6574
	215	196.424	62.0425	28.9488	63.6276	7.041	-11.6106	-5.7319	-19.3107	16.9353	-14.4986
	216	197.536	61.806	28.4632	63.4545	7.08081	-11.7596	-5.67878	-19.1326	16.7686	-14.3387
	217	198.644	61.5584	27.9682	63.2722	7.11995	-11.9103	-5.62533	-18.9533	16.6007	-14.1777
	218	199.747	61.2996	27.4638	63.0807	7.15842	-12.0626	-5.57157	-18.7731	16.4318	-14.0157
	219	200.844	61.0295	26.9499	62.8799	7.19619	-12.2166	-5.51752	-18.5919	16.262	-13.8527
	220	201.937	60.748	26.4266	62.6698	7.23326	-12.3723	-5.46322	-18.4098	16.0914	-13.6889
	221	203.024	60.4549	25.8937	62.4502	7.2696	-12.5298	-5.40869	-18.227	15.9199	-13.5242
	222	204.106	60.1504	25.3512	62.2211	7.3052	-12.6891	-5.35394	-18.0435	15.7477	-13.3588
	223	205.183	59.8341	24.7991	61.9825	7.34004	-12.8501	-5.29901	-17.8593	15.5749	-13.1927
	224	206.254	59.5061	24.2373	61.7343	7.37411	-13.013	-5.24392	-17.6747	15.4016	-13.026
	225	207.319	59.1663	23.6658	61.4763	7.40739	-13.1778	-5.18869	-17.4895	15.2277	-12.8587
	226	208.379	58.8145	23.0844	61.2086	7.43986	-13.3444	-5.13336	-17.3041	15.0535	-12.6909
	227	209.433	58.4508	22.4932	60.9311	7.47152	-13.513	-5.07794	-17.1183	14.8789	-12.5227
	228	210.481	58.0749	21.8921	60.6437	7.50234	-13.6835	-5.02246	-16.9324	14.7041	-12.3542
	229	211.523	57.6869	21.2811	60.3463	7.5323	-13.8559	-4.96695	-16.7463	14.529	-12.1853
	230	212.559	57.2866	20.6601	60.0389	7.5614	-14.0304	-4.91143	-16.5603	14.3539	-12.0163
	231	213.589	56.8739	20.029	59.7215	7.58961	-14.207	-4.85592	-16.3743	14.1788	-11.847
	232	214.612	56.4488	19.3879	59.3938	7.61693	-14.3856	-4.80046	-16.1885	14.0037	-11.6777
	233	215.629	56.0112	18.7366	59.056	7.64333	-14.5663	-4.74507	-16.0029	13.8287	-11.5084
	234	216.64	55.561	18.0751	58.7078	7.6688	-14.7491	-4.68978	-15.8176	13.654	-11.3391
	235	217.644	55.098	17.4034	58.3493	7.69332	-14.9341	-4.6346	-15.6328	13.4795	-11.1699
	236	218.642	54.6223	16.7214	57.9804	7.71689	-15.1213	-4.57957	-15.4484	13.3054	-11.0009
	237	219.633	54.1337	16.029	57.601	7.73948	-15.3108	-4.52471	-15.2647	13.1318	-10.8321
	238	220.617	53.6321	15.3263	57.211	7.76108	-15.5025	-4.47005	-15.0816	12.9587	-10.6636
	239	221.594	53.1175	14.6131	56.8104	7.78167	-15.6965	-4.41561	-14.8993	12.7862	-10.4956
	240	222.564	52.5898	13.8894	56.3991	7.80125	-15.8929	-4.36142	-14.7178	12.6143	-10.3279
	241	223.527	52.0488	13.1552	55.9771	7.81979	-16.0917	-4.3075	-14.5372	12.4432	-10.1608
	242	224.483	51.4945	12.4104	55.5442	7.83729	-16.2928	-4.25389	-14.3577	12.273	-9.99426
	243	225.432	50.9268	11.655	55.1005	7.85372	-16.4964	-4.2006	-14.1793	12.1037	-9.82836
	244	226.373	50.3457	10.8888	54.6457	7.86908	-16.7025	-4.14766	-14.002	11.9353	-9.66318
	245	227.307	49.7509	10.112	54.18	7.88335	-16.9112	-4.09509	-13.8261	11.7681	-9.49876
	246	228.233	49.1426	9.3243	53.7032	7.89651	-17.1224	-4.04293	-13.6515	11.602	-9.33519
	247	229.151	48.5204	8.5258	53.2152	7.90855	-17.3362	-3.99119	-13.4783	11.4371	-9.17253
	248	230.062	47.8845	7.71642	52.716	7.91947	-17.5526	-3.93991	-13.3067	11.2735	-9.01084
	249	230.965	47.2346	6.89609	52.2056	7.92924	-17.7717	-3.8891	-13.1367	11.1113	-8.85018
	250	231.86	46.5707	6.06478	51.6837	7.93785	-17.9936	-3.83879	-12.9683	10.9505	-8.69063
	251	232.747	45.8927	5.22243	51.1505	7.9453	-18.2182	-3.78901	-12.8018	10.7913	-8.53224
	252	233.626	45.2006	4.369	50.6057	7.95156	-18.4456	-3.73978	-12.6371	10.6336	-8.37508
	253	234.497	44.4942	3.50443	50.0494	7.95663	-18.6759	-3.69112	-12.4744	10.4777	-8.21921
	254	235.359	43.7734	2.62867	49.4815	7.9605	-18.909	-3.64307	-12.3136	10.3235	-8.06469
	255	236.213	43.0382	1.74167	48.9019	7.96314	-19.1451	-3.59563	-12.155	10.1711	-7.91158
	256	237.058	42.2885	0.843388	48.3105	7.96455	-19.3841	-3.54884	-11.9986	10.0206	-7.75995
	257	237.895	41.5242	-0.066231	47.7073	7.96473	-19.6262	-3.50272	-11.8444	9.87209	-7.60986
	258	238.724	40.7451	-0.987236	47.0923	7.96365	-19.8713	-3.45729	-11.6926	9.72562	-7.46136
	259	239.543	39.9513	-1.91968	46.4653	7.96131	-20.1195	-3.41258	-11.5431	9.58126	-7.31451
	260	240.354	39.1426	-2.8636	45.8262	7.95769	-20.3709	-3.36861	-11.3962	9.43908	-7.16938
	261	241.155	38.319	-3.81906	45.1751	7.95279	-20.6255	-3.3254	-11.2518	9.29916	-7.02602
	262	241.948	37.4803	-4.78611	44.5118	7.9466	-20.8833	-3.28297	-11.1101	9.16156	-6.88448
	263	242.732	36.6265	-5.76479	43.8363	7.9391	-21.1444	-3.24134	-10.9711	9.02634	-6.74483
	264	243.506	35.7574	-6.75516	43.1485	7.93029	-21.4088	-3.20055	-10.8349	8.89359	-6.60711
	265	244.271	34.8731	-7.75726	42.4484	7.92016	-21.6767	-3.1606	-10.7015	8.76335	-6.47139
	266	245.026	33.9733	-8.77115	41.7358	7.90869	-21.9479	-3.12152	-10.5711	8.6357	-6.3377
	267	245.772	33.0581	-9.79686	41.0107	7.89589	-22.2226	-3.08333	-10.4437	8.5107	-6.20612
	268	246.509	32.1273	-10.8345	40.2731	7.88174	-22.5009	-3.04605	-10.3193	8.38842	-6.07669
	269	247.236	31.1809	-11.884	39.5229	7.86623	-22.7827	-3.00969	-10.1981	8.26891	-5.94945
	270	247.952	30.2187	-12.9455	38.76	7.84936	-23.0682	-2.97429	-10.08	8.15223	-5.82446
	271	248.66	29.2407	-14.0191	37.9844	7.83111	-23.3573	-2.93986	-9.96527	8.03846	-5.70177
	272	249.357	28.2468	-15.1047	37.1959	7.8115	-23.6502	-2.90641	-9.85382	7.92763	-5.58141
	273	250.044	27.2369	-16.2025	36.3945	7.79049	-23.9468	-2.87397	-9.74576	7.81982	-5.46345
	274	250.721	26.2109	-17.3124	35.5802	7.7681	-24.2473	-2.84255	-9.64114	7.71508	-5.34792
	275	251.387	25.1687	-18.4346	34.7529	7.74431	-24.5517	-2.81216	-9.54002	7.61346	-5.23486
	276	252.044	24.1103	-19.5691	33.9124	7.71912	-24.86	-2.78284	-9.44247	7.51501	-5.12432
	277	252.689	23.0355	-20.7159	33.0589	7.69253	-25.1723	-2.75459	-9.34853	7.4198	-5.01633
	278	253.325	21.9443	-21.8751	32.1921	7.66452	-25.4887	-2.72743	-9.25826	7.32786	-4.91095
	279	253.949	20.8366	-23.0467	31.312	7.6351	-25.8091	-2.70137	-9.1717	7.23924	-4.80819
	280	254.564	19.7122	-24.2308	30.4186	7.60427	-26.1337	-2.67644	-9.08892	7.154	-4.70811
	281	255.167	18.5712	-25.4274	29.5117	7.57201	-26.4626	-2.65263	-9.00995	7.07218	-4.61073
	282	255.759	17.4134	-26.6366	28.5914	7.53833	-26.7957	-2.62998	-8.93484	6.99383	-4.51609
	283	256.34	16.2387	-27.8584	27.6575	7.50322	-27.1331	-2.60848	-8.86364	6.91898	-4.42422
	284	256.911	15.047	-29.0929	26.71	7.46668	-27.475	-2.58816	-8.79638	6.84768	-4.33514
	285	257.47	13.8384	-30.3402	25.7488	7.42872	-27.8212	-2.56902	-8.73312	6.77997	-4.2489
	286	258.017	12.6126	-31.6002	24.7739	7.38932	-28.172	-2.55108	-8.67388	6.71588	-4.16551
	287	258.554	11.3695	-32.8731	23.7851	7.34849	-28.5274	-2.53434	-8.6187	6.65545	-4.08499
	288	259.079	10.1092	-34.1588	22.7825	7.30624	-28.8873	-2.51883	-8.56762	6.59871	-4.00738
	289	259.592	8.83149	-35.4575	21.7659	7.26255	-29.252	-2.50454	-8.52066	6.5457	-3.93269
	290	260.094	7.5363	-36.7691	20.7353	7.21744	-29.6214	-2.49148	-8.47786	6.49644	-3.86095
	291	260.584	6.22355	-38.0938	19.6906	7.17089	-29.9956	-2.47967	-8.43925	6.45096	-3.79216
	292	261.062	4.89315	-39.4315	18.6318	7.12293	-30.3747	-2.46911	-8.40484	6.40929	-3.72635
	293	261.529	3.54502	-40.7824	17.5587	7.07354	-30.7587	-2.45981	-8.37466	6.37145	-3.66353
	294	261.983	2.17906	-42.1465	16.4714	7.02273	-31.1478	-2.45177	-8.34872	6.33747	-3.6037
	295	262.425	0.795192	-43.5238	15.3697	6.9705	-31.5419	-2.445	-8.32706	6.30735	-3.54689
	296	262.855	-0.606671	-44.9143	14.2536	6.91687	-31.9411	-2.4395	-8.30967	6.28112	-3.49309
	297	263.273	-2.02662	-46.3182	13.123	6.86183	-32.3455	-2.43528	-8.29657	6.2588	-3.44231
	298	263.678	-3.46473	-47.7355	11.9779	6.80539	-32.7552	-2.43234	-8.28777	6.24039	-3.39456
	299	264.071	-4.9211	-49.1662	10.8181	6.74755	-33.1702	-2.43068	-8.28328	6.2259	-3.34983
	300	264.451	-6.39582	-50.6104	9.64366	6.68833	-33.5906	-2.4303	-8.2831	6.21535	-3.30812
	301	264.819	-7.88896	-52.0681	8.45447	6.62773	-34.0164	-2.4312	-8.28722	6.20873	-3.26943
	302	265.174	-9.40062	-53.5393	7.25047	6.56575	-34.4478	-2.43339	-8.29566	6.20605	-3.23375
	303	265.516	-10.9309	-55.0243	6.03158	6.50241	-34.8848	-2.43685	-8.30839	6.20731	-3.20107
	304	265.845	-12.4798	-56.5228	4.79775	6.43772	-35.3275	-2.4416	-8.32542	6.2125	-3.17139
	305	266.161	-14.0476	-58.0351	3.54889	6.37168	-35.7759	-2.44762	-8.34673	6.22162	-3.14468
	306	266.464	-15.6342	-59.5612	2.28496	6.30431	-36.2301	-2.45491	-8.3723	6.23466	-3.12093
	307	266.754	-17.2397	-61.1011	1.00588	6.23562	-36.6902	-2.46346	-8.40212	6.25161	-3.10012
	308	267.03	-18.8643	-62.6549	-0.288421	6.16562	-37.1563	-2.47328	-8.43617	6.27246	-3.08223
	309	267.293	-20.508	-64.2226	-1.598	6.09431	-37.6284	-2.48434	-8.47442	6.29718	-3.06723
	310	267.542	-22.1709	-65.8043	-2.92293	6.02173	-38.1066	-2.49665	-8.51684	6.32576	-3.0551
	311	267.778	-23.8531	-67.4	-4.26327	5.94787	-38.5909	-2.51019	-8.56341	6.35818	-3.04581
	312	268.001	-25.5547	-69.0098	-5.6191	5.87276	-39.0816	-2.52496	-8.61408	6.3944	-3.03931
	313	268.209	-27.2758	-70.6337	-6.99047	5.79641	-39.5785	-2.54094	-8.66882	6.4344	-3.03559
	314	268.404	-29.0164	-72.2718	-8.37746	5.71884	-40.0819	-2.55812	-8.72758	6.47815	-3.03459
	315	268.584	-30.7767	-73.9241	-9.78013	5.64005	-40.5917	-2.57649	-8.79032	6.5256	-3.03627
	316	268.751	-32.5567	-75.5907	-11.1986	5.56008	-41.1081	-2.59603	-8.857	6.57673	-3.0406
	317	268.903	-34.3566	-77.2716	-12.6328	5.47894	-41.6312	-2.61672	-8.92754	6.63148	-3.04751
	318	269.042	-36.1763	-78.9668	-14.0829	5.39665	-42.1609	-2.63855	-9.00191	6.68982	-3.05696
	319	269.165	-38.016	-80.6765	-15.549	5.31323	-42.6975	-2.66151	-9.08003	6.75169	-3.0689
	320	269.275	-39.8758	-82.4007	-17.031	5.2287	-43.2409	-2.68557	-9.16184	6.81704	-3.08327
	321	269.37	-41.7558	-84.1394	-18.5292	5.14308	-43.7913	-2.71071	-9.24727	6.88582	-3.1
	322	269.45	-43.656	-85.8926	-20.0435	5.0564	-44.3487	-2.7369	-9.33625	6.95795	-3.11903
	323	269.516	-45.5766	-87.6605	-21.574	4.96868	-44.9132	-2.76414	-9.42869	7.03339	-3.14029
	324	269.567	-47.5176	-89.4431	-23.1208	4.87994	-45.485	-2.79238	-9.52452	7.11206	-3.16372
	325	269.603	-49.4791	-91.2404	-24.684	4.7902	-46.064	-2.82162	-9.62365	7.19389	-3.18922
	PREDICTED VALUES - CALCULATOR!!!
Baseline	4.10087		2.80036		5.07487		10.4915		18.3667		19.9798		32.6015		4.71999		0.976741		4.83239
	% HPSE1		% Sdc1		% Sdc2		% Sdc4		TOTAL Sdcs		TOTAL HS		Sat. Corr.		% RANKL		% OPG		% RATIO
0	-100	0	91.5582	5.36433	38.5666	7.03208	-21.3303	8.25364	12.4317	20.65	1.09386	20.1984	-6.35681	30.5291	-7.19349	4.38046	-24.143	0.740926	22.344
0.01	-99	0.0410087	89.5871	5.30913	37.5194	6.97893	-21.3502	8.25155	11.8305	20.5396	1.06924	20.1935	-6.30094	30.5473	-7.15034	4.3825	-24.0008	0.742316	22.1718
0.02	-98	0.0820173	87.6404	5.25461	36.4883	6.92661	-21.3638	8.25013	11.241	20.4313	1.04451	20.1885	-6.24363	30.566	-7.10375	4.3847	-23.8472	0.743816	21.9866
0.025	-97.5	0.102522	86.6761	5.22761	35.9789	6.90075	-21.3682	8.24966	10.9507	20.378	1.03211	20.186	-6.21444	30.5755	-7.07919	4.38586	-23.7662	0.744606	21.8893
0.05	-95	0.205043	81.9453	5.09513	33.4916	6.77452	-21.367	8.24979	9.5428	20.1194	0.969687	20.1736	-6.06353	30.6247	-6.9442	4.39223	-23.3211	0.748954	21.3577
0.075	-92.5	0.307565	77.3645	4.96685	31.1033	6.65332	-21.3274	8.25394	8.20708	19.8741	0.906624	20.161	-5.90498	30.6764	-6.78986	4.39951	-22.8119	0.753928	20.7571
0.1	-90	0.410087	72.932	4.84273	28.8128	6.53708	-21.2502	8.26204	6.94247	19.6418	0.843012	20.1483	-5.7397	30.7303	-6.61761	4.40764	-22.2433	0.759482	20.0955
0.2	-80	0.820173	56.6578	4.38699	20.6009	6.12034	-20.5812	8.33223	2.5743	18.8396	0.586964	20.0971	-5.02911	30.9619	-5.77999	4.44718	-19.4729	0.786541	17.0041
0.25	-75	1.02522	49.3736	4.183	17.0461	5.93994	-20.0414	8.38886	0.789818	18.5118	0.461672	20.0721	-4.65574	31.0836	-5.29415	4.47011	-17.8616	0.802279	15.3003
0.4	-60	1.64035	30.7939	3.6627	8.45574	5.50399	-17.6754	8.6371	-3.06507	17.8038	0.125372	20.0049	-3.52732	31.4515	-3.7199	4.54442	-12.6142	0.853533	10.1781
0.5	-50	2.05043	21.0187	3.38896	4.34887	5.29557	-15.5381	8.86133	-4.46939	17.5459	-0.0444383	19.971	-2.80369	31.6874	-2.68895	4.59308	-9.15205	0.887349	7.11419
0.6	-40	2.46052	13.2244	3.17069	1.43675	5.14778	-13.011	9.12646	-5.01889	17.4449	-0.156503	19.9486	-2.12307	31.9093	-1.76391	4.63674	-6.02517	0.91789	4.53448
0.7	-30	2.87061	7.31811	3.0053	-0.367398	5.05623	-10.1439	9.42726	-4.78014	17.4888	-0.205329	19.9388	-1.49519	32.114	-1.0025	4.67268	-3.43515	0.943188	2.51919
0.75	-25	3.07565	5.04401	2.94161	-0.88111	5.03016	-8.59834	9.58941	-4.38597	17.5612	-0.20593	19.9387	-1.20332	32.2092	-0.695978	4.68714	-2.38798	0.953416	1.7334
0.8	-20	3.28069	3.20714	2.89018	-1.15038	5.01649	-6.98646	9.75852	-3.8197	17.6652	-0.191276	19.9416	-0.927283	32.2992	-0.443446	4.69906	-1.5232	0.961863	1.09646
0.85	-15	3.48574	1.79589	2.85066	-1.18605	5.01468	-5.31447	9.93394	-3.08964	17.7993	-0.162192	19.9474	-0.667959	32.3837	-0.246958	4.70834	-0.849029	0.968448	0.607226
0.9	-10	3.69078	0.798687	2.82273	-0.998982	5.02417	-3.58858	10.115	-2.20413	17.9619	-0.119745	19.9559	-0.426281	32.4625	-0.107585	4.71492	-0.370106	0.973126	0.263496
0.95	-5	3.89582	0.203922	2.80607	-0.600014	5.04442	-1.81501	10.3011	-1.17147	18.1516	-0.0652058	19.9668	-0.203262	32.5352	-0.0254883	4.71879	-0.0877157	0.975884	0.062282
0.96	-4	3.93683	0.132241	2.80407	-0.495748	5.04971	-1.45513	10.3388	-0.948019	18.1926	-0.05297	19.9693	-0.160992	32.549	-0.0158971	4.71924	-0.0547106	0.976206	0.0388348
0.98	-2	4.01885	0.0354094	2.80136	-0.263437	5.0615	-0.730581	10.4149	-0.484716	18.2777	-0.0272657	19.9744	-0.0788598	32.5758	-0.00347718	4.71983	-0.0119676	0.976624	0.00849142
0.99	-1	4.05986	0.0100734	2.80065	-0.135566	5.06799	-0.36602	10.4531	-0.245001	18.3217	-0.0138218	19.9771	-0.0390161	32.5888	-0.000626884	4.71997	-0.00215761	0.97672	0.00153076
1	0	4.10087	0	2.80036	0	5.07487	0	10.4915	0	18.3667	0	19.9798	0	32.6015	0	4.71999	0	0.976741	0
1.01	1	4.14187	0.00509656	2.80051	0.143174	5.08214	0.367429	10.5301	0.250221	18.4127	0.0141871	19.9827	0.0381787	32.6139	-0.00158287	4.71992	-0.0054479	0.976687	0.00386524
1.02	2	4.18288	0.0252703	2.80107	0.293869	5.08978	0.736218	10.5687	0.505596	18.4596	0.0287268	19.9856	0.0755101	32.6261	-0.00536076	4.71974	-0.0184503	0.97656	0.0130919
1.05	5	4.30591	0.175327	2.80527	0.790212	5.11497	1.85024	10.6856	1.30197	18.6059	0.0743323	19.9947	0.182321	32.6609	-0.0297015	4.71859	-0.102213	0.975742	0.0725856
1.1	10	4.51095	0.718306	2.82048	1.75977	5.16418	3.72948	10.8828	2.72613	18.8674	0.156183	20.011	0.342443	32.7131	-0.112498	4.71468	-0.386998	0.972961	0.275567
1.15	15	4.716	1.61734	2.84566	2.89783	5.22193	5.63151	11.0823	4.26414	19.1499	0.24392	20.0286	0.479054	32.7577	-0.245691	4.7084	-0.844678	0.96849	0.60409
1.2	20	4.92104	2.86084	2.88048	4.19355	5.28769	7.55009	11.2836	5.90768	19.4518	0.335932	20.047	0.590811	32.7941	-0.426046	4.69989	-1.46355	0.962446	1.05292
1.25	25	5.12608	4.4372	2.92462	5.63606	5.36089	9.479	11.486	7.64845	19.7715	0.430668	20.0659	0.67638	32.822	-0.64986	4.68932	-2.23019	0.954957	1.61638
1.275	27.5	5.2286	5.34658	2.95009	6.40898	5.40012	10.4454	11.5874	8.55269	19.9376	0.4786	20.0755	0.708939	32.8326	-0.776794	4.68333	-2.66434	0.950717	1.93921
1.3	30	5.33113	6.33483	2.97776	7.21453	5.441	11.412	11.6888	9.47811	20.1076	0.526681	20.0851	0.734476	32.8409	-0.913025	4.6769	-3.12976	0.946171	2.28835
1.35	35	5.53617	8.54213	3.03957	8.91809	5.52745	13.3429	11.8914	11.3883	20.4584	0.622666	20.1042	0.763911	32.8505	-1.2111	4.66283	-4.14627	0.936242	3.06214
1.4	40	5.74121	11.0475	3.10973	10.7359	5.61971	15.2655	12.0931	13.3708	20.8225	0.717498	20.1232	0.763651	32.8504	-1.53935	4.64734	-5.26293	0.925335	3.93043
1.45	45	5.94626	13.8394	3.18792	12.6571	5.7172	17.1735	12.2933	15.4173	21.1984	0.810259	20.1417	0.732869	32.8404	-1.89287	4.63065	-6.46235	0.91362	4.88518
1.5	50	6.1513	16.9061	3.2738	14.6709	5.8194	19.0608	12.4913	17.5193	21.5845	0.900276	20.1597	0.670999	32.8202	-2.26658	4.61301	-7.72687	0.901269	5.91753
1.55	55	6.35634	20.2361	3.36705	16.7664	5.92575	20.921	12.6864	19.6686	21.9792	0.987136	20.1771	0.577791	32.7899	-2.65534	4.59466	-9.03877	0.888455	7.01775
1.6	60	6.56139	23.8179	3.46735	18.9328	6.03568	22.748	12.8781	21.8569	22.3812	1.07071	20.1938	0.453361	32.7493	-3.054	4.57585	-10.3805	0.87535	8.17516
1.65	65	6.76643	27.6397	3.57438	21.1591	6.14867	24.5355	13.0657	24.0759	22.7887	1.15118	20.2098	0.29822	32.6987	-3.45749	4.5568	-11.735	0.86212	9.37807
1.75	75	7.17652	35.9572	3.8073	25.7485	6.38157	27.9674	13.4257	28.5725	23.6146	1.30492	20.2406	-0.099999	32.5689	-4.25928	4.51896	-14.417	0.835924	11.8689
1.8	80	7.38156	40.4298	3.93254	28.0898	6.50039	29.5992	13.5969	30.8335	24.0298	1.38002	20.2556	-0.339906	32.4907	-4.6483	4.5006	-15.714	0.823256	13.1287
1.9	90	7.79165	49.9444	4.19899	32.8113	6.74	32.6636	13.9184	35.3392	24.8574	1.53323	20.2862	-0.890411	32.3112	-5.38145	4.46599	-18.1514	0.799449	15.6019
2	100	8.20173	60.1411	4.48453	37.5126	6.97859	35.4209	14.2077	39.7679	25.6708	1.70168	20.3198	-1.51705	32.1069	-6.03078	4.43534	-20.3033	0.77843	17.9086
2.25	125	9.22695	88.0082	5.26491	48.6071	7.54162	40.6435	14.7556	50.0655	27.5622	2.29072	20.4375	-3.26309	31.5377	-7.15298	4.38237	-24.0095	0.742231	22.1823
2.3	130	9.43199	93.8961	5.4298	50.6263	7.64409	41.3518	14.8299	51.9258	27.9038	2.45195	20.4697	-3.6229	31.4204	-7.27976	4.37639	-24.4273	0.73815	22.6901
2.4	140	9.84208	105.893	5.76577	54.3782	7.83449	42.3825	14.9381	55.3805	28.5383	2.82848	20.545	-4.34125	31.1862	-7.43243	4.36918	-24.9302	0.733238	23.3086
2.5	150	10.2522	118.109	6.10785	57.6758	8.00184	42.8571	14.9879	58.4253	29.0976	3.28045	20.6353	-5.05808	30.9525	-7.45429	4.36815	-25.0021	0.732535	23.3978
2.6	160	10.6623	130.45	6.45344	60.4323	8.14173	42.7259	14.9741	60.9936	29.5693	3.80581	20.7402	-5.78334	30.716	-7.35453	4.37286	-24.6736	0.735744	22.992
2.75	175	11.2774	148.994	6.97274	63.3627	8.29045	41.284	14.8228	63.807	30.086	4.70883	20.9207	-6.93526	30.3405	-7.00836	4.3892	-23.5327	0.746888	21.6096
2.9	190	11.8925	167.299	7.48534	64.5874	8.3526	38.1989	14.4991	65.174	30.3371	5.69191	21.1171	-8.26134	29.9082	-6.48317	4.41399	-21.7992	0.763819	19.5855
2.95	195	12.0976	173.293	7.65319	64.5659	8.35151	36.7763	14.3499	65.2693	30.3546	6.02194	21.183	-8.76403	29.7443	-6.28105	4.42353	-21.1312	0.770344	18.8289
2.975	197.5	12.2001	176.263	7.73638	64.4685	8.34657	35.9876	14.2671	65.2448	30.3501	6.18518	21.2156	-9.02945	29.6577	-6.17653	4.42846	-20.7856	0.77372	18.4424
3	200	12.3026	179.214	7.81901	64.3116	8.3386	35.1462	14.1789	65.1707	30.3365	6.34653	21.2479	-9.30505	29.5679	-6.07021	4.43348	-20.4338	0.777155	18.0524
3.25	225	13.3278	207.319	8.60605	59.1663	8.07748	23.6658	12.9744	61.4763	29.6579	7.73408	21.5251	-12.7371	28.449	-4.98431	4.48474	-16.8321	0.812334	14.2457
3.3	230	13.5329	212.559	8.75279	57.2866	7.98209	20.6601	12.6591	60.0389	29.3939	7.93348	21.5649	-13.5958	28.169	-4.77887	4.49443	-16.1487	0.81901	13.5595
3.35	235	13.7379	217.644	8.8952	55.098	7.87102	17.4034	12.3174	58.3493	29.0836	8.09709	21.5976	-14.52	27.8677	-4.58246	4.5037	-15.4947	0.825398	12.913
3.4	240	13.9429	222.564	9.03297	52.5898	7.74373	13.8894	11.9487	56.3991	28.7254	8.22128	21.6224	-15.513	27.544	-4.39681	4.51247	-14.8758	0.831443	12.3103
3.45	245	14.148	227.307	9.16578	49.7509	7.59967	10.112	11.5524	54.18	28.3178	8.3028	21.6387	-16.5782	27.1967	-4.22331	4.52065	-14.2969	0.837097	11.7541
3.5	250	14.353	231.86	9.29329	46.5707	7.43827	6.06478	11.1278	51.6837	27.8594	8.3389	21.6459	-17.7192	26.8248	-4.06307	4.52822	-13.7618	0.842323	11.2465
3.75	275	15.3782	251.387	9.84012	25.1687	6.35215	-18.4346	8.55744	34.7529	24.7497	7.78517	21.5353	-24.7028	24.548	-3.47794	4.55584	-11.8036	0.86145	9.43991
4	300	16.4035	264.451	10.206	-6.39582	4.75029	-50.6104	5.18172	9.64366	20.138	6.09384	21.1974	-34.2464	21.4366	-3.21889	4.56806	-10.9345	0.869939	8.66283
4.25	325	17.4287	269.603	10.3502	-49.4791	2.56387	-91.2404	0.919017	-24.684	13.8331	3.8657	20.7522	-46.8989	17.3118	-3.1546	4.5711	-10.7186	0.872048	8.47205
4.5	350	18.4539	265.392	10.2323	-105.437	-0.275927	-141.103	-4.31228	-69.2701	5.64409	2.10509	20.4004	-63.333	11.954	-3.22322	4.56786	-10.949	0.869797	8.67571
4.75	375	19.4791	250.369	9.81161	-175.626	-3.83793	-200.975	-10.5938	-125.155	-4.6201	1.07378	20.1944	-85.5441	4.71284	-3.56672	4.55165	-12.1011	0.858544	9.70937
5	400	20.5043	223.085	9.04756	-261.402	-8.19096	-271.635	-18.0071	-193.378	-17.1505	-1.84927	19.6104	-117.593	-5.7356	-4.26035	4.51891	-14.4206	0.835889	11.8723

## Sheet: Expression profile - CD45
	THIRD LEVEL MODELS - Predicted expression profiles
	CD45	HPSE1 & HSPGs (Syndecans)					HS GAG content & structure
		Poly 3	Poly 3	Poly 3	Poly 3	Poly 3	Poly 6	Poly 5
	b0:	0	0	0	0	0	0	0
	b1:	0.176722	-0.00247294	0.139384	0.366733	0.247622	0.00913381	0.0307009
	b2:	-0.00206713	0.00758497	0.00380396	0.000704532	0.00260998	1.84315e-05	-0.000457059
	b3:	4.17476e-06	-1.54613e-05	-1.44655e-05	-8.29771e-06	-1.10941e-05	-1.30509e-07	-2.17065e-07
	b4:	N/A	N/A	N/A	N/A	N/A	1.25069e-08	7.07029e-09
	b5:	N/A	N/A	N/A	N/A	N/A	-6.34867e-11	-2.18412e-11
	b6:	N/A	N/A	N/A	N/A	N/A	8.06306e-14	N/A
	% change in expression from baseline
MAX	600	263.613	243.207	64.6024	42.8834	65.2692	7.96471	0.515399
MIN	-100	-42.5183	-0.000200619	-1.19946	-13.6814	-5.03203	-0.294829	-21.306
	CD45	HPSE1	Sdc1	Sdc2	Sdc4	Total Sdcs	TOTAL HS	Sulfation Corr.
	-100	-42.5183	15.0057	2.06233	-13.6814	-4.95739	-0.294829	-2.0888
	-99	-41.8062	14.4898	1.87823	-13.4941	-4.97991	-0.293358	-2.04207
	-98	-41.1008	13.9882	1.70147	-13.3067	-4.99822	-0.291684	-1.99612
	-97	-40.4019	13.5006	1.53184	-13.1195	-5.01246	-0.289821	-1.95093
	-96	-39.7096	13.0267	1.36916	-12.9323	-5.02275	-0.287782	-1.90651
	-95	-39.0238	12.5662	1.21323	-12.7453	-5.02923	-0.285577	-1.86283
	-94	-38.3446	12.1187	1.06389	-12.5585	-5.03203	-0.283218	-1.8199
	-93	-37.6718	11.6841	0.920946	-12.372	-5.03126	-0.280716	-1.7777
	-92	-37.0055	11.2619	0.784228	-12.1859	-5.02705	-0.278081	-1.73623
	-91	-36.3456	10.852	0.653565	-12.0001	-5.01953	-0.275322	-1.69548
	-90	-35.6922	10.454	0.52879	-11.8147	-5.00879	-0.272449	-1.65543
	-89	-35.0451	10.0677	0.40974	-11.6298	-4.99497	-0.269471	-1.6161
	-88	-34.4044	9.69276	0.296254	-11.4454	-4.97817	-0.266395	-1.57745
	-87	-33.7701	9.32897	0.188176	-11.2616	-4.95849	-0.26323	-1.53949
	-86	-33.142	8.97606	0.0853508	-11.0784	-4.93605	-0.259982	-1.50221
	-85	-32.5202	8.63378	-0.0123709	-10.8958	-4.91095	-0.25666	-1.4656
	-84	-31.9048	8.30186	-0.105137	-10.7139	-4.88329	-0.253269	-1.42965
	-83	-31.2955	7.98007	-0.193091	-10.5327	-4.85318	-0.249816	-1.39436
	-82	-30.6925	7.66817	-0.276374	-10.3523	-4.82069	-0.246307	-1.3597
	-81	-30.0956	7.36593	-0.355124	-10.1727	-4.78595	-0.242748	-1.32568
	-80	-29.5049	7.0731	-0.429476	-9.99397	-4.74902	-0.239144	-1.29229
	-79	-28.9204	6.78947	-0.499563	-9.81607	-4.71002	-0.2355	-1.25952
	-78	-28.3419	6.51481	-0.565513	-9.63908	-4.66901	-0.23182	-1.22736
	-77	-27.7696	6.2489	-0.627454	-9.46302	-4.6261	-0.228111	-1.1958
	-76	-27.2033	5.99153	-0.685508	-9.28793	-4.58137	-0.224375	-1.16483
	-75	-26.643	5.74249	-0.739798	-9.11383	-4.53489	-0.220617	-1.13445
	-74	-26.0888	5.50157	-0.790441	-8.94075	-4.48675	-0.216841	-1.10464
	-73	-25.5405	5.26857	-0.837553	-8.76873	-4.43703	-0.21305	-1.0754
	-72	-24.9982	5.04328	-0.881248	-8.59778	-4.3858	-0.209249	-1.04672
	-71	-24.4619	4.82553	-0.921635	-8.42794	-4.33314	-0.205439	-1.0186
	-70	-23.9314	4.61511	-0.958825	-8.25923	-4.27913	-0.201625	-0.991016
	-69	-23.4069	4.41184	-0.992921	-8.09167	-4.22383	-0.197809	-0.963968
	-68	-22.8882	4.21553	-1.02403	-7.92528	-4.16731	-0.193993	-0.937448
	-67	-22.3754	4.026	-1.05225	-7.7601	-4.10965	-0.190181	-0.911447
	-66	-21.8683	3.84308	-1.07768	-7.59613	-4.05091	-0.186375	-0.885957
	-65	-21.3671	3.6666	-1.10042	-7.43341	-3.99114	-0.182577	-0.860971
	-64	-20.8716	3.49638	-1.12056	-7.27194	-3.93043	-0.17879	-0.83648
	-63	-20.3818	3.33225	-1.13819	-7.11176	-3.86882	-0.175015	-0.812477
	-62	-19.8978	3.17407	-1.15341	-6.95287	-3.80639	-0.171254	-0.788954
	-61	-19.4194	3.02165	-1.1663	-6.79529	-3.74318	-0.167509	-0.765903
	-60	-18.9468	2.87486	-1.17695	-6.63905	-3.67925	-0.163781	-0.743317
	-59	-18.4797	2.73353	-1.18544	-6.48415	-3.61467	-0.160074	-0.721188
	-58	-18.0183	2.59752	-1.19186	-6.33062	-3.54947	-0.156386	-0.699508
	-57	-17.5624	2.46668	-1.19628	-6.17846	-3.48373	-0.152722	-0.678272
	-56	-17.1121	2.34086	-1.19878	-6.0277	-3.41748	-0.14908	-0.65747
	-55	-16.6674	2.21992	-1.19945	-5.87833	-3.35079	-0.145463	-0.637096
	-54	-16.2281	2.10373	-1.19834	-5.73039	-3.28369	-0.141873	-0.617143
	-53	-15.7944	1.99214	-1.19555	-5.58387	-3.21623	-0.138309	-0.597604
	-52	-15.3661	1.88503	-1.19113	-5.43879	-3.14847	-0.134773	-0.578471
	-51	-14.9432	1.78227	-1.18516	-5.29516	-3.08045	-0.131266	-0.559739
	-50	-14.5258	1.68372	-1.1777	-5.153	-3.0122	-0.127788	-0.541399
	-49	-14.1137	1.58928	-1.16883	-5.0123	-2.94378	-0.124341	-0.523446
	-48	-13.707	1.4988	-1.15859	-4.87308	-2.87522	-0.120926	-0.505873
	-47	-13.3057	1.41218	-1.14707	-4.73535	-2.80657	-0.117542	-0.488672
	-46	-12.9096	1.32929	-1.13431	-4.59912	-2.73787	-0.114191	-0.471839
	-45	-12.5189	1.25002	-1.12039	-4.46438	-2.66914	-0.110873	-0.455365
	-44	-12.1334	1.17427	-1.10535	-4.33116	-2.60044	-0.107589	-0.439246
	-43	-11.7531	1.10192	-1.08925	-4.19946	-2.53179	-0.10434	-0.423475
	-42	-11.3781	1.03286	-1.07215	-4.06927	-2.46323	-0.101125	-0.408045
	-41	-11.0082	0.966995	-1.05411	-3.94062	-2.39479	-0.097945	-0.392951
	-40	-10.6435	0.904216	-1.03517	-3.8135	-2.32652	-0.0948009	-0.378186
	-39	-10.2839	0.844425	-1.01538	-3.68791	-2.25843	-0.0916928	-0.363746
	-38	-9.92946	0.787525	-0.994801	-3.56387	-2.19056	-0.088621	-0.349623
	-37	-9.58009	0.733419	-0.973475	-3.44138	-2.12295	-0.0855858	-0.335813
	-36	-9.23578	0.682015	-0.95145	-3.32043	-2.05561	-0.0825875	-0.32231
	-35	-8.89651	0.633221	-0.928773	-3.20104	-1.98859	-0.0796264	-0.309108
	-34	-8.56224	0.586948	-0.905486	-3.0832	-1.92189	-0.0767026	-0.296201
	-33	-8.23297	0.54311	-0.881635	-2.96691	-1.85557	-0.0738163	-0.283585
	-32	-7.90865	0.501621	-0.857261	-2.85219	-1.78962	-0.0709678	-0.271255
	-31	-7.58927	0.462398	-0.832405	-2.73903	-1.7241	-0.0681572	-0.259204
	-30	-7.2748	0.42536	-0.807108	-2.62743	-1.659	-0.0653846	-0.247428
	-29	-6.96522	0.390428	-0.781408	-2.51739	-1.59437	-0.0626502	-0.235922
	-28	-6.6605	0.357525	-0.755342	-2.40892	-1.53022	-0.059954	-0.224681
	-27	-6.36061	0.326576	-0.728949	-2.30201	-1.46658	-0.0572962	-0.2137
	-26	-6.06553	0.297506	-0.702262	-2.19666	-1.40346	-0.0546767	-0.202975
	-25	-5.77524	0.270245	-0.675317	-2.09287	-1.34089	-0.0520957	-0.1925
	-24	-5.48971	0.244721	-0.648147	-1.99065	-1.27888	-0.0495532	-0.182271
	-23	-5.20892	0.220868	-0.620785	-1.88999	-1.21746	-0.0470493	-0.172284
	-22	-4.93283	0.198618	-0.593262	-1.79089	-1.15664	-0.0445838	-0.162534
	-21	-4.66143	0.177907	-0.565609	-1.69335	-1.09644	-0.0421569	-0.153016
	-20	-4.39469	0.158671	-0.537856	-1.59737	-1.03687	-0.0397685	-0.143727
	-19	-4.13259	0.140849	-0.510032	-1.50294	-0.977964	-0.0374186	-0.134663
	-18	-3.8751	0.124381	-0.482164	-1.41006	-0.919722	-0.0351071	-0.125818
	-17	-3.62219	0.109209	-0.45428	-1.31874	-0.862163	-0.0328342	-0.11719
	-16	-3.37384	0.0952752	-0.426405	-1.22896	-0.805303	-0.0305995	-0.108773
	-15	-3.13003	0.0825249	-0.398565	-1.14073	-0.749154	-0.0284033	-0.100565
	-14	-2.89072	0.0709042	-0.370785	-1.05404	-0.69373	-0.0262453	-0.0925614
	-13	-2.6559	0.0603606	-0.343088	-0.968883	-0.639043	-0.0241254	-0.0847583
	-12	-2.42555	0.0508433	-0.315497	-0.885264	-0.585106	-0.0220437	-0.0771521
	-11	-2.19962	0.0423027	-0.288034	-0.803177	-0.531929	-0.0200001	-0.0697393
	-10	-1.97811	0.0346908	-0.260721	-0.722617	-0.479525	-0.0179943	-0.0625164
	-9	-1.76098	0.0279606	-0.233578	-0.643579	-0.427904	-0.0160265	-0.0554798
	-8	-1.54821	0.0220668	-0.206625	-0.56606	-0.377074	-0.0140963	-0.0486262
	-7	-1.33978	0.0169654	-0.179881	-0.490055	-0.327047	-0.0122038	-0.0419522
	-6	-1.13565	0.0126134	-0.153365	-0.41556	-0.27783	-0.0103488	-0.0354546
	-5	-0.935811	0.00896935	-0.127094	-0.342569	-0.229433	-0.00853126	-0.0291303
	-4	-0.74023	0.00599292	-0.101086	-0.271077	-0.181863	-0.00675096	-0.0229761
	-3	-0.548883	0.00364506	-0.0753573	-0.20108	-0.135128	-0.00500782	-0.0169889
	-2	-0.361746	0.00188788	-0.0499233	-0.132572	-0.0892343	-0.0033017	-0.0111657
	-1	-0.178793	0.000684704	-0.0247993	-0.0655469	-0.0441897	-0.00163248	-0.00550373
Baseline	0	0	0	0	0	0	0	0
	1	0.174659	-0.000200619	0.0244607	0.0640747	0.043329	0.00159586	0.00534825
	2	0.345209	4.95764e-05	0.0485694	0.126683	0.085792	0.00315527	0.0105438
	3	0.511675	0.000718414	0.0723134	0.187831	0.127384	0.00467835	0.0155892
	4	0.674081	0.0017748	0.0956804	0.247525	0.1681	0.00616527	0.0204872
	5	0.832454	0.0031887	0.118659	0.305772	0.207936	0.00761618	0.0252402
	6	0.986817	0.0049311	0.141237	0.362577	0.246889	0.00903124	0.0298509
	7	1.1372	0.00697404	0.163405	0.417946	0.284954	0.0104106	0.0343216
	8	1.28362	0.00929054	0.185153	0.471888	0.322129	0.0117544	0.0386547
	9	1.4261	0.0118546	0.206471	0.524408	0.358411	0.0130629	0.0428525
	10	1.56468	0.0146411	0.22735	0.575513	0.393797	0.0143362	0.0469174
	11	1.69938	0.0176261	0.247781	0.625211	0.428286	0.0155745	0.0508514
	12	1.83021	0.0207864	0.267756	0.673508	0.461876	0.0167779	0.0546569
	13	1.95721	0.0240996	0.287268	0.720411	0.494564	0.0179466	0.0583358
	14	2.08041	0.0275445	0.30631	0.765928	0.526351	0.0190809	0.0618903
	15	2.19982	0.0311005	0.324874	0.810066	0.557235	0.0201808	0.0653224
	16	2.31547	0.034748	0.342955	0.852832	0.587216	0.0212466	0.0686339
	17	2.42738	0.0384682	0.360546	0.894234	0.616294	0.0222784	0.0718269
	18	2.53559	0.0422431	0.377643	0.93428	0.644469	0.0232765	0.0749032
	19	2.64012	0.0460555	0.394239	0.972976	0.67174	0.024241	0.0778646
	20	2.74099	0.0498892	0.410332	1.01033	0.698109	0.0251721	0.0807128
	21	2.83822	0.0537284	0.425915	1.04635	0.723577	0.0260701	0.0834496
	22	2.93185	0.0575583	0.440987	1.08105	0.748145	0.026935	0.0860766
	23	3.02189	0.0613648	0.455542	1.11443	0.771814	0.0277671	0.0885955
	24	3.10837	0.0651346	0.469578	1.1465	0.794586	0.0285666	0.0910079
	25	3.19132	0.068855	0.483092	1.17727	0.816464	0.0293337	0.0933152
	26	3.27077	0.0725139	0.496082	1.20674	0.837448	0.0300686	0.0955191
	27	3.34673	0.0761002	0.508546	1.23494	0.857541	0.0307715	0.0976209
	28	3.41923	0.0796032	0.520481	1.26185	0.876747	0.0314425	0.0996221
	29	3.4883	0.0830129	0.531888	1.28749	0.895068	0.032082	0.101524
	30	3.55396	0.0863201	0.542763	1.31188	0.912507	0.0326901	0.103328
	31	3.61624	0.0895161	0.553108	1.33501	0.929068	0.033267	0.105036
	32	3.67516	0.0925926	0.562921	1.35691	0.944753	0.0338129	0.106648
	33	3.73075	0.0955424	0.572202	1.37756	0.959567	0.0343281	0.108166
	34	3.78303	0.0983585	0.580951	1.39699	0.973513	0.0348127	0.109591
	35	3.83203	0.101034	0.589169	1.41521	0.986597	0.035267	0.110924
	36	3.87777	0.103565	0.596857	1.43221	0.998821	0.0356911	0.112167
	37	3.92027	0.105944	0.604015	1.44802	1.01019	0.0360853	0.11332
	38	3.95957	0.108167	0.610644	1.46264	1.02071	0.0364499	0.114385
	39	3.99569	0.110231	0.616746	1.47607	1.03038	0.036785	0.115362
	40	4.02865	0.112131	0.622324	1.48833	1.03922	0.0370908	0.116253
	41	4.05848	0.113864	0.627378	1.49943	1.04722	0.0373676	0.117058
	42	4.0852	0.115428	0.631911	1.50937	1.05439	0.0376156	0.117779
	43	4.10884	0.11682	0.635925	1.51817	1.06073	0.037835	0.118416
	44	4.12942	0.118039	0.639424	1.52582	1.06626	0.038026	0.11897
	45	4.14697	0.119084	0.642409	1.53236	1.07098	0.0381889	0.119442
	46	4.16151	0.119952	0.644885	1.53777	1.07488	0.0383239	0.119833
	47	4.17307	0.120645	0.646854	1.54207	1.07799	0.0384313	0.120144
	48	4.18168	0.121162	0.64832	1.54527	1.0803	0.0385111	0.120375
	49	4.18735	0.121504	0.649287	1.54738	1.08183	0.0385638	0.120528
	50	4.19011	0.12167	0.649758	1.54841	1.08257	0.0385895	0.120602
	51	4.19	0.121663	0.649738	1.54837	1.08254	0.0385884	0.120599
	52	4.18702	0.121484	0.649231	1.54726	1.08174	0.0385608	0.120519
	53	4.18122	0.121135	0.648241	1.5451	1.08018	0.0385069	0.120363
	54	4.1726	0.120617	0.646774	1.54189	1.07786	0.0384269	0.120131
	55	4.16121	0.119934	0.644833	1.53765	1.0748	0.0383211	0.119825
	56	4.14706	0.119089	0.642424	1.53239	1.071	0.0381897	0.119444
	57	4.13018	0.118084	0.639552	1.5261	1.06646	0.038033	0.11899
	58	4.11059	0.116923	0.636222	1.51882	1.0612	0.0378512	0.118463
	59	4.08832	0.115611	0.632439	1.51053	1.05522	0.0376445	0.117863
	60	4.06339	0.114151	0.62821	1.50125	1.04853	0.0374131	0.11719
	61	4.03583	0.112547	0.623539	1.491	1.04114	0.0371574	0.116447
	62	4.00567	0.110804	0.618433	1.47978	1.03306	0.0368775	0.115632
	63	3.97292	0.108927	0.612898	1.4676	1.02428	0.0365737	0.114746
	64	3.93762	0.106922	0.606939	1.45447	1.01483	0.0362462	0.11379
	65	3.89979	0.104794	0.600563	1.4404	1.00471	0.0358953	0.112765
	66	3.85945	0.102548	0.593776	1.4254	0.993923	0.0355212	0.111669
	67	3.81663	0.10019	0.586584	1.40948	0.982483	0.0351242	0.110505
	68	3.77135	0.0977259	0.578995	1.39265	0.970397	0.0347044	0.109273
	69	3.72364	0.0951628	0.571014	1.37492	0.957673	0.0342622	0.107972
	70	3.67353	0.0925068	0.562649	1.3563	0.944319	0.0337978	0.106603
	71	3.62104	0.0897646	0.553906	1.3368	0.930344	0.0333114	0.105167
	72	3.56619	0.086943	0.544792	1.31642	0.915756	0.0328033	0.103664
	73	3.509	0.0840489	0.535314	1.29518	0.900565	0.0322738	0.102093
	74	3.44952	0.0810898	0.525479	1.27309	0.884779	0.0317229	0.100457
	75	3.38775	0.0780727	0.515294	1.25016	0.868405	0.0311512	0.0987539
	76	3.32373	0.0750053	0.504767	1.2264	0.851455	0.0305586	0.0969851
	77	3.25748	0.0718952	0.493905	1.20181	0.833935	0.0299456	0.0951508
	78	3.18902	0.0687501	0.482715	1.17641	0.815855	0.0293124	0.0932511
	79	3.11838	0.0655779	0.471205	1.15021	0.797223	0.0286591	0.0912865
	80	3.04558	0.0623866	0.459382	1.12322	0.77805	0.0279861	0.0892571
	81	2.97066	0.0591843	0.447253	1.09544	0.758343	0.0272936	0.0871632
	82	2.89363	0.0559791	0.434827	1.06689	0.738111	0.0265819	0.0850052
	83	2.81452	0.0527795	0.42211	1.03757	0.717364	0.0258511	0.0827832
	84	2.73335	0.0495937	0.409111	1.0075	0.696111	0.0251016	0.0804975
	85	2.65015	0.0464302	0.395837	0.976692	0.674361	0.0243336	0.0781483
	86	2.56495	0.0432975	0.382296	0.945148	0.652123	0.0235474	0.075736
	87	2.47777	0.0402042	0.368496	0.912879	0.629406	0.0227431	0.0732607
	88	2.38864	0.0371589	0.354445	0.879898	0.606219	0.0219211	0.0707227
	89	2.29757	0.0341704	0.34015	0.846212	0.582572	0.0210816	0.0681223
	90	2.2046	0.0312473	0.325619	0.811834	0.558474	0.0202248	0.0654595
	91	2.10975	0.0283984	0.310861	0.776771	0.533933	0.0193511	0.0627348
	92	2.01304	0.0256325	0.295883	0.741035	0.508959	0.0184606	0.0599483
	93	1.9145	0.0229584	0.280693	0.704636	0.483562	0.0175535	0.0571003
	94	1.81416	0.0203849	0.265299	0.667583	0.457751	0.0166302	0.054191
	95	1.71204	0.0179209	0.249709	0.629886	0.431534	0.015691	0.0512205
	96	1.60817	0.0155751	0.233931	0.591556	0.404922	0.0147359	0.0481893
	97	1.50256	0.0133563	0.217973	0.552602	0.377923	0.0137654	0.0450974
	98	1.39525	0.0112735	0.201843	0.513035	0.350547	0.0127796	0.0419452
	99	1.28627	0.0093354	0.185548	0.472864	0.322802	0.0117788	0.0387329
	100	1.17562	0.00755072	0.169097	0.4321	0.294699	0.0107632	0.0354606
	101	1.06335	0.00592822	0.152498	0.390752	0.266247	0.00973313	0.0321287
	102	0.949473	0.00447661	0.135758	0.348831	0.237454	0.00868882	0.0287374
	103	0.834016	0.00320453	0.118886	0.306346	0.20833	0.0076305	0.025287
	104	0.717006	0.0021206	0.10189	0.263309	0.178884	0.00655843	0.0217777
	105	0.598466	0.00123336	0.0847761	0.219728	0.149126	0.00547285	0.0182097
	106	0.478422	0.000551302	0.0675536	0.175613	0.119064	0.00437402	0.0145834
	107	0.356899	8.28557e-05	0.05023	0.130976	0.0887081	0.00326219	0.0108989
	108	0.233922	-0.000163628	0.032813	0.0858253	0.058067	0.00213761	0.0071566
	109	0.109516	-0.000179875	0.0153104	0.0401715	0.0271498	0.00100052	0.00335675
	110	-0.0162943	4.23088e-05	-0.00227016	-0.00597547	-0.00403414	-0.000148824	-0.000500371
	111	-0.143483	0.000511027	-0.019921	-0.0526055	-0.0354759	-0.00131017	-0.00441448
	112	-0.272026	0.00123429	-0.0376344	-0.0997087	-0.0671664	-0.00248327	-0.00838527
	113	-0.401898	0.00222001	-0.0554029	-0.147275	-0.0990966	-0.00366787	-0.0124124
	114	-0.533074	0.003476	-0.0732189	-0.195294	-0.131258	-0.00486374	-0.0164957
	115	-0.665528	0.00500996	-0.091075	-0.243756	-0.16364	-0.0060706	-0.0206347
	116	-0.799236	0.00682947	-0.108964	-0.292652	-0.196236	-0.00728822	-0.0248291
	117	-0.934173	0.008942	-0.126878	-0.34197	-0.229035	-0.00851635	-0.0290786
	118	-1.07031	0.0113549	-0.144809	-0.391702	-0.26203	-0.00975474	-0.0333829
	119	-1.20763	0.0140753	-0.162752	-0.441836	-0.29521	-0.0110031	-0.0377415
	120	-1.3461	0.0171105	-0.180698	-0.492364	-0.328569	-0.0122613	-0.0421542
	121	-1.4857	0.0204672	-0.19864	-0.543274	-0.362096	-0.013529	-0.0466206
	122	-1.62641	0.0241523	-0.216571	-0.594558	-0.395783	-0.0148059	-0.0511402
	123	-1.76819	0.0281725	-0.234485	-0.646205	-0.429622	-0.0160918	-0.0557128
	124	-1.91103	0.0325342	-0.252374	-0.698205	-0.463603	-0.0173866	-0.0603378
	125	-2.05489	0.0372439	-0.270231	-0.750549	-0.497719	-0.0186898	-0.0650149
	126	-2.19976	0.0423076	-0.288051	-0.803226	-0.531961	-0.0200013	-0.0697437
	127	-2.3456	0.0477314	-0.305825	-0.856226	-0.56632	-0.0213208	-0.0745238
	128	-2.4924	0.0535213	-0.323547	-0.909541	-0.600789	-0.0226481	-0.0793546
	129	-2.64013	0.0596827	-0.341212	-0.963158	-0.635358	-0.0239829	-0.0842358
	130	-2.78876	0.0662213	-0.358811	-1.01707	-0.670019	-0.025325	-0.0891668
	131	-2.93826	0.0731424	-0.37634	-1.07127	-0.704765	-0.0266742	-0.0941473
	132	-3.08863	0.0804511	-0.393791	-1.12573	-0.739587	-0.0280301	-0.0991767
	133	-3.23981	0.0881524	-0.411159	-1.18047	-0.774477	-0.0293925	-0.104254
	134	-3.3918	0.096251	-0.428438	-1.23546	-0.809427	-0.0307613	-0.10938
	135	-3.54457	0.104752	-0.445621	-1.29069	-0.844429	-0.0321361	-0.114553
	136	-3.69809	0.113658	-0.462702	-1.34616	-0.879475	-0.0335166	-0.119773
	137	-3.85234	0.122976	-0.479676	-1.40185	-0.914558	-0.0349028	-0.125039
	138	-4.0073	0.132707	-0.496538	-1.45776	-0.949669	-0.0362942	-0.130351
	139	-4.16292	0.142857	-0.51328	-1.51387	-0.984801	-0.0376907	-0.135709
	140	-4.31921	0.153429	-0.529899	-1.57018	-1.01995	-0.039092	-0.14111
	141	-4.47612	0.164425	-0.546388	-1.62668	-1.0551	-0.0404979	-0.146556
	142	-4.63363	0.17585	-0.562743	-1.68335	-1.09025	-0.0419081	-0.152045
	143	-4.79172	0.187706	-0.578958	-1.74019	-1.12539	-0.0433223	-0.157577
	144	-4.95036	0.199995	-0.595027	-1.79719	-1.16051	-0.0447404	-0.163151
	145	-5.10953	0.212721	-0.610947	-1.85433	-1.19561	-0.0461621	-0.168766
	146	-5.2692	0.225885	-0.626712	-1.91161	-1.23068	-0.0475871	-0.174422
	147	-5.42935	0.239489	-0.642318	-1.96902	-1.26571	-0.0490152	-0.180118
	148	-5.58995	0.253536	-0.65776	-2.02655	-1.3007	-0.0504462	-0.185853
	149	-5.75097	0.268026	-0.673033	-2.08419	-1.33564	-0.0518798	-0.191628
	150	-5.9124	0.28296	-0.688133	-2.14193	-1.37051	-0.0533158	-0.19744
	151	-6.07421	0.298341	-0.703057	-2.19976	-1.40532	-0.0547538	-0.203289
	152	-6.23637	0.314169	-0.717799	-2.25767	-1.44006	-0.0561938	-0.209175
	153	-6.39885	0.330444	-0.732355	-2.31565	-1.47472	-0.0576354	-0.215096
	154	-6.56164	0.347166	-0.746723	-2.37369	-1.5093	-0.0590784	-0.221052
	155	-6.7247	0.364336	-0.760898	-2.43179	-1.54378	-0.0605225	-0.227043
	156	-6.88802	0.381954	-0.774876	-2.48993	-1.57817	-0.0619676	-0.233066
	157	-7.05156	0.400018	-0.788655	-2.5481	-1.61245	-0.0634133	-0.239122
	158	-7.21531	0.418529	-0.80223	-2.60629	-1.64663	-0.0648595	-0.24521
	159	-7.37923	0.437485	-0.815599	-2.66451	-1.68068	-0.0663059	-0.251328
	160	-7.5433	0.456885	-0.828758	-2.72273	-1.71461	-0.0677522	-0.257477
	161	-7.7075	0.476728	-0.841705	-2.78094	-1.74842	-0.0691982	-0.263654
	162	-7.8718	0.497012	-0.854436	-2.83914	-1.78209	-0.0706438	-0.269859
	163	-8.03617	0.517735	-0.866949	-2.89732	-1.81562	-0.0720885	-0.276092
	164	-8.2006	0.538894	-0.879242	-2.95547	-1.84901	-0.0735323	-0.28235
	165	-8.36506	0.560488	-0.891311	-3.01359	-1.88225	-0.0749748	-0.288634
	166	-8.52951	0.582513	-0.903156	-3.07165	-1.91533	-0.0764159	-0.294943
	167	-8.69394	0.604967	-0.914773	-3.12965	-1.94825	-0.0778553	-0.301274
	168	-8.85833	0.627845	-0.92616	-3.18759	-1.981	-0.0792927	-0.307628
	169	-9.02263	0.651145	-0.937316	-3.24545	-2.01358	-0.080728	-0.314004
	170	-9.18684	0.674863	-0.948239	-3.30322	-2.04599	-0.0821608	-0.320399
	171	-9.35093	0.698995	-0.958927	-3.3609	-2.07821	-0.083591	-0.326814
	172	-9.51487	0.723536	-0.96938	-3.41848	-2.11025	-0.0850184	-0.333247
	173	-9.67863	0.748481	-0.979595	-3.47595	-2.14209	-0.0864426	-0.339697
	174	-9.84219	0.773826	-0.989571	-3.5333	-2.17374	-0.0878636	-0.346164
	175	-10.0055	0.799566	-0.999308	-3.59052	-2.20519	-0.0892809	-0.352645
	176	-10.1686	0.825695	-1.0088	-3.64759	-2.23644	-0.0906945	-0.35914
	177	-10.3314	0.852208	-1.01806	-3.70453	-2.26747	-0.0921041	-0.365648
	178	-10.494	0.879098	-1.02707	-3.7613	-2.2983	-0.0935094	-0.372167
	179	-10.6561	0.90636	-1.03584	-3.81792	-2.3289	-0.0949102	-0.378697
	180	-10.818	0.933987	-1.04437	-3.87436	-2.35929	-0.0963064	-0.385236
	181	-10.9795	0.961972	-1.05266	-3.93062	-2.38944	-0.0976976	-0.391784
	182	-11.1405	0.990308	-1.0607	-3.98668	-2.41937	-0.0990838	-0.398338
	183	-11.3012	1.01899	-1.0685	-4.04255	-2.44907	-0.100465	-0.404897
	184	-11.4614	1.04801	-1.07606	-4.09822	-2.47853	-0.10184	-0.411462
	185	-11.6211	1.07735	-1.08337	-4.15367	-2.50775	-0.103209	-0.418029
	186	-11.7803	1.10702	-1.09044	-4.20889	-2.53673	-0.104572	-0.424599
	187	-11.939	1.137	-1.09728	-4.26388	-2.56546	-0.10593	-0.431169
	188	-12.0971	1.16728	-1.10387	-4.31863	-2.59394	-0.10728	-0.437738
	189	-12.2547	1.19786	-1.11022	-4.37313	-2.62216	-0.108624	-0.444306
	190	-12.4117	1.22872	-1.11634	-4.42738	-2.65013	-0.109961	-0.450871
	191	-12.568	1.25986	-1.12221	-4.48136	-2.67784	-0.111291	-0.457431
	192	-12.7237	1.29127	-1.12786	-4.53506	-2.70529	-0.112614	-0.463985
	193	-12.8788	1.32294	-1.13326	-4.58848	-2.73247	-0.113929	-0.470532
	194	-13.0331	1.35485	-1.13844	-4.64162	-2.75938	-0.115237	-0.477071
	195	-13.1867	1.387	-1.14338	-4.69445	-2.78603	-0.116536	-0.4836
	196	-13.3395	1.41938	-1.1481	-4.74698	-2.8124	-0.117828	-0.490117
	197	-13.4916	1.45197	-1.15258	-4.79919	-2.8385	-0.119111	-0.496622
	198	-13.6429	1.48477	-1.15685	-4.85108	-2.86431	-0.120385	-0.503113
	199	-13.7933	1.51776	-1.16089	-4.90264	-2.88985	-0.121651	-0.509588
	200	-13.9429	1.55094	-1.16471	-4.95386	-2.91511	-0.122908	-0.516047
	201	-14.0916	1.58429	-1.16831	-5.00474	-2.94008	-0.124156	-0.522487
	202	-14.2394	1.61779	-1.17169	-5.05526	-2.96476	-0.125394	-0.528907
	203	-14.3863	1.65144	-1.17487	-5.10542	-2.98916	-0.126623	-0.535306
	204	-14.5323	1.68523	-1.17783	-5.15521	-3.01327	-0.127842	-0.541683
	205	-14.6772	1.71914	-1.18059	-5.20462	-3.03709	-0.129051	-0.548035
	206	-14.8212	1.75316	-1.18314	-5.25364	-3.06061	-0.130251	-0.554362
	207	-14.9641	1.78728	-1.18549	-5.30228	-3.08384	-0.131439	-0.560661
	208	-15.106	1.82148	-1.18765	-5.35051	-3.10677	-0.132618	-0.566932
	209	-15.2468	1.85575	-1.18961	-5.39833	-3.1294	-0.133785	-0.573173
	210	-15.3866	1.89008	-1.19138	-5.44573	-3.15174	-0.134942	-0.579382
	211	-15.5251	1.92445	-1.19296	-5.49272	-3.17377	-0.136088	-0.585558
	212	-15.6626	1.95886	-1.19436	-5.53927	-3.1955	-0.137222	-0.591699
	213	-15.7988	1.99327	-1.19559	-5.58538	-3.21693	-0.138345	-0.597804
	214	-15.9339	2.02769	-1.19663	-5.63104	-3.23806	-0.139457	-0.603871
	215	-16.0677	2.0621	-1.19751	-5.67625	-3.25888	-0.140557	-0.609898
	216	-16.2003	2.09647	-1.19822	-5.721	-3.2794	-0.141645	-0.615885
	217	-16.3316	2.13081	-1.19876	-5.76528	-3.29961	-0.14272	-0.621829
	218	-16.4616	2.16509	-1.19915	-5.80908	-3.31951	-0.143784	-0.627729
	219	-16.5903	2.1993	-1.19938	-5.8524	-3.3391	-0.144835	-0.633583
	220	-16.7176	2.23342	-1.19946	-5.89523	-3.35839	-0.145873	-0.639389
	221	-16.8436	2.26744	-1.1994	-5.93756	-3.37736	-0.146899	-0.645147
	222	-16.9681	2.30134	-1.19919	-5.97938	-3.39603	-0.147911	-0.650854
	223	-17.0912	2.33511	-1.19885	-6.02069	-3.41438	-0.148911	-0.656509
	224	-17.2129	2.36872	-1.19838	-6.06148	-3.43242	-0.149897	-0.662111
	225	-17.3331	2.40218	-1.19779	-6.10174	-3.45016	-0.15087	-0.667656
	226	-17.4518	2.43545	-1.19707	-6.14147	-3.46758	-0.151829	-0.673145
	227	-17.569	2.46853	-1.19623	-6.18065	-3.48468	-0.152774	-0.678575
	228	-17.6846	2.5014	-1.19528	-6.21929	-3.50148	-0.153706	-0.683945
	229	-17.7986	2.53404	-1.19423	-6.25736	-3.51796	-0.154623	-0.689253
	230	-17.911	2.56643	-1.19307	-6.29487	-3.53413	-0.155526	-0.694497
	231	-18.0219	2.59857	-1.19182	-6.33182	-3.54999	-0.156415	-0.699676
	232	-18.131	2.63042	-1.19047	-6.36818	-3.56553	-0.157289	-0.704788
	233	-18.2385	2.66199	-1.18904	-6.40396	-3.58076	-0.158149	-0.709832
	234	-18.3443	2.69324	-1.18753	-6.43914	-3.59567	-0.158994	-0.714806
	235	-18.4483	2.72417	-1.18594	-6.47373	-3.61027	-0.159823	-0.719707
	236	-18.5506	2.75475	-1.18428	-6.5077	-3.62456	-0.160638	-0.724535
	237	-18.6511	2.78498	-1.18256	-6.54107	-3.63854	-0.161437	-0.729288
	238	-18.7499	2.81483	-1.18078	-6.57381	-3.65219	-0.162221	-0.733964
	239	-18.8467	2.84429	-1.17894	-6.60592	-3.66554	-0.16299	-0.738562
	240	-18.9418	2.87334	-1.17705	-6.6374	-3.67857	-0.163742	-0.74308
	241	-19.0349	2.90196	-1.17512	-6.66824	-3.69129	-0.164479	-0.747516
	242	-19.1262	2.93014	-1.17315	-6.69843	-3.70369	-0.165199	-0.751869
	243	-19.2155	2.95787	-1.17115	-6.72796	-3.71578	-0.165904	-0.756136
	244	-19.3029	2.98512	-1.16912	-6.75682	-3.72755	-0.166592	-0.760317
	245	-19.3883	3.01187	-1.16707	-6.78502	-3.73901	-0.167264	-0.764409
	246	-19.4717	3.03812	-1.165	-6.81254	-3.75016	-0.167919	-0.768412
	247	-19.5531	3.06384	-1.16291	-6.83937	-3.76099	-0.168558	-0.772323
	248	-19.6324	3.08903	-1.16082	-6.86551	-3.7715	-0.169179	-0.776141
	249	-19.7096	3.11365	-1.15873	-6.89095	-3.7817	-0.169784	-0.779864
	250	-19.7848	3.13771	-1.15665	-6.91569	-3.79159	-0.170371	-0.78349
	251	-19.8578	3.16117	-1.15457	-6.93971	-3.80116	-0.170941	-0.787019
	252	-19.9287	3.18403	-1.1525	-6.96301	-3.81041	-0.171494	-0.790447
	253	-19.9973	3.20627	-1.15046	-6.98559	-3.81935	-0.172029	-0.793774
	254	-20.0638	3.22787	-1.14844	-7.00742	-3.82797	-0.172547	-0.796999
	255	-20.1281	3.24882	-1.14644	-7.02852	-3.83628	-0.173046	-0.800119
	256	-20.19	3.2691	-1.14448	-7.04887	-3.84427	-0.173528	-0.803133
	257	-20.2498	3.2887	-1.14256	-7.06846	-3.85194	-0.173991	-0.806039
	258	-20.3072	3.3076	-1.14068	-7.08729	-3.85929	-0.174436	-0.808836
	259	-20.3623	3.32578	-1.13885	-7.10534	-3.86633	-0.174863	-0.811522
	260	-20.415	3.34324	-1.13707	-7.12262	-3.87305	-0.175271	-0.814096
	261	-20.4653	3.35995	-1.13534	-7.13911	-3.87944	-0.17566	-0.816556
	262	-20.5133	3.37591	-1.13368	-7.15481	-3.88552	-0.176031	-0.8189
	263	-20.5588	3.39109	-1.13208	-7.16971	-3.89127	-0.176382	-0.821128
	264	-20.6019	3.40549	-1.13055	-7.1838	-3.8967	-0.176715	-0.823237
	265	-20.6425	3.41909	-1.12909	-7.19708	-3.90181	-0.177028	-0.825226
	266	-20.6806	3.43188	-1.1277	-7.20953	-3.90659	-0.177321	-0.827094
	267	-20.7161	3.44383	-1.1264	-7.22116	-3.91105	-0.177595	-0.828839
	268	-20.7491	3.45495	-1.12518	-7.23194	-3.91517	-0.177849	-0.830459
	269	-20.7796	3.46522	-1.12404	-7.24188	-3.91897	-0.178083	-0.831954
	270	-20.8074	3.47462	-1.123	-7.25097	-3.92244	-0.178297	-0.833321
	271	-20.8326	3.48315	-1.12204	-7.2592	-3.92558	-0.17849	-0.83456
	272	-20.8551	3.49079	-1.12119	-7.26656	-3.92838	-0.178663	-0.835669
	273	-20.875	3.49752	-1.12043	-7.27304	-3.93085	-0.178816	-0.836646
	274	-20.8921	3.50335	-1.11977	-7.27865	-3.93298	-0.178947	-0.837491
	275	-20.9065	3.50825	-1.11921	-7.28335	-3.93477	-0.179058	-0.838201
	276	-20.9182	3.51222	-1.11876	-7.28716	-3.93621	-0.179148	-0.838776
	277	-20.9271	3.51524	-1.11842	-7.29007	-3.93731	-0.179216	-0.839214
	278	-20.9332	3.51731	-1.11818	-7.29205	-3.93807	-0.179263	-0.839514
	279	-20.9365	3.51842	-1.11805	-7.29312	-3.93847	-0.179288	-0.839675
	280	-20.9369	3.51856	-1.11804	-7.29325	-3.93852	-0.179291	-0.839695
	281	-20.9344	3.51772	-1.11813	-7.29244	-3.93822	-0.179272	-0.839573
	282	-20.929	3.51589	-1.11834	-7.29069	-3.93755	-0.17923	-0.839308
	283	-20.9207	3.51306	-1.11866	-7.28798	-3.93652	-0.179167	-0.838899
	284	-20.9094	3.50923	-1.1191	-7.2843	-3.93513	-0.17908	-0.838344
	285	-20.8952	3.50439	-1.11965	-7.27965	-3.93336	-0.178971	-0.837643
	286	-20.878	3.49854	-1.12031	-7.27402	-3.93122	-0.178839	-0.836794
	287	-20.8577	3.49166	-1.12109	-7.2674	-3.9287	-0.178683	-0.835796
	288	-20.8343	3.48375	-1.12198	-7.25978	-3.9258	-0.178504	-0.834648
	289	-20.8079	3.47482	-1.12298	-7.25116	-3.92251	-0.178301	-0.833349
	290	-20.7784	3.46484	-1.12408	-7.24152	-3.91883	-0.178074	-0.831898
	291	-20.7458	3.45383	-1.1253	-7.23085	-3.91476	-0.177823	-0.830295
	292	-20.71	3.44177	-1.12662	-7.21915	-3.91028	-0.177547	-0.828537
	293	-20.671	3.42866	-1.12805	-7.20641	-3.90539	-0.177247	-0.826625
	294	-20.6288	3.41451	-1.12958	-7.19261	-3.90009	-0.176922	-0.824556
	295	-20.5834	3.39931	-1.13121	-7.17775	-3.89437	-0.176572	-0.822331
	296	-20.5347	3.38305	-1.13293	-7.16183	-3.88823	-0.176196	-0.819949
	297	-20.4828	3.36575	-1.13474	-7.14482	-3.88165	-0.175795	-0.817408
	298	-20.4275	3.34739	-1.13664	-7.12673	-3.87464	-0.175368	-0.814708
	299	-20.3689	3.32799	-1.13862	-7.10753	-3.86718	-0.174915	-0.811848
	300	-20.307	3.30754	-1.14069	-7.08723	-3.85927	-0.174435	-0.808827
	301	-20.2417	3.28604	-1.14282	-7.06581	-3.8509	-0.173929	-0.805645
	302	-20.173	3.2635	-1.14503	-7.04326	-3.84207	-0.173395	-0.802301
	303	-20.1008	3.23992	-1.14729	-7.01957	-3.83276	-0.172834	-0.798795
	304	-20.0252	3.21531	-1.14962	-6.99474	-3.82297	-0.172246	-0.795125
	305	-19.9461	3.18967	-1.15199	-6.96875	-3.81269	-0.17163	-0.791292
	306	-19.8635	3.16301	-1.1544	-6.94159	-3.8019	-0.170986	-0.787294
	307	-19.7774	3.13533	-1.15686	-6.91325	-3.79061	-0.170313	-0.783132
	308	-19.6877	3.10664	-1.15933	-6.88372	-3.77881	-0.169612	-0.778805
	309	-19.5944	3.07695	-1.16183	-6.853	-3.76647	-0.168882	-0.774312
	310	-19.4976	3.04628	-1.16434	-6.82106	-3.7536	-0.168122	-0.769653
	311	-19.397	3.01461	-1.16685	-6.7879	-3.74018	-0.167333	-0.764828
	312	-19.2929	2.98198	-1.16935	-6.75351	-3.7262	-0.166513	-0.759837
	313	-19.1851	2.94839	-1.17184	-6.71788	-3.71166	-0.165664	-0.754679
	314	-19.0735	2.91385	-1.1743	-6.681	-3.69654	-0.164783	-0.749354
	315	-18.9582	2.87838	-1.17672	-6.64285	-3.68082	-0.163872	-0.743863
	316	-18.8392	2.84199	-1.17908	-6.60343	-3.6645	-0.16293	-0.738204
	317	-18.7164	2.80469	-1.18139	-6.56271	-3.64757	-0.161956	-0.732378
	318	-18.5898	2.76651	-1.18362	-6.5207	-3.63001	-0.16095	-0.726386
	319	-18.4593	2.72745	-1.18577	-6.47738	-3.61181	-0.159911	-0.720226
	320	-18.325	2.68754	-1.18781	-6.43274	-3.59296	-0.15884	-0.7139
	321	-18.1868	2.64679	-1.18974	-6.38676	-3.57345	-0.157736	-0.707407
	322	-18.0447	2.60523	-1.19154	-6.33944	-3.55325	-0.156599	-0.700747
	323	-17.8987	2.56287	-1.1932	-6.29076	-3.53236	-0.155427	-0.693922
	324	-17.7487	2.51974	-1.1947	-6.24071	-3.51076	-0.154222	-0.68693
	325	-17.5948	2.47585	-1.19603	-6.18928	-3.48844	-0.152982	-0.679773
	326	-17.4368	2.43124	-1.19716	-6.13645	-3.46538	-0.151708	-0.672451
	327	-17.2748	2.38592	-1.19809	-6.08222	-3.44157	-0.150398	-0.664965
	328	-17.1087	2.33993	-1.1988	-6.02656	-3.41698	-0.149053	-0.657315
	329	-16.9386	2.29328	-1.19926	-5.96948	-3.39161	-0.147671	-0.649501
	330	-16.7644	2.24601	-1.19946	-5.91094	-3.36544	-0.146254	-0.641525
	331	-16.586	2.19815	-1.19937	-5.85095	-3.33845	-0.1448	-0.633386
	332	-16.4035	2.14972	-1.19899	-5.78949	-3.31062	-0.143308	-0.625087
	333	-16.2167	2.10076	-1.19829	-5.72654	-3.28193	-0.141779	-0.616628
	334	-16.0258	2.05129	-1.19725	-5.6621	-3.25237	-0.140212	-0.608009
	335	-15.8307	2.00136	-1.19585	-5.59614	-3.22192	-0.138607	-0.599232
	336	-15.6313	1.95099	-1.19406	-5.52866	-3.19056	-0.136964	-0.590298
	337	-15.4276	1.90022	-1.19186	-5.45964	-3.15827	-0.135281	-0.581208
	338	-15.2196	1.84909	-1.18924	-5.38907	-3.12503	-0.133559	-0.571962
	339	-15.0072	1.79763	-1.18616	-5.31692	-3.09081	-0.131797	-0.562564
	340	-14.7905	1.74589	-1.18261	-5.2432	-3.05561	-0.129995	-0.553013
	341	-14.5695	1.6939	-1.17855	-5.16789	-3.01939	-0.128153	-0.543311
	342	-14.344	1.64171	-1.17397	-5.09096	-2.98214	-0.126269	-0.53346
	343	-14.1141	1.58935	-1.16883	-5.01242	-2.94384	-0.124344	-0.523461
	344	-13.8797	1.53688	-1.16312	-4.93223	-2.90446	-0.122377	-0.513316
	345	-13.6408	1.48433	-1.15679	-4.85039	-2.86397	-0.120369	-0.503027
	346	-13.3975	1.43176	-1.14983	-4.76689	-2.82236	-0.118317	-0.492595
	347	-13.1496	1.3792	-1.14221	-4.6817	-2.77961	-0.116223	-0.482022
	348	-12.8971	1.32672	-1.13389	-4.59482	-2.73569	-0.114085	-0.471311
	349	-12.6401	1.27435	-1.12485	-4.50622	-2.69057	-0.111904	-0.460463
	350	-12.3785	1.22216	-1.11506	-4.4159	-2.64422	-0.109679	-0.44948
	351	-12.1122	1.17018	-1.10449	-4.32384	-2.59664	-0.107409	-0.438365
	352	-11.8413	1.11849	-1.0931	-4.23002	-2.54778	-0.105094	-0.42712
	353	-11.5657	1.06712	-1.08086	-4.13443	-2.49763	-0.102734	-0.415748
	354	-11.2853	1.01614	-1.06774	-4.03705	-2.44615	-0.100329	-0.40425
	355	-11.0003	0.965613	-1.05371	-3.93787	-2.39332	-0.097877	-0.39263
	356	-10.7105	0.915587	-1.03873	-3.83687	-2.33912	-0.0953791	-0.38089
	357	-10.4159	0.866127	-1.02277	-3.73404	-2.28351	-0.0928345	-0.369032
	358	-10.1165	0.817295	-1.00579	-3.62935	-2.22647	-0.0902427	-0.357061
	359	-9.81224	0.769153	-0.987761	-3.5228	-2.16796	-0.0876035	-0.344978
	360	-9.50315	0.721767	-0.96864	-3.41437	-2.10796	-0.0849164	-0.332787
	361	-9.18917	0.675203	-0.948392	-3.30404	-2.04645	-0.0821811	-0.32049
	362	-8.87029	0.629527	-0.92698	-3.1918	-1.98338	-0.0793973	-0.308092
	363	-8.54647	0.584809	-0.904364	-3.07763	-1.91873	-0.0765644	-0.295595
	364	-8.21769	0.541118	-0.880507	-2.96152	-1.85247	-0.0736823	-0.283002
	365	-7.88393	0.498527	-0.855367	-2.84344	-1.78457	-0.0707505	-0.270319
	366	-7.54516	0.457108	-0.828906	-2.72339	-1.715	-0.0677686	-0.257547
	367	-7.20136	0.416936	-0.801083	-2.60134	-1.64372	-0.0647364	-0.244691
	368	-6.8525	0.378086	-0.771855	-2.47728	-1.57071	-0.0616534	-0.231754
	369	-6.49856	0.340636	-0.741181	-2.3512	-1.49592	-0.0585193	-0.218741
	370	-6.1395	0.304665	-0.709018	-2.22308	-1.41933	-0.0553338	-0.205656
	371	-5.77532	0.270251	-0.675324	-2.0929	-1.34091	-0.0520964	-0.192502
	372	-5.40597	0.237478	-0.640053	-1.96065	-1.26061	-0.0488069	-0.179285
	373	-5.03144	0.206428	-0.603163	-1.8263	-1.17841	-0.0454648	-0.166008
	374	-4.6517	0.177186	-0.564607	-1.68985	-1.09427	-0.0420698	-0.152676
	375	-4.26673	0.149837	-0.524341	-1.55128	-1.00816	-0.0386216	-0.139294
	376	-3.8765	0.124468	-0.482317	-1.41057	-0.92004	-0.0351198	-0.125866
	377	-3.48098	0.101169	-0.438491	-1.2677	-0.829875	-0.0315639	-0.112397
	378	-3.08016	0.0800304	-0.392814	-1.12267	-0.73763	-0.0279538	-0.098893
	379	-2.674	0.061143	-0.345238	-0.975448	-0.643268	-0.0242889	-0.0853578
	380	-2.26248	0.0446003	-0.295715	-0.826025	-0.546753	-0.0205689	-0.0717972
	381	-1.84558	0.030497	-0.244197	-0.674384	-0.448048	-0.0167935	-0.0582164
	382	-1.42327	0.0189291	-0.190634	-0.52051	-0.347115	-0.0129621	-0.044621
	383	-0.995527	0.00999441	-0.134977	-0.364386	-0.243917	-0.00907455	-0.0310163
	384	-0.562323	0.00379176	-0.0771736	-0.205998	-0.138416	-0.0051303	-0.0174083
	385	-0.123634	0.00042171	-0.0171745	-0.04533	-0.0305747	-0.00112897	-0.00380267
	386	0.320564	-1.38061e-05	0.045072	0.117633	0.0796465	0.00292986	0.00979462
	387	0.770296	0.00258862	0.109618	0.282907	0.192286	0.00704662	0.0233775
	388	1.22559	0.00833385	0.176515	0.450507	0.307383	0.0112218	0.0369397
	389	1.68646	0.0173282	0.245816	0.620446	0.424976	0.0154557	0.0504751
	390	2.15295	0.0296794	0.317575	0.792741	0.545106	0.019749	0.063977
	391	2.62507	0.0454967	0.391845	0.967405	0.667811	0.0241021	0.0774389
	392	3.10285	0.0648907	0.46868	1.14445	0.793132	0.0285156	0.0908541
	393	3.58632	0.0879735	0.548135	1.3239	0.921109	0.0329898	0.104216
	394	4.07549	0.114859	0.630263	1.50576	1.05178	0.0375255	0.117517
	395	4.5704	0.145661	0.715121	1.69004	1.18519	0.0421231	0.13075
	396	5.07107	0.180497	0.802764	1.87677	1.32138	0.0467832	0.143909
	397	5.57753	0.219484	0.893247	2.06594	1.46039	0.0515066	0.156986
	398	6.08979	0.262741	0.986627	2.25758	1.60226	0.0562938	0.169972
	399	6.60789	0.31039	1.08296	2.4517	1.74702	0.0611454	0.182862
	400	7.13185	0.362551	1.1823	2.64831	1.89473	0.0660623	0.195646
	401	7.6617	0.419349	1.28471	2.84742	2.04543	0.0710452	0.208317
	402	8.19745	0.480908	1.39025	3.04905	2.19915	0.0760948	0.220867
	403	8.73915	0.547353	1.49896	3.2532	2.35593	0.081212	0.233288
	404	9.2868	0.618813	1.61092	3.45989	2.51583	0.0863976	0.245571
	405	9.84043	0.695416	1.72617	3.66913	2.67887	0.0916526	0.257709
	406	10.4001	0.777291	1.84478	3.88092	2.84511	0.0969778	0.269691
	407	10.9658	0.864571	1.9668	4.09528	3.01458	0.102374	0.281511
	408	11.5375	0.957388	2.09229	4.31222	3.18733	0.107843	0.293158
	409	12.1153	1.05588	2.22131	4.53175	3.36339	0.113386	0.304624
	410	12.6993	1.16017	2.35392	4.75387	3.54282	0.119003	0.315901
	411	13.2893	1.2704	2.49018	4.97859	3.72564	0.124695	0.326977
	412	13.8856	1.38672	2.63014	5.20592	3.91191	0.130465	0.337845
	413	14.488	1.50925	2.77387	5.43588	4.10165	0.136314	0.348494
	414	15.0966	1.63815	2.92142	5.66845	4.29493	0.142242	0.358916
	415	15.7115	1.77354	3.07285	5.90366	4.49177	0.148252	0.3691
	416	16.3326	1.91557	3.22821	6.1415	4.69221	0.154345	0.379036
	417	16.96	2.06439	3.38758	6.38198	4.8963	0.160522	0.388714
	418	17.5938	2.22015	3.551	6.62511	5.10409	0.166786	0.398125
	419	18.2338	2.38297	3.71853	6.87088	5.31559	0.173139	0.407257
	420	18.8803	2.55302	3.89023	7.11931	5.53087	0.179581	0.416101
	421	19.5331	2.73044	4.06616	7.37038	5.74995	0.186116	0.424645
	422	20.1923	2.91538	4.24638	7.62412	5.97288	0.192745	0.43288
	423	20.8579	3.10799	4.43093	7.8805	6.1997	0.19947	0.440794
	424	21.5301	3.30841	4.61988	8.13955	6.43044	0.206294	0.448377
	425	22.2087	3.51681	4.81329	8.40125	6.66514	0.21322	0.455617
	426	22.8938	3.73333	5.01121	8.6656	6.90384	0.22025	0.462504
	427	23.5854	3.95813	5.21369	8.9326	7.14658	0.227386	0.469025
	428	24.2836	4.19136	5.42079	9.20224	7.39339	0.234632	0.47517
	429	24.9884	4.43318	5.63256	9.47453	7.64432	0.24199	0.480927
	430	25.6998	4.68374	5.84906	9.74946	7.89938	0.249463	0.486284
	431	26.4179	4.94319	6.07034	10.027	8.15863	0.257056	0.49123
	432	27.1426	5.21171	6.29645	10.3072	8.4221	0.26477	0.495752
	433	27.874	5.48944	6.52744	10.59	8.68981	0.27261	0.49984
	434	28.6121	5.77654	6.76337	10.8754	8.9618	0.280578	0.50348
	435	29.357	6.07318	7.00428	11.1634	9.23811	0.288681	0.506661
	436	30.1086	6.3795	7.25022	11.454	9.51876	0.29692	0.509369
	437	30.8669	6.69568	7.50125	11.7472	9.80378	0.3053	0.511594
	438	31.6322	7.02188	7.7574	12.0429	10.0932	0.313826	0.513322
	439	32.4042	7.35825	8.01872	12.3411	10.3871	0.322502	0.514541
	440	33.1831	7.70495	8.28527	12.6419	10.6854	0.331332	0.515237
	441	33.9689	8.06216	8.55707	12.9452	10.9882	0.340323	0.515399
	442	34.7616	8.43002	8.83419	13.251	11.2956	0.349478	0.515014
	443	35.5612	8.80871	9.11665	13.5593	11.6074	0.358803	0.514067
	444	36.3678	9.19839	9.4045	13.87	11.9239	0.368303	0.512548
	445	37.1814	9.59922	9.69777	14.1831	12.2449	0.377985	0.510441
	446	38.002	10.0114	9.99652	14.4987	12.5705	0.387854	0.507734
	447	38.8297	10.435	10.3008	14.8166	12.9008	0.397916	0.504415
	448	39.6644	10.8702	10.6105	15.1368	13.2357	0.408178	0.500468
	449	40.5062	11.3173	10.9259	15.4594	13.5752	0.418646	0.495882
	450	41.3551	11.7763	11.2468	15.7843	13.9195	0.429327	0.490642
	451	42.2111	12.2475	11.5734	16.1114	14.2684	0.440228	0.484735
	452	43.0743	12.7309	11.9057	16.4408	14.6221	0.451356	0.478147
	453	43.9447	13.2268	12.2436	16.7723	14.9804	0.462719	0.470865
	454	44.8223	13.7354	12.5872	17.106	15.3435	0.474325	0.462875
	455	45.7071	14.2567	12.9366	17.4418	15.7114	0.486181	0.454163
	456	46.5992	14.7909	13.2917	17.7797	16.0839	0.498297	0.444715
	457	47.4986	15.3383	13.6526	18.1196	16.4613	0.510679	0.434517
	458	48.4053	15.8989	14.0193	18.4615	16.8434	0.523339	0.423556
	459	49.3194	16.4729	14.3918	18.8053	17.2302	0.536283	0.411817
	460	50.2408	17.0605	14.7701	19.151	17.6218	0.549523	0.399286
	461	51.1696	17.6619	15.1542	19.4985	18.0181	0.563067	0.38595
	462	52.1058	18.2772	15.5441	19.8479	18.4192	0.576925	0.371794
	463	53.0494	18.9065	15.9399	20.1989	18.8251	0.591108	0.356804
	464	54.0005	19.55	16.3415	20.5516	19.2356	0.605625	0.340965
	465	54.9591	20.2079	16.749	20.9059	19.6509	0.620489	0.324265
	466	55.9252	20.8803	17.1623	21.2618	20.0709	0.635709	0.306688
	467	56.8989	21.5674	17.5814	21.6191	20.4956	0.651298	0.28822
	468	57.8801	22.2693	18.0063	21.9778	20.9249	0.667266	0.268848
	469	58.8689	22.9862	18.4371	22.3379	21.3589	0.683625	0.248556
	470	59.8653	23.7182	18.8736	22.6993	21.7976	0.700389	0.227331
	471	60.8694	24.4655	19.3159	23.0618	22.2408	0.717569	0.205158
	472	61.8811	25.2282	19.7639	23.4255	22.6886	0.735177	0.182023
	473	62.9005	26.0064	20.2177	23.7901	23.1409	0.753228	0.157911
	474	63.9276	26.8003	20.6771	24.1558	23.5978	0.771735	0.132809
	475	64.9625	27.6101	21.1422	24.5223	24.0591	0.79071	0.106702
	476	66.0051	28.4359	21.6129	24.8895	24.5249	0.810168	0.0795747
	477	67.0555	29.2778	22.0893	25.2575	24.9951	0.830122	0.0514142
	478	68.1137	30.1359	22.5711	25.626	25.4695	0.850589	0.0222056
	479	69.1798	31.0104	23.0584	25.995	25.9483	0.871581	-0.00806549
	480	70.2537	31.9014	23.5512	26.3644	26.4313	0.893114	-0.0394134
	481	71.3355	32.8091	24.0494	26.7341	26.9185	0.915203	-0.0718525
	482	72.4252	33.7335	24.5529	27.104	27.4099	0.937864	-0.105397
	483	73.5229	34.6747	25.0616	27.4739	27.9053	0.961112	-0.140062
	484	74.6285	35.633	25.5755	27.8437	28.4046	0.984963	-0.175861
	485	75.7422	36.6084	26.0945	28.2134	28.9079	1.00943	-0.212809
	486	76.8638	37.601	26.6186	28.5828	29.4151	1.03454	-0.25092
	487	77.9935	38.611	27.1476	28.9517	29.926	1.0603	-0.290209
	488	79.1312	39.6384	27.6815	29.3201	30.4406	1.08672	-0.33069
	489	80.277	40.6834	28.2201	29.6878	30.9587	1.11383	-0.372378
	490	81.431	41.746	28.7634	30.0547	31.4804	1.14165	-0.415286
	491	82.5931	42.8263	29.3112	30.4206	32.0055	1.17018	-0.459431
	492	83.7633	43.9245	29.8635	30.7853	32.5339	1.19945	-0.504827
	493	84.9417	45.0406	30.4201	31.1488	33.0656	1.22948	-0.551487
	494	86.1284	46.1747	30.981	31.5109	33.6003	1.26028	-0.599427
	495	87.3233	47.3269	31.5459	31.8714	34.138	1.29186	-0.648662
	496	88.5264	48.4973	32.1148	32.2302	34.6785	1.32426	-0.699207
	497	89.7379	49.6859	32.6875	32.587	35.2218	1.35748	-0.751076
	498	90.9577	50.8928	33.2638	32.9418	35.7677	1.39154	-0.804285
	499	92.1858	52.1181	33.8437	33.2943	36.3161	1.42646	-0.858849
	500	93.4222	53.3618	34.4269	33.6443	36.8669	1.46226	-0.914783
	501	94.6671	54.624	35.0133	33.9917	37.4198	1.49896	-0.972103
	502	95.9203	55.9048	35.6026	34.3363	37.9747	1.53656	-1.03082
	503	97.1821	57.2041	36.1949	34.6779	38.5316	1.5751	-1.09096
	504	98.4522	58.522	36.7897	35.0162	39.0902	1.61459	-1.15253
	505	99.7309	59.8586	37.3871	35.3512	39.6503	1.65504	-1.21555
	506	101.018	61.2138	37.9866	35.6824	40.2119	1.69647	-1.28004
	507	102.314	62.5878	38.5882	36.0098	40.7746	1.7389	-1.34601
	508	103.618	63.9804	39.1917	36.3332	41.3384	1.78235	-1.41348
	509	104.931	65.3918	39.7967	36.6522	41.9029	1.82683	-1.48246
	510	106.252	66.8219	40.4031	36.9667	42.4682	1.87235	-1.55298
	511	107.583	68.2707	41.0106	37.2763	43.0338	1.91893	-1.62505
	512	108.921	69.7382	41.6189	37.581	43.5997	1.96659	-1.69869
	513	110.269	71.2244	42.2279	37.8804	44.1656	2.01534	-1.77392
	514	111.625	72.7293	42.8372	38.1742	44.7312	2.0652	-1.85076
	515	112.99	74.2528	43.4466	38.4622	45.2964	2.11617	-1.92923
	516	114.364	75.795	44.0557	38.7441	45.8609	2.16828	-2.00934
	517	115.746	77.3556	44.6644	39.0197	46.4244	2.22153	-2.09113
	518	117.138	78.9348	45.2722	39.2886	46.9867	2.27593	-2.1746
	519	118.538	80.5325	45.8788	39.5506	47.5476	2.3315	-2.25979
	520	119.947	82.1485	46.4841	39.8053	48.1067	2.38824	-2.34671
	521	121.365	83.7828	47.0875	40.0525	48.6639	2.44616	-2.43539
	522	122.791	85.4353	47.6887	40.2919	49.2187	2.50527	-2.52585
	523	124.227	87.106	48.2875	40.5231	49.7709	2.56559	-2.61811
	524	125.672	88.7946	48.8834	40.7458	50.3202	2.6271	-2.71221
	525	127.126	90.5012	49.476	40.9597	50.8664	2.68983	-2.80818
	526	128.588	92.2255	50.0651	41.1644	51.409	2.75377	-2.90602
	527	130.06	93.9675	50.6501	41.3596	51.9477	2.81892	-3.00579
	528	131.541	95.7271	51.2306	41.5449	52.4822	2.88528	-3.1075
	529	133.031	97.504	51.8063	41.72	53.0122	2.95287	-3.21119
	530	134.53	99.2981	52.3767	41.8844	53.5373	3.02166	-3.31689
	531	136.038	101.109	52.9413	42.0379	54.0572	3.09167	-3.42464
	532	137.556	102.937	53.4997	42.18	54.5714	3.16288	-3.53446
	533	139.082	104.782	54.0515	42.3103	55.0795	3.23529	-3.64641
	534	140.618	106.643	54.5961	42.4285	55.5812	3.30888	-3.76051
	535	142.163	108.52	55.133	42.534	56.0761	3.38366	-3.8768
	536	143.717	110.414	55.6617	42.6265	56.5637	3.45961	-3.99533
	537	145.281	112.323	56.1818	42.7056	57.0437	3.53671	-4.11615
	538	146.854	114.248	56.6926	42.7708	57.5155	3.61495	-4.23929
	539	148.436	116.188	57.1936	42.8216	57.9788	3.6943	-4.36481
	540	150.028	118.143	57.6842	42.8576	58.433	3.77476	-4.49276
	541	151.629	120.113	58.1639	42.8784	58.8778	3.85629	-4.62319
	542	153.239	122.097	58.6321	42.8834	59.3125	3.93887	-4.75615
	543	154.859	124.096	59.0881	42.8721	59.7368	4.02247	-4.89171
	544	156.488	126.108	59.5314	42.8441	60.1501	4.10707	-5.02992
	545	158.127	128.133	59.9612	42.7989	60.5519	4.19263	-5.17085
	546	159.775	130.172	60.377	42.7358	60.9416	4.27911	-5.31456
	547	161.433	132.224	60.778	42.6545	61.3187	4.36647	-5.46113
	548	163.101	134.288	61.1636	42.5543	61.6827	4.45468	-5.61063
	549	164.778	136.364	61.533	42.4347	62.033	4.54369	-5.76313
	550	166.464	138.451	61.8856	42.2952	62.369	4.63346	-5.91872
	551	168.161	140.55	62.2205	42.1351	62.6901	4.72392	-6.07748
	552	169.867	142.659	62.5371	41.9539	62.9957	4.81503	-6.23949
	553	171.582	144.779	62.8345	41.751	63.2851	4.90673	-6.40486
	554	173.308	146.908	63.112	41.5258	63.5578	4.99896	-6.57368
	555	175.043	149.047	63.3687	41.2776	63.8131	5.09166	-6.74605
	556	176.788	151.194	63.6039	41.0059	64.0502	5.18476	-6.92208
	557	178.542	153.35	63.8166	40.7099	64.2686	5.27818	-7.10188
	558	180.307	155.514	64.006	40.389	64.4676	5.37185	-7.28557
	559	182.081	157.684	64.1713	40.0426	64.6463	5.4657	-7.47327
	560	183.865	159.862	64.3114	39.67	64.8041	5.55963	-7.66511
	561	185.659	162.045	64.4255	39.2704	64.9403	5.65357	-7.86122
	562	187.463	164.234	64.5127	38.8432	65.0541	5.74742	-8.06175
	563	189.277	166.427	64.5718	38.3877	65.1446	5.84109	-8.26685
	564	191.101	168.625	64.6021	37.903	65.2112	5.93448	-8.47667
	565	192.935	170.826	64.6024	37.3885	65.253	6.02748	-8.69138
	566	194.779	173.03	64.5717	36.8434	65.2692	6.11999	-8.91113
	567	196.633	175.236	64.509	36.2669	65.2589	6.21189	-9.13612
	568	198.497	177.443	64.4131	35.6583	65.2212	6.30308	-9.36653
	569	200.371	179.651	64.2831	35.0167	65.1554	6.39343	-9.60255
	570	202.256	181.858	64.1177	34.3412	65.0605	6.48281	-9.84439
	571	204.15	184.065	63.9158	33.6312	64.9356	6.57111	-10.0923
	572	206.055	186.27	63.6762	32.8856	64.7797	6.65817	-10.3464
	573	207.969	188.472	63.3978	32.1037	64.5919	6.74388	-10.607
	574	209.894	190.671	63.0793	31.2846	64.3712	6.82807	-10.8743
	575	211.83	192.865	62.7195	30.4274	64.1167	6.91062	-11.1486
	576	213.775	195.054	62.3171	29.5311	63.8273	6.99137	-11.4302
	577	215.731	197.237	61.8708	28.5948	63.502	7.07016	-11.7193
	578	217.697	199.413	61.3792	27.6176	63.1397	7.14683	-12.0162
	579	219.673	201.581	60.8412	26.5986	62.7394	7.22123	-12.3213
	580	221.66	203.739	60.2551	25.5366	62.3	7.29319	-12.6348
	581	223.657	205.887	59.6198	24.4309	61.8204	7.36253	-12.957
	582	225.665	208.025	58.9337	23.2802	61.2994	7.42908	-13.2884
	583	227.683	210.149	58.1953	22.0837	60.7358	7.49266	-13.6292
	584	229.712	212.261	57.4033	20.8402	60.1286	7.5531	-13.9799
	585	231.751	214.358	56.556	19.5486	59.4764	7.6102	-14.3408
	586	233.8	216.439	55.6519	18.208	58.7782	7.66379	-14.7124
	587	235.86	218.503	54.6895	16.8172	58.0325	7.71366	-15.0951
	588	237.931	220.549	53.6671	15.3751	57.2382	7.75962	-15.4892
	589	240.012	222.576	52.5832	13.8804	56.394	7.80149	-15.8953
	590	242.104	224.582	51.436	12.3322	55.4985	7.83905	-16.3139
	591	244.207	226.567	50.2238	10.7291	54.5504	7.87212	-16.7455
	592	246.32	228.528	48.945	9.07	53.5483	7.90048	-17.1905
	593	248.444	230.464	47.5977	7.35367	52.4909	7.92395	-17.6495
	594	250.578	232.374	46.1803	5.57887	51.3767	7.9423	-18.1232
	595	252.724	234.257	44.6907	3.74432	50.2042	7.95535	-18.612
	596	254.88	236.111	43.1273	1.84876	48.9721	7.96289	-19.1166
	597	257.047	237.934	41.488	-0.109139	47.6788	7.96471	-19.6376
	598	259.225	239.726	39.771	-2.13069	46.3228	7.96061	-20.1757
	599	261.413	241.484	37.9743	-4.21723	44.9025	7.95039	-20.7316
	600	263.613	243.207	36.0959	-6.37015	43.4164	7.93386	-21.306
